# Supplementary material for: Genomic content of chemosensory receptors in two sister blister beetles facilitates characterization of chemosensory evolution
Source: BMC Genomics. 2020 Aug 26;21:589. doi: 10.1186/s12864-020-06974-4 (PMC7448986; doi:10.1186/s12864-020-06974-4)
Supplement: Supplementary file 1 — Additional file 1. Amino acid and nucleotide sequences of ORs, IRs and GRs identified in this work. [file 12864_2020_6974_MOESM1_ESM.xls]

OR	length-AA	protein	CDS	feature(INT: interal stop codn; PSE: frament shift; PAR: partial)
HcicOR1	258	MFISNISVQVPDFDLRRIIQWNINNMIFFGYFVPETNNKCKRIFYSIYSSIFVGFWFGLYVTSEIINAILVFGDIEALTTASFLLLTHLVQLAKICTLFTHSKRIWRLINGMNREIFKPKNLRQYSILVDDIKMSRLNTIIFQIMCVLTCALCAVFPLFDSEIDGRVRFPFSGWYPFDTTKSPTLEIIYTYQIMGACINGLANISIDTFMSGLIMVIVGQLKLLNDSIENLGAKRQGVDCSDILQELRRNIHHHRNII	ATGTTCATTTCTAATATTTCTGTACAAGTGCCTGATTTTGATCTACGCAGAATCATTCAATGGAACATCAACAATATGATATTCTTCGGTTATTTCGTCCCAGAAACTAATAATAAATGTAAGAGAATCTTTTATTCAATTTATTCATCGATATTTGTCGGTTTCTGGTTCGGTTTGTATGTGACTAGTGAAATAATTAATGCAATTCTTGTTTTTGGCGATATTGAAGCATTGACAACAGCATCATTTCTATTACTCACTCATTTGGTACAATTAGCGAAAATTTGCACATTATTTACACATTCAAAACGTATCTGGCGTCTAATAAATGGTATGAATCGTGAAATTTTCAAACCGAAGAATCTACGCCAATATTCGATATTAGTCGACGATATAAAA…	PAR,
HcicOR100	363	RNSNKDSLYYWPLFVAKCGGLHPEDATIFSRIRYGFWCISILIPMILSVYGIYINNNDLDFILDSYQSLVLFCHAFGKHYFLRFNRSQISDLINQSTRFWRIDDFQGKIYKDCVKLLNKTRMIIVGHLTLGLALLGVFLLQAFITGKPVVTLYTPSGWDLTINLLLFYQGYQTYCSNYSTDTLFLAINTHIVVQFKLLCHKFENFTSRWRLRELIDFHNFLLDYCNNIKRITNFLCLLQFTVTLFACCLHLYVLHGEFSSFIKLKCLLYFISQIVQTAIYCTATELLSDAASNISNSVYKSNWYLLENFNDRRTFILIVARAQKPIIISAYGLVTVNLQSFLIVMKAAFSFFTFLTTISDRRA	AGGAATTCTAATAAAGATTCGCTCTATTATTGGCCGTTATTTGTGGCAAAATGTGGCGGTCTTCATCCGGAAGATGCGACAATATTCAGTCGGATACGTTACGGATTTTGGTGTATCTCAATTTTAATACCAATGATTTTAAGCGTTTATGGAATTTATATTAACAATAACGATTTGGATTTTATTCTAGACAGTTATCAGAGTCTCGTATTGTTCTGTCATGCTTTCGGTAAGCATTACTTTCTACGGTTCAATCGATCACAAATTTCGGATTTAATAAATCAATCAACACGATTTTGGAGAATTGACGATTTCCAAGGGAAAATTTATAAAGATTGTGTAAAATTATTGAATAAAACTAGAATGATTATCGTGGGACATCTAACTTTAGGCCTTGCT…
HcicOR102	365	THISYYPFQLLKYSAQHYQSTKFYHTIIFLVNFSLYMMYSILSVYGTYISLGGEDLNFTLNCVMTISICFHITGKQLVHQFQKKIISELVDDSKYLWQLHNHPFYKGDIKDFVTLSKSIVHFYLLSAIVASILFCAAFYFADIPPLTMYIPNGWRTFICLSFTYAIYFIYCSNLGLDTLFASICVEIITQFRLLQERLRNISYRNEKELWQEVQELVDHHNLLLNYCEKFNKMANIPLLLQFTITITEGCLQLYITTSSQFALIDKVRYGFFYFVTVIQATMYYWFGELVSQASLDIGDAIYESTWFDVPIMSYRKSITNIIIRSRNVVILDAYGLVVANLGTLILVLKTAFSYFTYLNTIGETK	ACCCACATTTCTTATTATCCGTTTCAACTTTTGAAATATTCCGCCCAACATTATCAATCAACGAAATTCTATCACACTATCATCTTTCTAGTAAATTTCAGTTTATACATGATGTATTCAATTTTGTCCGTATACGGCACTTATATATCATTAGGTGGTGAAGATCTAAATTTCACCCTGAATTGCGTTATGACTATCAGTATTTGTTTTCACATAACTGGAAAACAACTAGTCCACCAATTCCAGAAGAAAATCATATCCGAATTAGTAGATGATTCGAAATATCTTTGGCAACTACACAATCACCCGTTTTATAAAGGCGATATTAAAGATTTCGTTACTTTATCGAAATCTATAGTTCATTTCTACCTATTATCAGCAATTGTAGCATCGATATTA…
HcicOR104	384	MLEDFYYGNSDAIRIPLKLFYVVGLHPADKFKWAKVLFFINLSIIGLVSSFGIIGVIVSFNLGFTNISDSLQSTALMLQLFVTCASVFYHQDIFYQILNDTKYFMRLEDFTQSPEVHLDCKRILKIARNANNFYLILCVIIALFFDTDPLISGNLPFAGYIPNDSWKSYLIVVHEYAAFLAYTHLMGFDAGFICISSETIVQFKLLKERIRQLYNLQRSPMEFQKQLKLVVDHHNFLVNYINKICIYVSEIFLFQFICTITAGCVQLFIILEEGFPIEDKIKTIIFFFGQIYEFGLYCLSSEIISSTASQLADAAFNSNWYNNCNNSDYVKSIMMIIQRSQMDFVFTGGNGLVRLNLATFTVVFKSCLSFYTSIKAMELKKQLE	ATGTTGGAAGACTTTTATTATGGTAATAGTGACGCGATACGAATTCCATTGAAATTATTCTATGTTGTTGGACTTCATCCGGCTGACAAGTTCAAATGGGCAAAAGTCCTATTCTTCATCAATTTATCAATAATTGGTCTGGTTTCCAGTTTTGGTATAATCGGTGTTATTGTCTCATTCAATTTGGGCTTCACCAACATCTCTGATTCGTTACAATCGACAGCATTAATGTTGCAATTGTTTGTCACCTGTGCATCGGTTTTCTATCACCAAGACATCTTCTATCAGATTTTAAATGACACAAAGTATTTTATGAGATTGGAGGATTTTACGCAAAGTCCGGAAGTCCATTTGGACTGCAAACGAATTTTAAAAATTGCACGCAATGCTAATAACTTC…
HcicOR106	379	MDSNIDFHGTGNIIKIPLKLIQVMGYHPGKKFKFNNQLIVINILLVIMVIICSIIEIKQQSKLGLTGILNPIQTTTLLIQVLIKCGAMYFNQEILTTIMNDSGKFLKLTDFNVEVQKECQHIFKIIKNNTFFYLTLVAGTASCFALDPFISGNLPFAGVYPENYRLLFILIHHHVICVAYCHIMGFDTVLFAVCCETFVQFKLLHQLILSLKIDGSREEVKKQIKTIVDRQNSLIHYTIQINKLSSMVFLYQFTLTIVASCIQLFIILQPGFTVDEKIKCVLFMLGQIYEFAMYCGWSEAISAAVSEIADAAYNTEWYKQFNKTSRKCLIIMISRAQMDFVFTGGNGFVRLNIATLTTVFKSVLSFYAALKTMQSKYEN	ATGGATAGTAATATTGATTTTCATGGTACTGGTAATATAATCAAAATACCATTAAAATTGATCCAAGTAATGGGTTATCATCCGGGTAAAAAATTCAAATTCAACAATCAATTGATCGTTATCAATATATTATTGGTGATAATGGTAATAATTTGTTCCATTATTGAAATTAAACAGCAGTCCAAATTAGGACTTACTGGTATTTTGAACCCGATTCAAACTACCACACTTTTAATTCAGGTGTTGATCAAATGTGGTGCAATGTATTTCAATCAAGAAATCCTAACGACTATCATGAATGATAGTGGGAAATTCTTGAAATTGACCGATTTTAATGTGGAAGTCCAAAAAGAGTGTCAGCATATTTTCAAAATCATCAAAAACAATACTTTCTTTTAT…
HcicOR108	343	MKLYGSHNLFIRLINWYITTPALFILEALILWDLIHSTGDILEITEIYEAFATFVQVIIRDLMFMSHMKLILEVFEERNKFWSFVGHEQEKDFEKSLKTGKRIETIYRCTTSVTIVLILLNPFLVDDAELLPLPCWVPYNSRIWLYIIFVAESVLLLRIFIGIAYETLIMLLCKELKIQFLLIIDKLKSIDFERAANEQDEKQYLDVIKSCAQHYNLILELHRKINTIYSFAFLIQYGLNSTTTCIEFYLITNENLTLSELVKCIAYVGGIFATTLLMYWPVNELTELSEKLCETIYGINWYATKNKNIHQVVQFMMMKSQQPLVMTAYKLFIVDRARLLEVK	ATGAAATTGTATGGAAGCCACAATTTATTTATCCGTCTAATTAATTGGTACATCACAACACCAGCATTGTTCATTTTGGAGGCTCTCATTTTATGGGATTTGATACATTCAACTGGCGATATACTGGAAATTACAGAAATCTACGAAGCTTTCGCCACATTCGTTCAAGTAATCATTCGAGATTTAATGTTTATGTCGCATATGAAATTGATTTTGGAAGTTTTCGAGGAGCGCAACAAATTCTGGTCGTTTGTTGGCCACGAGCAAGAGAAAGATTTTGAGAAATCCCTGAAAACTGGTAAACGTATCGAGACGATTTATCGTTGTACAACTTCAGTGACGATCGTTTTGATTCTGTTGAATCCATTTTTGGTGGACGATGCCGAATTGTTGCCGTTG…
HcicOR10a	215	MVVSPDIKSRIKIVLFYLKIMGLWPDTDSYQPYKFYKFLIIFYLIVACFLFILPQVIYLTLAINDLEMLISAMYILMTYVNATIKLCLFMANLPLIKSIMGRLDQEIYQPKNDHQKLVMVELFRPWWIMWTTLLSFVNLGVSLYVYSGFINYELPYLVWLPFDQHRFFWILFIHQALSNYYTALVNTNIDGLFSFIMVYIATECEFLCDNLRKIH	ATGGTGGTTTCACCCGATATAAAATCACGTATAAAAATCGTTTTATTCTATCTAAAAATAATGGGCTTATGGCCTGATACTGACTCATATCAGCCATATAAGTTCTATAAATTTTTGATAATTTTCTACTTGATTGTAGCCTGTTTTCTGTTCATTCTACCACAAGTGATTTATTTAACGCTAGCTATAAACGACTTAGAAATGTTAATATCGGCTATGTATATACTCATGACTTATGTCAATGCAACAATCAAATTGTGTCTTTTTATGGCAAATCTACCATTAATCAAATCGATTATGGGTCGTTTAGATCAAGAAATTTACCAACCGAAAAACGACCATCAGAAATTGGTGATGGTGGAATTGTTTAGACCATGGTGGATTATGTGGACAACGCTA…	PAR,
HcicOR10b	201	TRYKIAFKNLKIMGLWPDTDTYRPYFYRFLIIFYLIVAGFLFIVPQVIYLTLTINNLEMLISCLVSMQQSNCLFMANLPLIKSIMGRLDEAIYQPKNDDQKLIMMELFRPWGFFUITLFSFANMRVSLYVCSGFINYELPFLVWLPFDUHRFFWILFCLLNNINHCQMAMINIDIDGLFSAIMVNIASECFLCDNLRNIGE	ACCCGATATAAAATCGCATTTAAAAATCTAAAAATTATGGGCTTATGGCCTGATACTGACACATATCGGCCATATTTCTATAGATTTTTGATAATTTTCTACTTGATTGTAGCCGGTTTTCTGTTCATTGTACCACAAGTGATTTATTTAACGTTAACTATAAATAACTTAGAAATGTTAATCTCATGTCTAGTATCAATGCAACAATCCAATTGTCTTTTCATGGCAAATCTACCATTAATCAAATCCATTATGGGTCGTTTAGATGAAGCGATATATCAACCGAAAAACGATGATCAGAAACTGATAATGATGGAATTGTTTAGACCATGGGGTTTTTTTTAGATAACTCTATTCAGTTTTGCAAATATGCGAGTCTCCTTATACGTTTGTTCAGGA…	INT,PSE,PAR,
HcicOR110	399	MEDILHLNGIKLLLYLTGLLTPDIIKNKKTIHKIFKHYSPFLLLIFIMGIICQFIAVFTEGLEDLSKIPEMLTGTISISMIAIRTLILKSKPIRSLFKIIKKNEERILNSSDEDLQKIYVNYSKRAIKVNYCFFTIFVFEEIYYNFFCYVQNFYLYNQQLQQNNTITRHTIQVFWTPYDQEKHFVLTFSLETIIGQCTAYFFIISHTSTIALMVYVQSQLKIVQHILRNLQKYSKIIERERQLSSDDAVFEVLKFCINEHKKIVNNVTTLGDSFKYAFLLEFCANSVHMALLLYTIIDGMDFVTSFYILFLPTVMFQVFCLAWNVNEIKIESLELSRAVFDNNWYEQNATNKKILLIMAIRFEKPLTITLGDFSEMSTETAVLVLFSDYNSIVKLTSFV	ATGGAAGACATTCTCCATTTGAACGGCATAAAGTTGTTACTGTATTTAACCGGTTTACTAACACCAGATATCATCAAAAACAAGAAAACGATTCATAAAATTTTCAAACACTACTCGCCTTTTCTCCTTTTAATTTTTATAATGGGAATAATCTGTCAATTTATTGCAGTCTTTACGGAAGGATTAGAAGATTTGTCAAAAATACCAGAAATGTTAACCGGTACAATTTCAATATCTATGATTGCTATACGGACCCTTATACTCAAATCGAAACCGATCCGAAGTCTATTCAAGATAATCAAGAAGAATGAAGAACGTATTTTGAATTCAAGTGATGAAGATCTACAGAAGATCTATGTGAATTATTCAAAACGTGCAATAAAAGTGAATTATTGTTTT…
HcicOR112	390	MEDILHLNGIKLLLYFTGLLSPNIIKNKKIIHKIYKNYSAFFLLLFIISVICQFTAVFTEGLENLSQVPEMLTGTILTSTIVVRIFIIKSKSIRNLFEIIKNNEKHMLNSSDEDLQKIYVNYSKRAIKVNYCFFGFFVSGEIYYSFFCYVQNFYLYNQQLQRNNTITRHTIQVFWTPFDQEKHFVSTYTLTMVIAQYTGIYYVISHASTIALMVYVQSQLKIVQHILRNXLQKYSKIIERERQLSSDDAVFEVLKFCINEHKKIVNYVTTLRDSFKYAFLLEFCTNSVHVATLIYTIFGGLDFVTSFNVLFVPTVMFQVFSLAWNANEIKIQSSELSRAVFDNNWYEQNETNKKILQIMAIRFQKPLTITLGDFSEMSTETAVLVLFSDY	ATGGAAGATATTCTCCATTTAAACGGCATAAAGTTGTTACTGTATTTTACCGGTTTACTATCACCAAATATCATCAAAAATAAAAAAATAATTCATAAAATTTACAAAAACTACTCGGCTTTTTTTCTTTTACTTTTTATAATCTCAGTGATTTGTCAATTTACTGCTGTCTTTACGGAAGGATTAGAAAATTTGTCACAAGTACCAGAAATGTTAACCGGTACAATTTTGACATCTACCATTGTTGTACGGATCTTTATAATCAAATCAAAATCTATCCGAAATCTATTCGAGATAATCAAGAATAATGAAAAACATATGTTGAATTCAAGTGATGAAGATCTACAGAAGATCTATGTGAATTATTCAAAACGTGCAATAAAAGTGAATTATTGTTTT…
HcicOR114	241	SKKNIHTIYKNFLPFLLLIFIISIICQFIALVTVGLEELPEVLQILTCIILSSTVAIRIFIIKSKSIRKLFKIIKKNEERILNSSDEDLQKIYVNCSKRAINVNYCYLIVFIFNMIYYNFVNYIQNIYLYNQQLQQNNTITITKHALYVFWTPYDQEKHFVLTFNLMMITSQFIATFYVISHASPIVLMVYVQSQLKIVQHILRNLQKYSKIIERERQLSSDDAVFEVLKFCINEHKKIVK	AGCAAGAAAAACATTCATACAATTTACAAAAATTTCTTGCCTTTTCTTCTTTTAATTTTTATAATCTCAATCATCTGTCAATTTATTGCACTCGTAACGGTAGGATTAGAAGAATTGCCAGAAGTACTACAAATATTAACCTGTATAATTTTGTCATCTACCGTTGCTATACGGATCTTTATAATCAAATCAAAATCTATTCGAAAGCTATTCAAGATAATCAAGAAGAATGAAGAACGTATATTAAATTCAAGTGATGAAGACCTACAGAAGATCTATGTGAACTGTTCAAAACGTGCAATAAATGTGAATTATTGTTATTTAATTGTTTTCATATTTAATATGATTTATTATAACTTTGTGAATTATATTCAAAATATCTACTTATATAATCAACAG…	PAR,
HcicOR116	399	MDSILHLNGLKAIMYISGMWPSKIFHNGIIRKIYIIYSYIPSAMFFLYGISQCIAIVLMGIDDITTLPEILTTAILNFITIIRVLILKTRTVQNLFDRIVENQKRILGSTDEYIRRIYVNYSKRAIRVNYFNASACLFCLFSFNLSNCILNFYLYNQHIRLNNTEIKRHTTIVLWTPFNQEKHFELAFFIIMAVAQCVPFFHIITQSIVVGLIVYAQSRLEILQYVLRNLGKFSRILQRTQVLSRDDAALKVLKFSILXNIKIYYVTTLNESFKYALLFEFCTTSAYLAIILFTFVVILNDYFLIFNVIILPILLVQTFILSWNANEIKIKSLELSEAVYDNNWYELNENNKKILHIMAIRFQRPLSLTLGDFSEMSTDTAVLTAKSAYSFTTLLMRAQ	ATGGATTCGATACTGCATTTGAACGGTTTAAAAGCAATAATGTACATTAGTGGTATGTGGCCATCGAAAATCTTCCACAACGGGATAATTCGCAAAATTTACATTATCTACTCGTATATACCATCAGCTATGTTTTTTTTATACGGCATTAGTCAATGTATCGCGATTGTTTTGATGGGTATTGACGATATTACAACTTTGCCGGAAATTTTGACTACAGCTATTTTGAATTTTATCACAATTATCAGAGTGCTAATATTGAAAACAAGAACTGTACAGAATCTATTCGATCGTATCGTTGAGAACCAGAAAAGAATATTGGGATCAACCGATGAGTATATCCGACGAATTTATGTGAATTATTCGAAACGTGCAATTCGTGTGAATTATTTCAATGCC…
HcicOR118	386	MVESKRITVCRTTLNIFKYSLIWPEESEEMDPNKWFYIRIVIFILITIPWILSVLMHLITTIKYERQLTLSEDIAFMTSFCGLYCMIFFFIRNQKKLARLLADLSIFGDFGIPPNFEIITKRLAFLSRVCFIYTIVGIFGYDYIKYTDRIECQRINQEKGYEENCGLLTPTWTPVPLVSFPLWHLVALYQLISSQILMKLGLMMSFLELEIAQHIIMRINHLNLMVIECFDDEHDENRRVQLNNCIKYHNSILEFAARLDDCFKFSMLSHLTITGTICGCLEYQFIKTNNKIGAVIHILGWMLALCVACLGGQNISNAGDSIAESIYKSKWYTANIALKKDVCLMLLRSQQGLFLRAGPFGFLGFPLFVSVVKMSYSILALLKQRN	ATGGTCGAATCAAAAAGAATCACAGTCTGTCGGACAACTTTAAACATTTTTAAATACAGTTTAATTTGGCCGGAAGAGAGCGAAGAAATGGACCCAAACAAATGGTTTTATATCCGTATTGTGATATTTATTTTAATAACAATTCCATGGATTTTAAGCGTATTGATGCATCTGATAACAACAATAAAATACGAACGCCAGCTTACTTTGAGCGAAGATATAGCATTCATGACATCCTTCTGTGGCCTCTACTGTATGATATTTTTCTTCATCAGAAATCAAAAAAAACTCGCCCGTCTATTGGCGGATTTGTCGATTTTTGGCGATTTTGGTATACCACCAAATTTCGAAATTATCACAAAACGGTTAGCTTTCCTATCCAGAGTCTGTTTTATTTAC…
HcicOR12	193	MAISTYVYSEFINHELPYLVWLPFDQHPFFSILFFHQVLSIYYLAMVNMTGLFSAIVVYIASECEFLCDNLRNIHDFPRERLKKKSNNRCADDTNIIFTYSTTSELCTSVVTICMTMFQLSLKESLSGDVCGLLFYQGCLFLEIPLYCWCGNEAILSSCKLQLAAYESNWVPATLEFKKNLLFFIVRTQTQLE	ATGGCAATCTCGACATACGTTTATTCAGAATTTATCAATCATGAGTTACCATACTTGGTTTGGTTACCGTTTGATCAACATCCATTCTTTTCTATATTGTTCTTTCATCAAGTCCTCAGTATTTATTATTTGGCCATGGTTAATATGACTGGATTATTCTCAGCTATTGTGGTCTATATTGCTAGTGAATGTGAGTTTTTATGCGATAATTTACGGAATATTCACGATTTTCCACGGGAACGTCTAAAGAAAAAATCGAATAATCGATGTGCTGACGATACCAATATAATCTTCACTTATAGTACAACTTCCGAACTTTGTACAAGTGTCGTAACGATCTGTATGACAATGTTTCAGTTATCTCTAAAAGAATCGCTCTCTGGTGATGTCTGTGGTTTG…	PAR,
HcicOR120	207	MRRTILKTQLNWLRLIGVWPSKHTELNPTWFYYFKFTLVQSLSLILPIGSLLHLIVSIKHHRNFNLFEDIAALLTLTGCYSFLICFDYHQKDIGRIFVELPDVEKYGKPPTTFKSLHVNFPIASISYGLYRFYSAHYCRDYNKDATYUEICGFLFAIWMPFNVDPRKQILHLLQVGSLFICMKTAGVFACGISETIEQLIIRIKHLI	ATGAGGAGAACAATATTGAAAACTCAGTTGAATTGGTTGCGATTGATCGGCGTCTGGCCGTCCAAACACACCGAATTGAATCCAACCTGGTTTTATTATTTCAAATTCACTCTCGTACAATCTCTATCGTTAATTCTACCAATTGGTAGTTTATTACATTTGATTGTTTCAATAAAACACCATCGAAATTTCAATTTATTTGAAGATATTGCAGCACTATTAACCCTTACTGGCTGTTATAGTTTTCTTATTTGTTTCGATTATCACCAGAAGGATATTGGTAGAATTTTTGTTGAATTACCCGATGTTGAAAAATATGGAAAACCGCCAACAACGTTTAAATCTTTACACGTTAATTTTCCTATTGCCAGTATTTCATACGGTTTATATCGATTTTAT…	INT,PSE,PAR,
HcicOR122	196	IFLITDQSTFNLFEDIGSLLAYFGCYCFLVCFVFYQKNIAHVLTQLSDFTKFGKPPNYNEKQKRINLYTSILARYIDVSVVLYGLYPFYAARYCHEYNRTAKYKEICGLVFPAWMPFDIETFPRRQILHLWQVCSLVLCMKSAALVAGTVSETIEQLILRIQHLKSMINDIARYDVGENRRQYLRKIIYYHSDILE	ATTTTTCTTATTACAGATCAATCAACTTTCAACTTATTTGAAGATATTGGATCATTATTGGCATATTTTGGCTGTTATTGTTTTTTAGTATGTTTTGTTTTCTATCAGAAGAATATCGCTCATGTATTGACTCAACTATCAGATTTTACAAAATTTGGCAAACCACCAAATTATAATGAAAAACAGAAACGTATCAATTTATACACCTCGATTTTAGCACGTTATATTGACGTGTCTGTGGTTCTATATGGTTTATATCCATTTTATGCAGCACGTTATTGTCATGAATATAATAGAACAGCCAAATATAAAGAGATTTGTGGTTTAGTATTTCCTGCGTGGATGCCTTTTGATATCGAAACATTTCCAAGGAGACAAATCTTACATTTATGGCAGGTT…	PAR,
HcicOR124	325	RKNCAITDDIIVVFVGLFFSYTFVIYLMNIKQIIKYIGRLQEFHRFGIPENLRIFTQNHNRTMKILYYYCLISVLICVIFEYLSIPKCERKNRKYNTENLCGFLVNYWLPFDLNQNYSIRIFMHIFQTLFALTSCLPGITQTYIGVTLIDSLTLRLEQVRKSFHKVSKFDSIEMKKQQIRYSIDYHIDTIRLIDDFNRYLGKFSSVHFCLSSIIIGILNYQVLKDFQVKGAFHLFGWFSIMAILCNAGQNLIDKSLQISEELYGLEWYNMNSELKSIVKLLILRSQNQLSINSGFFYYYSHQLLQMVLEASYTYMTILIQIDGKR	AGAAAAAATTGCGCAATAACCGATGATATTATCGTGGTTTTCGTTGGATTATTCTTCTCGTATACATTCGTAATCTATTTGATGAATATTAAGCAAATTATAAAGTACATCGGCCGGTTACAAGAGTTTCATCGTTTTGGTATACCGGAAAATCTGCGAATATTCACACAAAACCACAACCGTACAATGAAAATTCTCTACTATTATTGTTTAATTTCCGTGTTGATTTGTGTAATTTTCGAATATCTATCAATACCGAAATGTGAACGAAAAAACCGGAAATATAACACAGAGAATTTATGCGGTTTTCTTGTAAATTATTGGCTACCATTTGATTTAAATCAAAACTATTCCATTCGTATATTTATGCACATATTTCAAACTCTATTCGCGTTGACT…
HcicOR126	407	MTEFQYFSEIIWMLKSISCYPIETTKSSILNFLYYKLWRYTILFAFVQTALQSGLILLLRKHEDFNLEEDGPILINCGVYIFVTLTYILMIYNLPKLVELIDFIHREFQFETDNQIEMVSMRSATNWAARFTKIWVILTLWASVSLAIMPLMGGIRVLPLKLCWESMQSPYFEILYFCEFIAQLLMGLVFGVTDGVYLSIAIIIAQQFQVLGNNMKNYSFTVLLECGFGQKYVEEFRQSLSNHQIEDDRQNYHVLDIYEKYKDIFAIINTENFKAMNYEYLKKNIEHHKKLLEAHQVFTRIFHVLLLVKIGSVSFSCAFSLFSILTSADLTSTIYESPWYLCDLFYKKSFLFLQMKIMQPTVIRAIDYFIMSFSSYLFVMNSIFDTLCTREFKSNFTQN…	ATGACGGAATTTCAATATTTTAGTGAAATAATATGGATGTTGAAAAGTATCTCTTGTTATCCGATAGAAACTACAAAATCATCAATTTTGAATTTTCTATACTACAAATTATGGCGTTACACAATTTTATTTGCATTTGTACAAACTGCATTACAAAGTGGTTTAATTTTATTATTACGTAAACACGAAGATTTTAATTTGGAAGAAGATGGTCCTATTTTGATTAACTGTGGTGTTTACATTTTTGTTACATTAACTTACATTTTAATGATTTATAATCTACCGAAATTGGTTGAATTGATCGATTTTATCCATCGAGAATTCCAATTTGAAACCGACAATCAAATCGAAATGGTATCAATGAGATCGGCGACAAACTGGGCAGCTCGATTCACAAAA…
HcicOR127	386	MTKTQYFREFIWMLKSISCYPIETTKSSIILNFLYYKLWRYTIVFLFVQIPFQSSLILLFSKHKDFNLEADGPILINCGVYIIASLTYILMVYHLPKLVELIHFIHREFQFETDNQIENVSMRSATKWVARFTKIWVILTLWASVSLAIMPLMGGIRVLPIKLYWESMQSPYFEILYFWEFIAQLLMGMVYGVTDSVYFSIAIIIAQQFQVLGNNMKNYLFTVLLECGFSQKYVEGFRQSLSSQQTEDDQNYQILDIYDKYNDIFVMIKTERFKRMNYEYLKKNIKHHKKLLKAHQLFTKIFQVLLLIKIGGVTFYCAFSLFSILTSADLASIIYESPWYLCDVYYKKSFLFLQMKIMQPVVITAADYFVMSLPSYVAVMKLFFTY	ATGACAAAAACTCAATATTTTAGAGAGTTCATATGGATGTTGAAAAGTATCTCTTGTTATCCGATAGAAACTACAAAATCCTCAATAATTTTGAACTTTCTATACTACAAATTATGGCGTTATACGATTGTATTTTTATTTGTACAAATTCCATTTCAAAGCAGTTTAATTTTGTTATTCAGTAAACATAAAGATTTCAATTTGGAAGCAGACGGTCCTATACTCATCAATTGCGGTGTTTATATTATCGCATCGTTAACTTACATTTTAATGGTTTACCATCTGCCGAAATTGGTTGAATTGATCCATTTTATCCATCGAGAATTCCAATTTGAAACCGACAATCAAATTGAAAATGTATCCATGAGATCGGCGACAAAATGGGTAGCTCGATTCACG…
HcicOR128	385	MEKLVYPKVITRSLHFVGLYPLDRQKSQFLHFLYKIWQIFVFLTLFLPITAFITEISTTKFDLIEQNALYLNFGVYVFVVLEYTIFFLNLTKLGKFVGAIQTNFLYRSSYGFDDVSMEQTERFVGKLAKFWVFATCFSSTCLAAVPLLAGARILPLPAWKLNITESPSYECVYLGQLWVQMNMGTTFGATDACYLCSTLLLAQQFKILRSNLKYALFDALIKSGLTRKRVDEFRQNLDGSSKKQLEQFPDVLRTVNSDAFKRHNYANLRKNIAHHRRLLEFVKDFDEIFRWLLLIKIGSVSYSMIFAIYAALVSADLLDAIYECPWYLCDMPWKRSFLILQMKISQIVEIKAGGYFVMSLPSYVSFMKAVYSYVTVLRQVSTTEE	ATGGAGAAATTGGTCTACCCGAAAGTGATTACCAGATCTCTACATTTCGTGGGTTTATACCCTTTAGACCGCCAGAAAAGCCAATTTCTTCATTTTCTATACAAAATTTGGCAAATTTTCGTATTCCTAACGCTATTCCTGCCGATTACCGCCTTTATAACCGAAATATCCACAACGAAATTCGATTTAATTGAACAGAACGCGCTATACTTGAATTTCGGTGTTTATGTTTTTGTCGTTTTAGAGTACACGATATTCTTTTTGAATTTAACCAAATTGGGTAAATTCGTCGGTGCAATCCAAACGAATTTCCTATACAGGTCCAGTTATGGGTTCGATGATGTGTCGATGGAGCAAACGGAACGATTCGTTGGAAAATTGGCGAAATTTTGGGTGTTT…
HcicOR130	370	MQISHLKALIFQLKICSVYDPSAEKNRLMRIFYYSYNFLVKLSIIITLMQCFIYIAQRPALLGDTNFLRDIMFYITGPIFVVYMNLVQGKLYGLIGKLQTVVEKTSNPIEELTIDNALGSSERYAKMWISYLTVFCLNYAVSTFFAQDRTVLIPAWFPFDVLESPIYELTWLWQSYCFYIMTLAHCIGDTVMMSCITLIGYQFKILGSNVKYSFYQALKLSDIAQEDIEKLYQEIHLADINSQIIDGIMRRASGKHFEKHLYDNLRQCVKHHQFLLDCCADLIEILSPTLFPRVGVCTFFLLVSSLTVLTNADIYDAITDTPWYLYDVKSKMLMISMMQKLKQLPFVKAGPFFILNYATFISVVDLNDSR	ATGCAAATATCACATTTAAAAGCGTTAATATTCCAATTAAAAATCTGTTCGGTTTATGATCCGAGCGCCGAGAAGAATCGCCTAATGCGAATCTTCTACTATTCGTACAATTTTCTTGTGAAATTGAGTATAATTATAACATTGATGCAGTGCTTTATCTACATAGCACAAAGACCGGCTTTATTGGGCGATACGAACTTTTTGAGAGACATCATGTTCTATATAACCGGCCCGATTTTTGTCGTTTATATGAATTTGGTTCAGGGGAAATTGTATGGTTTGATCGGCAAATTGCAGACTGTCGTCGAGAAGACTTCAAATCCGATTGAAGAGCTGACGATCGATAACGCTTTAGGTTCATCGGAGCGTTACGCCAAAATGTGGATCTCCTATCTGACG…
HcicOR133	318	GLWATIIHLFDPRLVEDLFDEMIVRPIDEASETTKLRIKKEMKIVSIFKICIIILAACATFTLYFCNAHDYKMWLMVKYFTDYWPEYQNILTNIYKFSIAFFAPFVSTAHSFQTIYYTQHVKYQLLMLIDQIDGITETEIDDSLCRKLIDDDEYQQQVKVKLISFVKRHLEILMPGLKKIRQISNYIVCFAFFGLLIITSCVYLLYSMCTLNFDFEYNCYVPMVTLLAISASTSSLIAGQSIETATEDLHETLKQIKWYNMNVENRKIYSIILSVTQNRIRIRFSENYSVNYAIGLAIARGTYSVLSVLATFNSFSST	GGATTATGGGCTACAATTATTCATTTATTTGATCCTAGACTTGTTGAAGATTTATTTGATGAGATGATTGTAAGGCCAATTGATGAAGCCAGTGAAACAACTAAATTGAGAATCAAGAAAGAAATGAAAATTGTTTCAATATTTAAAATTTGTATTATAATTCTTGCAGCTTGTGCAACATTTACACTCTATTTTTGTAATGCACACGATTATAAGATGTGGTTAATGGTTAAATATTTCACAGATTATTGGCCAGAATATCAAAATATTCTAACAAACATTTATAAGTTTTCCATTGCTTTTTTTGCACCTTTCGTATCTACAGCACATAGTTTTCAAACAATTTATTATACACAACATGTAAAATATCAATTATTAATGTTAATTGATCAAATTGAT…	PAR,
HcicOR134	369	SSSIFQFRFVQFLLILYLIVQLSSQIIQIYLFAYVLNAQQFVQYSPTFFTTLFGIVTTIIQLFDPRIVEDLFDEMIVRPIDEASETTKLKIKKEMRIVSIFTICNTIGSACVAFTFYFCNRQNYNMWLMVKYFTDYWPEYQHILTIIYKFSIAFVAPLISIAHSLQNIYYTQHVKYQFLMLIDQIDGITETFDSLYRKVVDDIQYQQQVKTKLISFVKRSLELYTPSLKKIRQISNYIICFAFFGLLIITSCVYLFYSMCTLHMDFEYDYYVPMVTLLAISASTSSLIAGQSIETVSEDLHETLKQIKWYNMNVENRKIYSIMLSVTQNRIRIRFSENYSVNYAIGLAIARGTYSVLSVLVTFNPSSST	TCATCGTCAATCTTTCAATTTCGTTTTGTTCAATTTTTATTAATTTTGTACTTGATAGTGCAACTTTCATCGCAAATAATTCAAATTTATTTATTTGCTTACGTATTAAATGCACAACAATTTGTCCAATATTCACCTACATTTTTTACAACCCTATTCGGAATAGTGACTACAATTATTCAATTGTTTGATCCTAGAATTGTTGAGGATTTATTTGATGAGATGATTGTAAGGCCAATTGATGAAGCCAGTGAAACAACCAAATTGAAAATCAAGAAAGAAATGAGGATTGTTTCAATTTTTACAATTTGTAATACAATTGGTTCAGCTTGTGTAGCATTTACATTCTATTTTTGTAATAGACAGAATTATAATATGTGGTTAATGGTTAAATATTTC…
HcicOR135	397	MRDQIRKLECFWANLTERDGLVIMKLIISSIFQFHFVKFLLILYLMVQLSSQIVQIYLFAYVLNTQQFIQYSPIFFSICFGIMTTIIHLFDPRIVEDLFEELIVRPIDEASETTELRIKKETRIVSICTICNIIGTACTTFAFYFCNAHDYNMFLMVKYFTDYWXYQNILTNIYKFSIAFVAPLISMAHSFQVVYYTQHTKYQFLMLIDQIDGITESEIDYSLCRKLIDDDEYQQQVKAKLISFVKRHLELHTPLLKKIRQISNYIACFSFFGLLIIASFVYLFYSMHTLNHDFEYDYYVPMATLLAITASTSSLIAGQSLETVVEDLYETLMQIKWYNMNVENRKIYSIMLSVTQKGIRIRFSENYSINYALGLAIARGTYSILSVLATFKPSSST	ATGCGAGATCAAATTCGTAAATTGGAGTGTTTCTGGGCGAATTTAACAGAACGTGACGGTTTAGTTATTATGAAATTAATAATATCGTCAATCTTTCAATTTCATTTTGTTAAATTTTTATTAATTTTGTACTTAATGGTGCAACTTTCATCGCAAATAGTTCAAATTTATTTATTTGCCTACGTATTAAATACACAACAATTTATCCAATATTCACCTATATTTTTTTCAATTTGTTTCGGAATCATGACTACAATTATCCATTTGTTTGATCCCAGAATTGTTGAAGATTTATTTGAGGAGTTGATTGTAAGGCCAATTGATGAAGCCAGTGAAACAACCGAATTGAGAATCAAAAAAGAAACGAGAATTGTTTCAATTTGTACAATTTGTAATATA…
HcicOR136a	396	MRDKIRKLERLWKNLKERDGLIIVKLISSSIYQFRFVKFLLILYLMVQLSSQIVQIYLFAYVLNAQQFIEYSPIFFTICFGIMTTILHLLDPRIVEDLFDEMLVKPIDEASETTKLRIEKEMRIVSIFTVCNTIGAICLAFTLYFSNAHDYNMFLMVKYFTDYWPEYQNILTNIYKLSIAFVAPFISIAHSYQVIYYTQHAKYQILMLMDQIDGIIESENSDSFDRKVVDDIQYQQQVKAKLISFVKRSLELYTPGYKKIRQISNYIIIFAFFGLLTVVSCVYLIISNQTLIFEYDYYVPIVTLLTISTCSSSLIAGQSIETVSEDLHETLKQIKWYNMNVENRKIYSIILCMTQKGVKIKFSENYSINYAMGLAIARGAYSALSVLATFNPPSFT	ATGCGAGATAAAATTCGTAAATTGGAGCGTTTGTGGAAGAATTTAAAAGAACGTGATGGTTTAATTATTGTGAAATTGATATCATCGTCAATCTATCAATTTCGTTTTGTTAAATTTTTATTAATTCTGTACTTAATGGTGCAACTTTCATCGCAAATAGTTCAAATTTATTTATTTGCTTACGTATTAAATGCACAACAATTTATCGAATATTCACCTATATTTTTTACAATCTGTTTCGGGATAATGACTACAATTCTTCATTTGTTGGATCCTAGAATTGTTGAAGATTTGTTTGATGAGATGCTTGTAAAGCCAATTGATGAAGCCAGTGAAACAACTAAATTGAGAATCGAGAAAGAAATGAGAATTGTTTCAATTTTTACAGTTTGTAATACA…
HcicOR136b	238	FTEYWPEYQNILTNIYKLSIAFVTPFISIAHCSQVIYYTQLTKYQVLMLMDQIDGITESENSDSLYRKVVDDIQYQQQVKAKLISFVKRHLELLMPGYKKIRQISNYXIIIFAFFGLLTLVSCVYVIISNQTLIFEYNYYVPVATLLAISTSLSMCIAGQSIETVTEDLHETLKQIKWYKMNVENRKIYSIMLSVTQRGTEIRFSENYSINYALGLAVARGTYSLLSVVATFNPSSST	TTCACAGAATATTGGCCGGAATATCAAAATATTCTAACAAACATTTATAAGCTTTCCATTGCTTTTGTTACACCTTTCATATCTATAGCACATTGTTCTCAAGTAATTTATTACACACAACTTACAAAATATCAAGTATTAATGTTAATGGATCAAATTGATGGAATCACCGAATCAGAAAATAGTGATTCACTTTATCGAAAAGTAGTCGATGATATTCAATACCAACAACAAGTCAAAGCTAAATTGATCAGTTTTGTTAAAAGACATTTGGAATTATTAATGCCAGGTTATAAGAAAATTCGTCAAATATCAAATTATNNNATCATTATTTTTGCATTTTTTGGATTATTAACTCTCGTTAGTTGTGTCTATGTAATCATTTCAAATCAAACATTA…	PSE,PAR,
HcicOR139	269	FTICNTIGAACLAFSVYFCNTHDYNMWLMVKYFTDYWPEYQNILTNIYKFSIAFVAPLISIAHSFQVIYYTQHVKYQFLMLIDQIDGIIESENNDSLYPKVVDDDEYQQQVKTKLISFVRRSLEIFTPLLKKIRQISNYIIIFAFFGLLSMISCVYLFYSMQTFNFKYDDYVPIGTLVIISIALSMEIAGQSMESVAEDLHEALKQIKWYNMNVQNCKIYSIMLSATQKGVSFRFSENYTINYAMGLAVARATYSVLSVLVTFKPSSST	TTTACAATTTGTAACACAATTGGTGCAGCTTGTTTAGCATTTTCAGTCTATTTTTGTAATACACACGATTATAATATGTGGTTAATGGTTAAATATTTCACAGATTATTGGCCAGAATATCAAAATATTCTAACAAACATTTATAAGTTTTCCATTGCTTTTGTTGCACCTCTCATATCTATAGCACATAGTTTTCAAGTAATTTATTATACACAACATGTAAAATATCAATTTTTAATGTTAATTGATCAAATTGATGGAATCATCGAATCAGAAAATAATGATTCACTTTATCCAAAAGTAGTCGATGATGATGAATATCAACAACAAGTCAAAACTAAATTGATCAGTTTTGTTAGAAGAAGTTTGGAAATATTTACGCCACTTTTGAAGAAAATT…	PAR,
HcicOR140	316	GLLGTIIHLFDPRLVEDLLDEMIIKPIDEASEKTKLRIKKEMKIVSIFTICNLILAACLAFSVYFCNAHDYNMFLMVKYFTDSWPEYQNILTNIYKFSIAFVAPFVSITPYFQGIYYTQHLKYQLLLLIDQTDGITETEIDDSHCWKLIEDDEYQQQVKVKLIRFVKRHLELHTPTFKKIQQISNYIIMFAFFGLVTLVSCGYVINSNQTLNFEYDYYVAMVTLLSISVSSSVCTAGQSIETMSEDLHDILKQIKWYNMNVENRKIYSIILNGTQRVIRIRFSENYSINYAMGLAVARGTYSVLSVLATFNPSSST	GGATTATTGGGTACAATTATTCATTTATTTGATCCTAGACTTGTTGAAGATTTATTGGATGAGATGATTATAAAGCCAATTGATGAAGCCAGTGAAAAAACTAAATTGAGAATCAAGAAAGAAATGAAAATTGTTTCAATATTTACAATTTGTAATCTAATTCTTGCAGCTTGTTTAGCATTTTCAGTCTATTTTTGTAATGCACACGATTATAATATGTTTTTAATGGTTAAATATTTCACAGATTCTTGGCCAGAATATCAAAATATTCTAACAAACATTTATAAGTTTTCCATTGCTTTTGTTGCACCTTTCGTATCTATAACACCTTATTTTCAAGGAATTTATTATACACAACATTTAAAATATCAACTATTATTGTTAATTGATCAAACTGAT…	PAR,
HcicOR141	255	MRDQIRKLERLWKNLTERDGLIIVKLITSSIYQFRFVKFLLILYLIVQLSSQIVQIYLFAYVLNAQQFLQYSPAFLIILFVVVATIIQFFDPRIVEDLFDEMIIKPIDEASDETIKLRIKKEMRIVSIYTICNTIGSACLAFSVYFCNADDYNMFLMVKYFTDYWPEYQHFLTNIYKLSIAFVAPFISIALYFQAIYFSQHLKYQILMLIDQIDEIIESENSDSLYPKVVDDDEYQQQVKTKLISFVKRSVEILM	ATGCGGGATCAAATTCGTAAATTGGAACGTTTGTGGAAGAATTTAACAGAACGTGATGGTTTAATTATTGTGAAATTAATAACATCGTCAATCTATCAATTTCGTTTTGTTAAATTTTTATTAATTCTGTACCTAATAGTGCAACTTTCATCGCAAATAGTTCAAATTTATTTATTTGCTTACGTATTAAATGCACAACAATTTCTGCAATATTCACCTGCATTTTTGATAATCCTATTTGTAGTAGTAGCTACAATTATTCAATTTTTTGATCCTAGAATTGTTGAAGACTTATTTGATGAAATGATTATAAAGCCAATTGATGAAGCCAGTGATGAAACGATTAAGTTGAGAATCAAGAAAGAAATGAGAATTGTTTCAATTTATACAATTTGTAAT…	PAR,
HcicOR142	254	MRDQIRKLQRFWKNLTERDGLIIVKLITSSIYQFRFVDFLIILYLMVHLSSHIVQIYLFAYVLNAQQFLQYSPAFFSICFAIVAAIIQLFDPRIVEDLFDEMLLRPIDEASETTKLRIKNEMRIVSIFTICNLILAACVAFMLCFCNADDYNMFLMVKYFTDYWPEYQNFLTNIYKFSIAFVAPFISIAQYFQVIYYTQHIKYQFLMLIDQIDGITESENSDSLYRKVVDDDEYQQQVKAKLIGFVLRSLEILM	ATGCGAGATCAAATTCGCAAATTGCAGCGTTTCTGGAAGAATTTAACAGAACGCGATGGTTTAATTATTGTAAAATTAATAACATCGTCAATCTACCAATTTCGTTTTGTTGACTTTTTAATAATTCTGTACTTAATGGTGCATCTTTCATCGCATATAGTTCAAATTTATTTATTTGCTTACGTATTAAATGCACAACAATTTCTCCAATATTCACCTGCATTTTTTTCAATCTGTTTCGCAATAGTGGCTGCAATTATTCAATTGTTTGATCCTAGAATTGTTGAAGACTTATTTGATGAGATGCTTCTAAGGCCAATTGATGAAGCCAGTGAAACAACTAAATTGAGAATCAAGAACGAAATGAGAATTGTTTCAATTTTTACAATTTGTAATCTA…	PAR,
HcicOR143	322	MRDQIRKLESLWKNLTQRDGLIIVKFISSSIYQFRFVKFLLILYLIVQLSSQIVQLYLFAYVLNAQQFVQYSPAFSIILFGVVAAIIQLFDPRIVEDLFDEMIVRPIDEASETTKLRIKKEMRIVSICTICNTIVAACVALTAYFCNTHDYKMWLMVKYFTDYWPEYENILTNMYKFSIAFVTPFISINHCYQVIYYTQHTKYQLLMLIDQIDGIIESESSDSIYRKVIDDIQYQQQVKAKLISFVLRSLEILMPLLKKIRQISNYIACVAFFGLLIIASSVYLFYSMQTLNLEYDYYVPIVTLLTISTSLSACIAGQSIET	ATGCGAGATCAAATTCGTAAATTGGAGAGTCTCTGGAAGAATTTAACACAACGTGATGGTTTAATTATTGTGAAATTTATATCATCGTCAATCTATCAATTTCGTTTTGTTAAATTTTTATTAATTCTGTACTTAATAGTGCAACTTTCATCGCAAATAGTTCAGCTTTATTTATTTGCTTACGTATTAAATGCACAACAATTTGTCCAATATTCACCTGCATTTTCGATAATCCTATTTGGAGTAGTGGCTGCAATTATTCAATTGTTTGATCCTAGAATTGTTGAGGATTTATTTGATGAGATGATTGTAAGGCCAATTGATGAAGCCAGTGAAACAACCAAATTGAGAATCAAGAAAGAAATGAGAATTGTTTCAATTTGTACAATTTGTAATACA…	PAR,
HcicOR144	390	MERLWENLTKRDGLIVVKFLSSTIFQFRLTKILLVLYLLVQSSCQIIQIYQFIYELNVQQFIQYSPGFCFLFYGILAAFILLTDPKLVEHLFDEMVMLPVDEATETTKLIIKKEMKIVSIFTIFNTTAGVILAIIFCFCSAYDYNTFSIIKYFTDDWPEYQKILTNFYKIFIAAGVIVNMAHCYQLIYYTQHSKYQLWMLIDQIDGITESENGDSLSRKLVDNVEYQQQVKTRWINFIQRHLEILVPVHKKINQISNYIVYFAFCGLLCITSVAYGLCSIKTLTFVYDYRYVPLLTLVSLTTCSALLLAGQSLETVADNLHEKLKQVKWYNMNIENRKIYLIILSATQRGIRMKFSENYSINYALGLAIVRGTYSLLSVLMTYNTQQAIN	ATGGAACGTTTATGGGAGAATTTAACGAAACGTGATGGTTTAATTGTTGTGAAATTCTTATCATCGACAATTTTTCAATTTCGTCTTACTAAAATTTTATTAGTGCTATATTTGTTAGTGCAAAGTTCATGCCAAATAATCCAAATTTATCAGTTCATTTATGAATTAAACGTACAACAATTCATTCAATATTCCCCTGGATTCTGCTTTCTGTTTTATGGAATATTGGCAGCATTTATTCTATTAACAGATCCAAAACTTGTTGAACATTTATTCGATGAGATGGTTATGTTGCCTGTTGATGAAGCAACCGAAACGACTAAACTAATAATCAAAAAAGAAATGAAAATTGTTTCAATTTTCACAATTTTTAATACAACCGCTGGAGTAATCCTAGCA…
HcicOR145a	230	KILTNFYKILFGFVGAVVYTAHCYLIIYYTQHTKYQLUMLIDQIDGISESENGDSLSPKLVDNVEYQQQVKTRWINFIQRHLELLVPVHKKVNQVSNYIVYFSFCGLLVLTSIAYLFSSMKTLTFAYDYRYVPLATLLALTISSSFYIAGQSIETVADNLHEKLKQVKWYNMKIENRKIYLFVLSATQRGIRIKFSENYSVNYALRLALARGTYSLLSVLLTYNTQHSIN	AAAATTTTAACAAACTTCTATAAAATTTTGTTTGGTTTTGTTGGAGCTGTTGTATATACGGCACATTGTTATCTAATAATTTACTATACGCAACATACGAAATATCAATTATAGATGTTAATTGACCAAATTGATGGAATAAGTGAATCGGAAAATGGCGATTCACTTTCTCCGAAATTAGTCGATAATGTTGAATATCAACAACAAGTCAAAACTAGATGGATCAATTTCATTCAGAGACATTTAGAACTTTTAGTCCCAGTCCATAAGAAAGTTAATCAGGTATCAAATTATATCGTTTATTTTTCATTTTGTGGATTACTAGTGTTGACAAGTATAGCCTATCTATTTTCTTCAATGAAAACACTAACTTTCGCCTATGATTATCGTTATGTACCA…	INT,PAR,
HcicOR145b	232	EYQNILTNIYKLFLAFAIAIVYTAHCYQVIYYTQHSKYQIWMLFDQIDGITESENGDSFNENLVDNVGYQQRVKARWINYVKRSVEXXRGPGNMKIKQISNYIICFAFCGLLVIVSISYALFSMKTLTFSYDYRYILTGTLFMLMTCSSVLLAGQSIETVNENLHEKLKQMEWYNMNIENRRFYLIVLSVTQRDVRIKFSENYSINYAMGLAIVRATYSVLSVLVSLQQTFN	GAATATCAGAACATTTTAACAAACATCTATAAATTATTCTTGGCTTTTGCTATAGCTATTGTTTATACGGCACATTGTTATCAAGTGATTTACTATACGCAACATTCGAAATATCAAATATGGATGTTATTTGACCAAATTGATGGAATAACCGAATCGGAAAATGGTGATTCATTTAATGAGAATTTAGTGGATAATGTTGGATACCAACAACGAGTCAAAGCCAGATGGATCAATTATGTTAAAAGAAGTGTAGAAATNNTTAGAGGCCCAGGCAATATGAAAATCAAGCAAATATCAAATTATATCATTTGTTTCGCATTTTGTGGATTACTTGTAATTGTTAGTATTAGCTATGCATTATTCTCAATGAAAACATTAACTTTCTCTTACGATTAT…	PAR,
HcicOR145c	402	MNVFKKNISKIERLWENLTERDGLIVVKFLSSTIFQFRLIKIVLVLFLLVQTSCQIIQIYHFIYELNVQQLIQYSPAFCFMFYGMLAAFILLVDPKIVENLFDEMVMLPIDEATETTKLIIKREMKTVSIFTIFNTISGIILTIIFCFCSAHDYNTFLIIKYFTDYWPEYQKILINFYKFFLASVGVIVYMAHCHQIIYYTQHTKYQLWMLIDQIDGITESENGDSLFRKSIDNVEYQQQVKTRWINFIQRHSEILVPGYKKINQISNYIVYFSFCGVLAITSVAYGLSSMKTLTFAYDYRYVPLITLLALTISSSFYIAGQSIETVADNLHEKLKQVKWYNMNIENRKIYLIILSATQRGIRIKFSENYSVNYALGLAVARGTYSLLSVLLTYNTQHS…	ATGAACGTGTTCAAAAAAAATATTTCAAAGATTGAACGTTTATGGGAGAATTTAACAGAACGTGATGGTTTAATTGTTGTGAAATTCTTATCATCGACAATTTTTCAATTTCGACTTATTAAAATTGTATTAGTGCTGTTTTTGTTAGTGCAAACTTCATGTCAAATAATCCAAATTTACCACTTCATTTATGAATTAAACGTACAACAATTAATTCAATATTCCCCTGCATTCTGCTTTATGTTTTATGGAATGTTGGCAGCATTTATTTTATTAGTAGATCCAAAAATTGTTGAAAATTTATTCGATGAGATGGTTATGTTGCCTATTGATGAAGCAACCGAAACGACTAAACTGATCATCAAAAGAGAAATGAAAACTGTTTCAATTTTCACAATT…
HcicOR148	400	MQEGIRKLERFWENLTKRDSLIIVKFISSSIYQFRFVKFLLVLFLLVQIPSQIIQFNLFINELNTQQFIQYSPSFCFMFYGILAAIILLTDPRLVEDLFDEMVILPIDEATETTKLKIKKEIKIVSIFTICNTIFGTCIVIVLLCCTAYDYDTFLMVKYFTDHWPEYQNILIKFYKFLLALCAPSVFLAHSYQVIYYTQHSKYQMLMLIDQIDGIIESENSDSLYPKLVDDDEYQQQVKAKWISFVKRCQFNENFRAGKKKIRQMSNYIVGFALCGVLDLTSIIYGTVSMKTLNFSYDYRYVPMTAVIVIITSASICIAGQSIETMVGDLHDALKQIKWYNMNVANRKIYLLMLIVTQRVIRIRFSENYSINYALGLAVARGTYSILSVLITYITHSTDY	ATGCAAGAAGGAATTCGTAAATTGGAACGGTTCTGGGAGAACCTAACAAAACGTGATAGTTTAATTATTGTGAAATTTATATCGTCGTCGATTTATCAGTTTCGTTTTGTTAAATTCCTTTTAGTTTTGTTTTTATTAGTGCAGATTCCATCTCAAATAATTCAATTTAATTTATTTATTAATGAATTAAATACCCAGCAATTTATTCAATATTCGCCTTCATTCTGTTTTATGTTTTATGGAATTTTGGCTGCAATTATTTTACTGACCGATCCTAGACTCGTCGAAGATTTATTCGATGAGATGGTTATACTGCCTATTGATGAAGCAACTGAAACGACTAAGTTGAAAATTAAAAAAGAAATAAAAATTGTTTCAATTTTTACAATTTGTAACACA…
HcicOR15	385	MAKVDMISRIKLITFTLGIVGLWPANFQYQLHDFYTIYFGCSFVFICIGTTLSKIVNLFVVDTLEEFTASLFVGMVEIAGIYKMCLFIKNLPLTKRILEPLNEELNQPRNDQQLQILNKLFKQWVILMSILLLLGHITIALFAMFPLMDPSDDRKLPFLGWYPVDSKQTPYYEFIYIHQILGVTYYNLANVSLDGLFSGMMVFIAGECQFLCDNLRNIYDFTRERLLKQGVARTNHKNSKLKSIRSLVKDANILFTYTVTFQLCTTVLALCTTMFQLSVVKPLTTEFYSLLFTQAALSCEVLMYCWSGNEAMLSGKQISLAAFESDWVKSSLKFKKNLVFFIRAAHEPIRLYALQFFTLSLETFINILRMSWSYFCLLRQVNEGN	ATGGCTAAAGTCGATATGATATCTCGAATAAAACTAATAACATTCACGTTGGGAATTGTCGGTTTATGGCCGGCAAATTTCCAGTATCAATTACATGATTTCTATACGATTTATTTCGGTTGCTCTTTCGTTTTCATCTGTATCGGCACAACATTATCGAAAATTGTAAATCTGTTCGTTGTTGATACACTGGAAGAGTTTACGGCTTCGTTATTCGTGGGGATGGTGGAAATTGCCGGTATTTATAAAATGTGTCTTTTTATCAAAAATCTACCATTAACTAAACGTATTCTGGAGCCGTTAAATGAAGAATTGAATCAACCACGCAATGACCAACAATTACAAATTTTGAACAAATTATTTAAACAATGGGTGATATTGATGTCGATTTTATTGCTT…
HcicOR150	246	MEHLWNELTEHDGLIIVKFLASTIFQFYFVKVLLVVFLIIQLLSKMLQIYLFTNELSVLQFIQYSPAFFIMFYLILAAIILLINPKLVENLFKEVNMWPIDNASDLTKKKIRWEMKIVSFFTIINSIIAMFIGLAVFICNRYDYTTFLTIKYFTDYYPEYSNILTIIYKSTFLIAIIGTAHAHQVVYYTQHMKYQIWMLIDLIDEITEADNYSHVPPSRLIDDHEYQQQIKLKLIGFVKRHQEILT	ATGGAACATCTATGGAACGAATTAACGGAACATGATGGTTTAATTATTGTGAAATTTCTAGCATCGACAATTTTTCAATTTTATTTTGTGAAAGTTCTCTTGGTAGTGTTTCTAATCATACAACTGTTGAGTAAAATGCTTCAAATTTATTTATTTACGAACGAATTGAGTGTTTTACAATTCATTCAATATTCACCAGCGTTTTTCATAATGTTTTATCTGATTTTGGCTGCCATTATATTATTAATCAATCCAAAATTGGTTGAGAATTTGTTTAAAGAAGTCAATATGTGGCCGATTGACAATGCGAGTGATCTAACGAAGAAAAAAATTAGATGGGAAATGAAAATTGTTTCTTTTTTTACGATTATCAATTCAATTATTGCAATGTTCATCGGT…	PAR,
HcicOR151	235	MEHLWNELTEHDGFIIVKFLGSTIYQFYFMKILLVVFLIVQLLCQMIQIYLFTNELSVLQFIQYSPSFFLMFYAILAAIILLINPKLVENLFKEINMWPIDNASDLTKKKIRWEMKIVSFFGFAVFICNRYDYTTFLTIKYFTDYYPEYSNILTIIYKSSFLIIIIGTAHAHQVVYYTQHIKYQIWMLIDLIDEITEVDNYSHVPPSRLIDDHEYQQQIKLKLIGFVKRHQEILT	ATGGAACATCTATGGAACGAATTAACGGAACATGATGGTTTTATTATTGTGAAATTTTTGGGATCGACAATTTATCAATTTTATTTTATGAAAATTCTCTTAGTCGTGTTTCTAATCGTACAACTGTTGTGTCAAATGATTCAAATTTATTTATTTACGAACGAACTGAGTGTTTTACAATTCATTCAATATTCACCGTCGTTTTTCTTAATGTTTTATGCGATATTGGCTGCCATTATATTATTAATCAATCCAAAATTGGTTGAGAATTTGTTTAAAGAGATCAATATGTGGCCGATTGACAATGCGAGTGATCTAACGAAGAAAAAAATTAGATGGGAAATGAAAATTGTTTCTTTTTTTGGTTTTGCTGTTTTTATTTGCAATCGCTATGATTAC…	PAR,
HcicOR152	246	MEHLWNELTKHDGLIIVKFLGSTIYQFYFVKILLVIFLIIQLLSQMIQIHLLMNELTILQFIQYTPSFLIMFYLILSAIILLVDPKLVENLFKELNVWPIDNATDIRKKQIGREMKIVSFVVIINTILTLIFSFAIVIFNRCDYATFLLIKYFTDYYPEYSNMLTNIYKCTYLFALIATAHAYQVIYYTQHIKYQIWMLIDLIGEIMRLDNYSHVLPSRLIEDHEYQQEIKLKLIGFVQRHQEIIT	ATGGAACATCTATGGAACGAATTGACGAAGCATGATGGTTTAATTATTGTCAAATTTCTGGGATCGACAATTTACCAATTTTATTTTGTGAAAATTCTCTTGGTAATTTTTCTAATCATACAACTTTTGAGTCAAATGATTCAAATTCATTTATTAATGAACGAATTGACTATTTTACAATTCATTCAATACACACCATCATTTTTAATAATGTTTTATCTGATATTGTCTGCTATTATATTGTTAGTTGATCCAAAATTGGTTGAGAATTTGTTCAAGGAGCTCAATGTATGGCCGATTGACAACGCAACTGACATAAGGAAGAAACAAATTGGAAGAGAAATGAAAATTGTTTCCTTTGTCGTGATTATCAATACAATTCTTACACTAATCTTTAGT…	PAR,
HcicOR153	385	MEHVWNQLTKHDSLIVVKFLGSTIYQFYLMKILLVLFLIIQVFGQVIQIYLFIKELNVLQLIQYSISFFMCFYPILGAIILLINPKLVENLFAEINIWPIDNASEATKRKIKMEMKIVSIFAIIHITVAMFSGFALLIFNRHDYTTFLPIKYFVDYHPEYSDIFTSIYKGSLTFAITFLMTAHAYQVVYYTQHLKYQFWMLIDLMDDIMRGEISHVLPSRLIEDHEYQQQIKLKLIGFVKRHQELLIASHKKIKEISNYIAYFSVCGLLAITSIIYVIATDSFIFYDYRYVPAICLCCGATAAVILMAGQSFETITDSIYYLLQQLDWYNMNIENRKIYLLILTCSQRKIAIQFSENYSINYALGLAVVRGAYSVMSVLVGFDSV	ATGGAGCACGTATGGAATCAGTTAACGAAGCATGATAGTTTAATTGTTGTGAAATTTCTGGGGTCGACAATTTATCAATTTTATTTGATGAAAATACTCTTGGTATTGTTTTTAATAATACAAGTATTTGGACAAGTGATTCAAATTTATTTATTTATAAAAGAATTGAATGTGTTACAACTCATTCAATATTCAATATCGTTTTTTATGTGTTTCTATCCGATATTGGGTGCCATTATACTACTAATTAATCCGAAATTGGTTGAAAATTTGTTTGCAGAAATCAATATATGGCCGATTGACAATGCAAGTGAAGCAACAAAGAGAAAAATTAAAATGGAAATGAAAATTGTGTCCATTTTCGCGATTATCCATATAACTGTTGCAATGTTCTCTGGT…
HcicOR154	385	MERFWNELTKHDGLIIVKFLGSTIYQSYLMKILLVLLLIVQVSGQIIQIYLFINELSVLQFIQYSITFFMSFYPILGAIILLIDPKLVENLFNDVDIWPIDNARESTKRKIKMEMKIVSIFAIINMTFAMAVGFALLIFNHYDYTTYLPIKYFVDYRPEYSDIYTYIYKGSYTFVTTFLITPHAYQVIYYTQHMKYQFWMLIDLLDDIMSGEISHILPSRLIEDHEYQQQIKLNLIAFVKRHQELLTAGHKKIKEISNYIAYFSVCGLLGFISVIYIIATDSFVFYDYRYVPVLCLSCGATSAALLMAGQSIETVTDNVYYLLQQIDWYNMNIENRRIYLLILTGSQKKVAIQFSENYSINHALGLAIARGAYSVMSVLAGFDIA	ATGGAGCGTTTTTGGAATGAATTAACGAAGCACGATGGTTTAATTATTGTGAAATTTCTGGGATCGACAATTTATCAGTCTTATTTGATGAAAATACTCTTGGTATTGCTTTTAATTGTACAAGTATCTGGACAAATCATTCAAATTTATTTATTTATAAATGAATTGAGTGTGTTACAATTCATCCAATATTCAATAACGTTTTTTATGAGTTTCTATCCGATATTGGGTGCCATTATACTACTAATTGATCCAAAATTGGTTGAAAATTTGTTTAACGACGTTGATATATGGCCGATTGACAATGCTAGGGAATCAACGAAGAGAAAAATTAAAATGGAAATGAAAATTGTGTCCATTTTCGCGATTATCAATATGACCTTTGCAATGGCCGTTGGG…
HcicOR155	280	MERFWNELTKHDGLIVVKFLGSTIYQFYLMKILLVFFLIVQVFGQVIQIYLFINELSVLQFIQYSITFFMSFYPILGAIILLIDPKLVENLFKEVNIWPIDNASEPIKRKIKMEMKIISIFTIINMTVAMSIGFAALIFNHYDYTTFLPITYFVDHHPEYSDIFIYIYKGSLTFVATFLITPHAYQVIYYTQNIKYQIWMLIDLMDDIMRGENSHVLPSRLIEDHEYQQQIKLNLIAFVKRHQELLTAGHKKIKEISNYIAYFSVCGLLGFISVIYIIAS	ATGGAGCGTTTTTGGAATGAATTAACGAAGCACGATGGTTTAATTGTTGTGAAATTTCTGGGATCGACAATTTATCAATTTTATTTGATGAAAATACTCTTGGTATTCTTTTTAATAGTTCAAGTATTTGGACAAGTGATTCAAATTTATTTATTTATAAATGAATTGAGTGTGTTACAATTCATTCAATATTCAATAACGTTTTTTATGAGTTTCTATCCGATATTGGGTGCCATAATACTACTAATTGATCCAAAATTGGTTGAAAATTTGTTCAAAGAAGTCAATATATGGCCGATTGACAATGCAAGTGAACCGATAAAGAGAAAAATTAAAATGGAAATGAAGATTATTTCCATTTTCACGATTATCAATATGACTGTTGCAATGTCCATTGGT…	PAR,
HcicOR156	240	MKILLVLFLIIQLFGQAIQIHLFINELNVSQMIQYSITFFTSFYPMLGATVLLIDPKLVENVFEEVNIWPIDNASEPTKRKIKMEMKIVSIFTIINMTVAMTVGFAFLIFNHYDYTTFLPIKYFVDHHPEYSDIFTYIYKSSFTFAAIFLITPHACQVIYYTQHMKYQFWMLIDLMDDIMSGEISHVLPSRLIEDHEYQQQIKLNLIGFVKRHQELLIPIRKKIKEISNYIAYFSVCGLL	ATGAAAATACTGTTGGTATTGTTTTTAATCATACAACTATTTGGACAAGCGATTCAAATTCATTTATTTATAAATGAATTGAATGTGTCACAAATGATTCAATATTCAATAACGTTTTTTACAAGTTTCTATCCGATGTTAGGTGCCACTGTACTACTAATTGATCCAAAATTGGTTGAAAATGTTTTTGAAGAAGTCAATATATGGCCGATTGACAATGCAAGTGAACCAACAAAGAGAAAAATTAAAATGGAAATGAAAATTGTGTCCATTTTCACGATTATCAATATGACTGTTGCAATGACTGTTGGTTTTGCTTTTCTTATTTTCAATCATTATGATTACACAACATTCCTGCCAATCAAATATTTCGTTGATCATCATCCTGAATATTCCGAC…	PAR,
HcicOR157	311	MLGATVLLINPKLVENLFEEVNIWPIDNASEPTKRKIKKEMKIISIFTIINMTVAMSLGFAVLIFNRYDYTTFLPIKYFVDHHPEYSDIFTYIYKSSLTFVATFLITPHAYQGIYYTQHFKYPFWMLIDLMNDIMNGEISHILPSRLIEDHEYQQQIKLNLIGFVKRHQQLLIPIRKKIKEVSNYVAYFSVCGLLGFISVIYVIATDSFDFYDYRYVPVLCLCCGATASALLMAGQSIETVTDKIYYLLQQIDWYNMNIENRRIYLLILTGSQRKIAFKFSENYSINHALGLAIIRGAYSVMSVLAGFDIA	ATGTTAGGTGCCACTGTACTACTAATTAATCCAAAATTGGTTGAAAATTTGTTTGAAGAAGTCAATATATGGCCGATTGATAATGCAAGTGAACCGACAAAGAGAAAAATTAAAAAGGAAATGAAAATTATTTCCATTTTCACGATTATCAATATGACTGTTGCAATGTCCCTTGGTTTTGCTGTTCTTATTTTCAATCGTTATGATTACACGACTTTCCTGCCAATCAAATATTTCGTTGATCATCATCCTGAATATTCCGACATATTCACATACATTTATAAAAGTAGTCTCACTTTTGTTGCTACTTTTCTAATCACACCACACGCTTATCAAGGCATTTATTATACGCAACACTTTAAATATCCATTTTGGATGTTGATTGATTTAATGAATGAC…	PAR,
HcicOR158	385	MEYVWNKLTKYDGLIVVKFLGSTIYQFYLMKILLVLFLIVHLFGQVIQIHLFINELSVLQCIQYSTLFFIDFYPILDAIILLINPKLVENLFEEVNVWPIDNANESTKNRIKMEMKIVSIFTIINSIIATSIGLALLIFNRYDYTTFLPIKYFVDHHPEYSDIFTFIYKGSFTFVFSILTTSHAYQVIYYTQHMKYQIWMFIDLMDDIMRGEISHVLPNRLIEDHEYQQQIKLKLTGFVKRHQELLIAGRKKIKEISNYVAYFGVCGLLAITSIIYVIATDSFVFYDYRYMSALCLSCGATAAALLMAGQSIETVTDDIYYLLQQIDWYNMNIDNRRIYLLILTCAQRKIAIRFSENYSINYAIGLAMVRGAYSVMSVLAGFDIA	ATGGAGTATGTATGGAATAAATTAACAAAATATGATGGTTTAATTGTTGTGAAATTTCTGGGATCAACAATTTATCAATTTTATTTGATGAAAATACTCTTGGTATTGTTTTTAATAGTACATTTATTTGGACAAGTGATTCAAATTCATTTGTTTATAAATGAATTGAGTGTGTTACAATGCATCCAATATTCTACATTGTTTTTTATAGATTTCTATCCGATATTGGATGCCATTATACTACTAATTAATCCAAAATTGGTTGAAAATTTGTTTGAAGAAGTCAATGTATGGCCGATTGACAATGCAAATGAATCAACAAAGAACAGAATTAAAATGGAAATGAAAATTGTTTCAATTTTCACGATTATCAACTCAATTATCGCAACGTCCATCGGT…
HcicOR159	385	MEQVWDELTKHDGLIVVKFLGSTIYQSYFMKILLVLFLIVQLFGQTIQIYLFINELSALQFIQYSIMFCMSFYPILGAFILLIDPKLVENLFQEVKMLPIESASEPTKRKIKSEMKIVSSFTIINMIAASSIGFALFIFNRYDYTTYLPIKYFVDYHPEYSGIFANIYKGSFTFAAIFLITPHAYQIIYYTQHIKYQIWMLIDLIDDITRPENCEVLQSSFMDDSEYQQQVKLKLIGLVKRHQELLTAGRKKIKEISNYIVYFSVCGLLGFISLFYVIATNSFVFYDYRYMPAVCLSCGVTAAALLMAGQTIETVTDNIYYLLQQIEWYNMNIENRRIYLLILTCAQKKVAIQFSENYSINHALGLALVRGAYSVMSVLAGFNNA	ATGGAGCAAGTTTGGGATGAATTAACGAAGCACGACGGTTTAATTGTTGTGAAATTTCTGGGATCAACAATTTATCAATCTTATTTTATGAAAATACTCTTGGTATTGTTTTTAATAGTACAACTATTTGGACAAACAATTCAAATTTATTTATTTATTAATGAATTAAGTGCGTTACAATTCATCCAATATTCAATAATGTTTTGTATGAGTTTCTATCCGATATTGGGTGCCTTTATACTGTTAATTGATCCAAAATTGGTTGAAAATTTGTTTCAAGAAGTCAAGATGTTGCCGATTGAGAGTGCAAGTGAACCAACAAAGAGAAAAATTAAAAGTGAAATGAAAATTGTTTCTTCTTTCACGATTATCAATATGATTGCTGCATCGTCCATCGGT…
HcicOR160	381	MEHVWNELTKRDGLIIVKFLGSTIYQLYFMKIFLVLFLIIQLFGQVIQIHLFINDELSVLQFIQYSPMFFISFYPILGAIILLIEPKMVENLFEEVNIWPIDNAKESTKRKIKMESKIVSFFTIINITVAMFSGVALLLFNRYDYTTFLPIKYFTDYYPEYSDIFTYIYKGSFTFAATFLITPHAYQVVYYTQHMKYQLUMLIDLMDDIMRGLPNRLIEDHEYQQQIKLKLIGFVERHQELLIAGCKKIKEISNYIAYFAVCGLLAVTSVMYIIATNSLSFFDYRYFPVMSLCILMTAAALAMAGQSIETVTDNIYYLLQQIDWYNMNIENRKMYLLILIGTQKKVTIKFSENYSINYAIGLAVVRGAYSVMSVLAGFNRA	ATGGAGCATGTATGGAATGAATTAACGAAGCGTGATGGTTTAATTATTGTGAAATTTCTGGGATCGACAATTTATCAACTTTATTTTATGAAAATATTTTTGGTATTGTTTTTAATAATACAACTTTTTGGACAAGTGATTCAAATTCATTTATTTATAAACGACGAATTGAGTGTGTTACAATTCATCCAATATTCGCCAATGTTTTTTATAAGTTTCTATCCGATATTGGGTGCCATTATACTACTAATTGAGCCAAAAATGGTTGAAAATTTGTTTGAAGAAGTCAATATATGGCCGATTGACAATGCAAAGGAATCAACAAAGAGAAAAATTAAAATGGAAAGTAAAATTGTTTCCTTTTTCACTATTATCAATATAACTGTTGCAATGTTCTCT…	INT,PSE,
HcicOR161	383	MEHVWNQLTKHDSLIIVKFLGSTIYQFYLMKILLVLFLIIQVFGQVIQIHLFINELGVLQFIQYSPSFFLMFYPILGAIILLINPKLVENLFEEINMWPIDNANDLTKRKIGWEMKILSSFTIINTIIATFIGFAVLIFNRYDYTTFLPIKYFTDNYPQYSNILTNIYKCTFLIGFISTAHAYQVIYYTQHIKYQIWMLIDLMDDIMRGENFHVLPSRLIDDREYQQQIKLKLIGFVKRHQELLTAGRKKINEISNYVAYFSVCGSLVVTSVIYAIATDSFSFLDYRYVPVISLCTLMTGVALLMAGQSIETITDNIYYLWQQIEWYNMNIENRRIYLVEMTCVQKKVAIKFSEQYSINYALGLAVVRGAYSVMSVLAGFNRA	ATGGAGCATGTATGGAATCAGTTAACGAAGCATGATAGTTTAATTATTGTGAAATTTCTGGGGTCGACAATTTATCAATTTTATTTGATGAAAATACTCTTGGTATTGTTTTTAATAATACAAGTATTTGGACAAGTGATTCAGATTCATTTATTTATAAACGAATTGGGTGTGTTACAATTCATCCAATATTCACCGTCGTTTTTCCTAATGTTTTATCCGATATTGGGTGCTATTATACTGTTGATCAATCCAAAATTGGTTGAAAATTTGTTTGAGGAGATCAATATGTGGCCAATTGACAATGCAAATGATCTAACGAAGAGAAAAATTGGATGGGAAATGAAAATTCTTTCTTCTTTCACGATTATCAATACAATTATCGCAACGTTCATCGGT…
HcicOR162a	365	MERVWNELTKHDSLIIVKFLGSTIYQFYFMKILLVLFLVIHLLSQMIQIYLFMNELNVSQFIQYSPSFFIMFYPILGAIILLINPKLVENLFEEINIWPIDNGSDLTKRRIRWEMKIVSSFTIINTIIATSIGFAILILNRYDYTTFLAIKYFTDYYPKYSNILTNIYKCTFLVLIIATAHAYQVIYYTQHIKYQIWMFLDLIDDITRPESHLLPSRLIDDHEYQQQVKLKLIAFVKRHQELLTAGRKKINEISNYVAYFSVCGLLVVTSVISVMVTDSFFFIDYRYVPLATLCALMTVAALLMAGQSIETITENVYYLLQQMDWYNMNIENRRIYLIEMTCVQKKVAIKFSENYSINYALGLAV	ATGGAACGTGTGTGGAACGAATTAACGAAACATGATAGTTTAATTATTGTGAAATTTCTGGGATCGACAATTTATCAATTTTATTTTATGAAAATTCTCTTGGTATTGTTTCTGGTCATACATCTGTTGAGTCAAATGATTCAAATTTATTTATTTATGAACGAACTGAATGTTTCACAGTTCATTCAATATTCACCATCGTTTTTCATAATGTTTTATCCGATACTGGGTGCTATTATATTATTAATTAATCCAAAATTGGTTGAAAATTTGTTTGAAGAGATCAATATATGGCCGATTGACAATGGGAGTGATCTGACGAAGAGAAGAATTAGATGGGAAATGAAAATTGTTTCTTCTTTCACGATTATCAATACAATAATTGCAACGTCCATCGGT…
HcicOR162b	196	KCSLVIFVIATAHTYQTIYYTQHFKYQIWMLIDLIGDITRRENYEVLQSRLIDDHEYQQRIKLKLISFINQELVLHKKINEISIYIAYFVCGLLVVTTVIYVTATYTNSLWVYNRYIPIMSLCVLTLLMAGQSIESVTENTYYSLRHRDWCNMNIENRQIYLVVMTWPKKIAVKFENYSINYALGLAVEYPLLNFL	AAATGTAGCTTAGTTATTTTTGTTATTGCGACAGCACATACTTATCAAACTATTTATTATACACAACATTTCAAATATCAAATTTGGATGTTAATTGATTTAATTGGCGATATCACAAGACGAGAAAATTATGAAGTTCTTCAAAGCAGGTTAATAGACGATCATGAATATCAACAACGAATCAAACTGAAATTGATTAGTTTTATTAATCAGGAATTAGTACTTCATAAAAAAATTAACGAGATATCGATTTATATCGCCTATTTTGTTTGTGGTTTACTAGTTGTCACAACTGTTATTTATGTAACAGCCACGTACACAAACTCATTGTGGGTATATAATAGATATATACCCATAATGAGTTTATGTGTCCTAACTCTTCTAATGGCCGGACAATCT…	PSE,PAR,
HcicOR162c	252	MKHDGLVIVKFMKPTIYQFYFVKILLVLFLILQLWNQTIQINLFMNELSVLQFIQYSPSFFVIFYSILCAIILLIEAKTVENLFKEVNMWPIDKANESTKRKINGEMKTVSFSTITIIATSIGFAIIILSHYYYATFLPIKYFIDYCPEYSKIYKCFAISFIATSQIYQQMTYQIWMLIDLMDDITRKNYVFQSRLIYDHQYQQQIKLKFIFVKRRQKLIITGRKKTKEVSNNTACFSVCGVLVVIYVIATV	ATGAAACATGATGGTTTAGTTATTGTCAAATTTATGAAACCAACAATTTACCAATTTTATTTTGTGAAAATTCTCTTGGTATTGTTTCTAATCTTACAACTTTGGAATCAAACGATTCAAATTAATTTGTTCATGAACGAACTGAGTGTTTTACAATTCATTCAGTATTCACCGTCGTTTTTTGTAATATTTTATTCCATATTGTGTGCTATTATATTATTAATTGAAGCAAAAACGGTTGAAAATTTGTTTAAAGAGGTCAATATGTGGCCGATTGACAAAGCAAATGAATCAACAAAGAGAAAAATTAATGGGGAAATGAAAACTGTTTCGTTTTCCACGATTACAATTATTGCAACGTCCATTGGTTTTGCTATTATTATTCTCAGTCATTATTAT…	PSE,PAR,
HcicOR163	253	MFVGFAVLIFNRYDYTTFLTIKYFTDYYPEYSNILTNMYKCTFLLIFVSTAHAYQVIYYTQHIKYQIWMLLDLIDDITRPESHLLPSRLIHEHEYQQQVKLKLIAFVKRHQELLTTGRKKINDISNYVAYFSVCGFLAVSSVFFIIATDSFYFFDYRYVPVINLWVLMTVVALLMAGQSIETITENMYYLLQQLDWYNMNIENRRIYLIMMTCVQKKIAIKFSENYSINYVLGLAVVRGTYSVMSVLASFKNS	ATGTTCGTTGGTTTTGCTGTTTTGATTTTCAATCGATATGATTACACAACCTTTTTGACGATCAAATATTTCACTGATTATTATCCAGAATATTCGAATATATTGACAAATATGTATAAATGTACCTTTCTTCTTATTTTTGTTTCGACAGCACATGCTTATCAAGTCATTTATTATACACAACACATAAAATATCAAATCTGGATGTTGTTAGATTTAATTGATGATATAACAAGACCTGAAAGTCATCTTCTTCCAAGCAGATTAATACACGAACATGAATATCAACAACAAGTCAAATTGAAATTGATTGCTTTTGTTAAAAGACATCAGGAATTGTTAACGACAGGCCGTAAGAAAATTAACGACATATCAAATTATGTCGCCTATTTTTCTGTC…	PAR,
HcicOR164	311	PILGAITLLIGPKVVEDLFQEVNIWPIDNASEATKRKIKTEMKIVSFFTIINMTFAMFPGFALLIFNRYDYTTFLIKHFVDYHPEYSHIFANIYKGSFTFACIFLTAPQAFQVIYYTQHIKYQFWMLIDLIDDITKGENCDVLQGRLIDDSLYQQUVKLKLIGFVKGHEELQTAARKKIKEISNNFAYFSHCGLLALTSIIYVIATDSLVFYDYRYMPALCLSVGATTAALIMGGQSIETVTDDIFYLLQQFEWYHMNIENRRIYLQILTSSQKKIAMQFSENYSINYALGLAMVRGAYSTMSVLASFNSA	CCAATATTGGGTGCCATTACACTACTAATTGGGCCAAAAGTTGTTGAAGATTTGTTTCAAGAAGTCAATATATGGCCGATTGACAATGCAAGTGAAGCAACGAAGAGAAAAATCAAAACGGAAATGAAAATTGTTTCCTTTTTCACGATCATCAACATGACGTTTGCAATGTTCCCTGGTTTTGCTCTTCTTATTTTCAATCGTTATGATTACACAACATTCTTGATCAAACATTTCGTTGATTATCATCCTGAATATTCCCATATATTCGCGAACATTTATAAAGGAAGTTTCACATTTGCTTGTATTTTTTTAACAGCGCCGCAAGCTTTTCAAGTCATATACTACACACAACATATTAAATATCAATTTTGGATGTTGATTGATTTAATTGACGAT…	INT,PSE,PAR,
HcicOR165	337	IYLFINELSVLQFIQYSALFFIDFYPILGAITLLIKPKMVENLFQEVNIWPTDNASEPTKRKIKMEMKIVSFFTIINMAVGMFAGFAVLIFNRYDYTTFLPIKYFVDYHPEYSDIFANIYKGSFTFGSIFLTAPNAFQIIYYTQHMKYQIWMLIDSIDDITRGENCDIPESRLIDDHEYQQQIKLKLIGFVKRHQELIAAGHKKIKEISNLIAYFAVCGLLVCTRVIYVIVTNSFVFYDYRYVPALCLSVGATAAGFLMAGQSIETVTDDIYYLLQQVNWYKMNIENRRIYLLILTCAQRKIAIRFSENYSINYELGLAVARGAYSIVSVLASFNTA	ATTTATTTATTTATAAATGAATTGAGTGTGTTACAGTTCATTCAATATTCAGCATTGTTTTTTATTGATTTCTATCCAATATTGGGTGCCATTACACTACTAATTAAGCCAAAAATGGTTGAAAATTTGTTTCAAGAAGTCAATATATGGCCTACTGACAATGCAAGTGAACCAACAAAGAGAAAAATTAAGATGGAAATGAAAATTGTTTCCTTTTTCACGATTATCAATATGGCTGTTGGAATGTTCGCTGGTTTTGCAGTTCTTATTTTCAATCGCTATGATTACACGACATTCTTGCCAATCAAATATTTCGTTGATTATCATCCTGAATATTCCGATATATTCGCGAACATTTATAAAGGCAGTTTCACATTTGGTTCTATTTTTTTAACAGCC…	PAR,
HcicOR166	312	PILGAIGLLIDSKVVENLFQEVNIWPIDNASGATKRKIKTEMKIVSFFTIIDMTFGMFAGFAVLIFNRYACTTFLPIKYFVDYHPEYSDIFANIYKGSLTFASIFLTAPQSFEIIYYTQHMKYQIWMLIDLIDDITRGENCDIPESRLIDDHEYQQQIKLKLIGFVKRHEELLTAIRKKIKEIWNLIAYFSVCGLLAVTSLIYFIATNSLVFYDYRYMPAHCLSVGATTAGILMAGQSIETVTDDVYYFLQQIEWYHMNIENRRIYLQILTCAQRKIAMQFSENYSINYALGLAMVRGAYSVVSVLASFNRA	CCGATATTGGGTGCGATTGGACTACTAATTGACTCAAAAGTGGTCGAAAATTTGTTTCAAGAAGTCAACATATGGCCGATTGACAATGCAAGTGGAGCAACAAAGAGAAAAATTAAAACGGAAATGAAAATTGTTTCCTTTTTCACGATCATCGATATGACTTTTGGAATGTTCGCTGGTTTTGCAGTTCTTATTTTCAATCGCTATGCTTGCACGACATTCTTGCCAATCAAATATTTCGTTGATTATCATCCTGAATATTCCGATATATTCGCAAACATTTATAAAGGTAGTTTAACATTTGCCTCTATTTTTTTAACAGCGCCGCAATCTTTTGAAATCATATACTACACACAACATATGAAATATCAAATTTGGATGTTGATTGATTTAATTGAC…	PAR,
HcicOR167	385	MEHVWNELTKHDGLIIVKFLGSTIYQFYFMKILLVLFLIVHFFGQMIHIYLFINELNVSQFIQYSIVFFIDFYPILSAITLLIEPKLSENLFKEVNIWPIDNANESTKRKIKTEMKIVSFFTIINMTFAMFPGFALLIFNRYDYTTFLTIKYFVDYHPEYSDICAIIYKGSFTFSCIFLTAPLAFQTIYYTQHMKYQFWMLIDSIDDIKRGENYDIPESRLIDDHEYQQQIKLKLIGFVKRHEELLTAGRKKIKEISNHIAYFAVCGLLALTKYNFFKDSFVFFDFRYVPALCLSIGATTAGFLMAGQSIETVTDNAYCLLQQIEWYNMNIENRRIYLQILTCAQRKIAIQFSENYSINYALGLAIVRGAYSIMSVLASINKGYN	ATGGAGCATGTATGGAATGAATTAACGAAGCATGATGGATTAATAATTGTGAAGTTTCTGGGATCAACAATTTATCAATTTTATTTCATGAAAATACTCTTGGTACTGTTTCTAATAGTACATTTTTTTGGACAAATGATTCACATTTATTTATTTATAAATGAATTGAATGTGTCACAATTCATCCAATATTCAATAGTGTTTTTTATTGATTTCTATCCGATATTGAGTGCCATTACACTACTCATTGAGCCAAAATTGTCTGAGAATTTGTTTAAAGAAGTCAATATATGGCCGATTGACAATGCAAACGAATCAACGAAAAGAAAAATTAAAACGGAAATGAAAATTGTTTCCTTTTTCACGATTATCAACATGACTTTTGCAATGTTCCCTGGT…
HcicOR168	358	MKMLLVLFLIIQLFGQMLQIYLFINELSVLQFIQYSAMFFISFYPILGAITLQIEPKLVENLSQEVNIWLIDNANESTKRRMKTEMKIVSFFTIIDMTFAMFAGFAVLIFNRYDYTTFLPIKYFVDYLPEYSDIFANIYKGSFTVASIFIFTSHPYQSIYYTQHMKYQIWMLIDSIDDITRREHCDIPESRLINDHEYQQQIKLKLIGFAKKHQELLTAGRKKMKEISNHIAYFSFCGLLALTSIIYVIATDSFVFYDFRYVPVLCLSAGATAAGLLMSGQSIETVTDDLSYLLQQVDWYHMNIENQRIYLQILTGSQKKISIKFSENYSINYALGLAVVRGAYSTMSVLASFNKAYN	ATGAAAATGCTTTTGGTATTGTTTTTAATAATACAACTATTTGGACAAATGCTTCAAATTTATTTATTTATTAATGAATTAAGTGTGCTACAATTCATCCAATATTCAGCAATGTTTTTTATAAGTTTCTATCCGATATTGGGTGCGATTACACTACAAATTGAGCCAAAATTGGTCGAAAATTTGTCTCAAGAAGTCAATATATGGCTGATTGACAATGCTAACGAATCAACGAAAAGAAGAATGAAAACGGAAATGAAAATTGTTTCCTTTTTCACGATTATCGATATGACTTTTGCAATGTTCGCTGGTTTTGCAGTTCTTATTTTCAATCGTTATGATTACACAACATTCTTGCCGATCAAATACTTCGTCGATTATCTTCCTGAATATTCCGAT…
HcicOR169	364	MEHFYSELTKHDGLIIVKFLGSTIYRFYLMKILLVLFLIIQLFEQVIQIHLFINELSVFQFIQYSPMFFIIFYPILGAIILLIEPKMVENLFEEVNIWPIDSASEPTKRKIKTEMKTVSLFTIIHITIAISVSFAVLIFNRYDYTTFLPIKYFTDHHPGYSDIFTYICKGSFTFAATFLMTPHAFQVIYYTQHLKYQIWMLIDLIDEERRNCSYSSKQFNRRSEQQIKLKLIGSVKRHQELLIAGRKKIKEISNYIACFSVCGLLTVTSVIYVIATDSFVFYDYRYMPALCLCCGATAAALLMAGQSIETITDNAYYFLQQIEWYHMNIENRRIYLQILTGTQKKIAIRFSEDYSINYALGLAV	ATGGAGCATTTTTACAGTGAATTAACGAAGCACGATGGTTTAATTATTGTGAAATTTCTGGGATCGACAATTTATCGATTTTATTTGATGAAAATACTCTTGGTATTGTTTTTAATAATACAACTATTTGAACAAGTGATTCAAATTCATTTATTTATAAATGAATTGAGTGTGTTTCAATTCATCCAATATTCGCCAATGTTTTTTATAATTTTCTATCCGATATTGGGTGCCATTATACTACTAATTGAGCCAAAAATGGTTGAAAATTTGTTTGAAGAAGTCAATATATGGCCGATTGACAGTGCAAGTGAACCAACAAAGAGAAAAATTAAAACGGAAATGAAAACTGTTTCCTTATTCACAATTATCCATATAACTATTGCAATCTCCGTTAGT…	PSE,
HcicOR17	390	MGGKFDMKSHLNFVVFILKIIGLWPRNLAYKFFNPYSIYLISIIICMFVTMVIPAIIQLINVRNDLEVFADCLTSVIGGLIKMCFFVKNLPRIKIIMDCLDQDLYQPGNKRQQSVMIELFKSWSFIFRLLWISANSTMVPLLISAINDRRLPSLAWYPFDYQQSPYYEILFVNQIIWYQYIAFVNVHLDGLFSTIMVYIASECKFLSDNLRNIEEFTRERLNKHNDPCRISHEYNNTLKILVGHHRGILMIAKETNTIFNISVAYQMCTSILGICMTMFRLSIAAPLTSEFFLLICYQFALFWEIFLYCWCGNEVTFASNDISLAGYESDWVDSSIQFKKDLLFFIRRTQKPIRLYALQFFTLSLETFINILRTSWSYFALLQQVNDSNK	ATGGGTGGAAAATTCGACATGAAATCGCATTTGAATTTCGTTGTATTTATTCTAAAAATTATCGGTCTATGGCCGAGGAATCTCGCCTATAAATTCTTCAATCCGTATTCGATTTATTTAATTTCCATTATAATTTGTATGTTCGTCACCATGGTCATACCGGCAATTATCCAATTAATCAACGTCCGCAATGATTTAGAAGTATTTGCAGATTGTCTAACTTCAGTAATCGGCGGCCTGATAAAAATGTGCTTTTTCGTTAAAAACCTACCACGAATCAAAATTATAATGGATTGTTTAGATCAAGATTTATATCAACCGGGAAATAAACGACAACAATCCGTTATGATCGAATTATTTAAATCGTGGTCGTTCATATTTAGATTGTTGTGGATTAGT…
HcicOR170	234	YPEYSKIFTNIYKYIFAIIFTAISQTYRVIYYTQHIKYQILILIDLIGDITRRENYDVLQNRLIDDHEYQQEIKLKLIGFVKRHQELLTAGRKKINEITNNTIYFUVCDLLIVTSIIYVIATDSFFFYDYRYVPRSLCVLMTAVSFVMAGQSIETIIIFTLLRLLAYYLIQQLDWYNMNIENRRIYLITILRKLSNQLCIRISSQVFVIVFLLLYIVRGGYSIMPVLIPLNYLL	TATCCAGAATATTCGAAAATATTTACAAATATTTATAAATATATTTTTGCTATTATTTTTACTGCGATATCACAGACTTATCGAGTTATTTATTATACACAACATATCAAATATCAAATTTTGATTTTAATTGATTTAATTGGCGATATCACGAGACGGGAAAATTATGATGTTCTTCAAAACAGATTGATAGACGATCATGAATATCAACAAGAAATCAAATTGAAATTGATTGGATTTGTTAAAAGACATCAGGAATTATTAACTGCAGGCCGTAAGAAGATTAATGAGATAACGAATAATACCATTTATTTTTAGGTTTGTGATTTACTGATTGTTACAAGTATAATTTATGTGATAGCTACGGATTCGTTTTTCTTTTATGATTATCGTTATGTA…	INT,PAR,
HcicOR171	376	MEHLWNELTKRDGLIIVKFLGSSIYQFYLTKIILVLFLIIQLSCQMIQINIFVNELSVLEFIQYSPFFSQCFTAIILLLLIDPKLVENLFEEINMWPIDHASDITKRKIRREMKIVSFFTIINTIIAIFAHFSIAIFNRYDYTTFLPVKFFTDHYLEYSNILTNIYKCIFAINVITIDFQAIYYTQHLKYQNWMLIDLIGGITRRENCGALQSELIEDHEYQQQIKLKLIGFVKRHQEFLTVAHKKIKDISNYIAYFSVCGLLGVTSTICLTTTGSLSPYDYRYIPTLSLSVAMTLVTDIMAGQSIETVNYNYLLQQIDWYNMNIENRRIYLIMTTYAQKKIAIKFSENYSLNYALDLAIVRGAYSIMSVLAGFKN	ATGGAACATTTATGGAACGAATTAACGAAACGTGATGGCTTAATAATCGTCAAATTTCTGGGATCATCAATTTATCAATTTTATTTGACAAAAATTATCTTGGTATTGTTTCTGATCATACAACTTTCGTGCCAAATGATTCAAATTAATATATTTGTGAACGAGTTGAGTGTTTTAGAATTCATTCAGTATTCACCTTTTTTTTCGCAGTGTTTTACCGCCATTATATTATTATTATTGATTGATCCAAAATTGGTTGAAAATTTGTTTGAAGAGATCAATATGTGGCCGATCGACCATGCAAGCGACATAACGAAAAGAAAAATTCGAAGAGAAATGAAAATTGTGTCCTTTTTCACAATTATCAATACAATTATTGCAATATTCGCTCATTTCTCT…	PSE,
HcicOR173	267	MEHLWKEITNHDGLIIVKFLGSSILQFYFTKILLILFLIIQLSCQMIQINLFVNELSALEFIQYSPWFFGIFYSILSAIILLIDPKLVENMFEEINMWPIDNASDITKRKIRREMKIVSTFTIINTFFGIFTLSSIAIFNRCDYKTFLPVKFFTDYYPDNSNLLTIVYKCTFPIVIIALAPTYQMIYYSQHLKYQNWMLIDLIDDITTQENNNVLQSRLIEDHEYQKQIKLKLISFAKRHQELISVTHKKVNKMSNYIVYFSICGLL	ATGGAACATTTATGGAAGGAAATAACAAATCATGATGGTTTAATTATCGTCAAATTTCTGGGATCATCGATTTTGCAATTTTACTTTACGAAAATTCTCTTGATATTGTTTCTAATCATACAACTTTCGTGTCAAATGATTCAAATTAATTTATTTGTGAACGAGTTGAGTGCTTTAGAATTCATTCAGTATTCACCATGGTTTTTTGGAATATTTTACTCGATATTGAGCGCTATTATATTATTGATTGATCCGAAATTGGTTGAAAATATGTTTGAAGAGATCAATATGTGGCCGATTGACAATGCAAGCGACATAACGAAAAGAAAAATTCGAAGGGAAATGAAAATTGTTTCCACTTTCACAATTATCAATACATTTTTTGGAATATTTACCCTA…	PAR,
HcicOR175	384	MHRLFDKLNSQSDSLIIVKFISSTIYQFYFTKVALIFFLIVQLSCQLIQVYLFINELNAVQFIQYSPAFFMMFYPILATIILLINPKLIEKLSEEVNLWPIEFAAESTKIKIRNEMKIISLFTIINTIGSMSIGLACFFFNSYDYTMFLPVKYFVDYHPKYSNILVKIYKASLTFSASTTFIAHSYQVVYYTQHLKYQCLMLIDRVDGIIIEKENSVQEILIDDREYQQQVKLKLINHIRRHQELLTSGHKKIIEISNYIAYFGVCGLLVFTSVIYVFVMNSSISYYDYRYLPFLCLGAVTTTAAPVIAGQSIETMSDNSYYLLQQIEWYHMDNENRKLYLMLLLSSERKIAIKFSENYSINFALGLAIVRGAYSVMSVLASFK	ATGCACCGTCTGTTCGATAAATTAAATAGTCAAAGTGATAGTTTAATTATTGTGAAATTTATATCGTCAACAATTTACCAGTTTTATTTCACAAAAGTTGCATTAATTTTCTTTTTGATAGTACAACTCTCTTGTCAACTAATTCAGGTTTATCTATTTATAAATGAATTAAATGCTGTGCAATTTATTCAATATTCGCCTGCGTTTTTCATGATGTTTTATCCCATTCTAGCTACAATTATATTGTTAATCAATCCAAAATTGATTGAAAAACTGTCCGAAGAAGTCAATTTATGGCCGATTGAATTTGCCGCCGAATCGACAAAAATAAAGATCCGAAATGAAATGAAAATTATTTCCTTGTTTACAATTATCAATACAATTGGATCCATGTCTATT…
HcicOR180	389	MKHLWNKLTKKDCLIIVKFISSSIYQYYPIKMLLFLFLLIQISSHIIQIFLLLNELDSHQFIQYMPIFAFLFYPMFGAIVLLIGPQFAQNLFEEINIWPVEMASETTRMKICKEAKIASFFTIINTSATFISSILVMVCNAHDYDTFLIIKYFDDYWPEYSHILTKIFKSSLVFASVTVFIAHSYQVIYCTQHYKYQIFMLIDQINEMKKYEERDCSTEGLIDDVEYQKEIKCVLVSIIKRHQEILINGTRKIKQVSNYIPGFGICGLLVVMCVICLLFTGSLGNQYDYRYIPAVSAVSLSTFVALIMAGQSIETAVDDLRDAVQQIDWYTMNAENRKIYLIMLIGAQKTIKIKCTENYSINYAIGLAIVRGAYSVFSVFISFNNKTIN	ATGAAGCATCTGTGGAATAAGTTGACGAAAAAAGATTGTTTAATAATCGTGAAGTTTATTTCATCTTCAATTTACCAGTATTATCCCATTAAAATGCTACTATTTTTATTTCTATTAATACAAATTTCATCGCATATTATCCAAATTTTCCTGTTACTCAATGAACTAGATTCACATCAATTTATTCAATATATGCCTATTTTCGCTTTCCTATTCTATCCAATGTTTGGTGCTATTGTGTTATTAATAGGACCGCAATTTGCCCAGAATTTATTTGAAGAGATCAACATATGGCCAGTCGAGATGGCTAGTGAAACAACAAGAATGAAGATTTGTAAAGAAGCAAAAATTGCTTCATTTTTTACAATTATCAATACCTCTGCTACATTTATTTCAAGT…
HcicOR181	385	MQRLWNEFKQCDGLIVVKLFASTIYQMYPVKILIILSLLIVIPSELFQIYLFSYKLDKQQFIQYSPAFFVHFYAIMSAILQLRKPKFVENIHEEINMWPIDNAKTEQQSKIINEQKIITILTIFNVIMGLIVALTIYFFNRYDGTTYLLVRFLTDNYPKYSNITTRIYKISIFFQIITTSQVNCYKIVYYTQNIKHQLLLLIEQIDEITNRQSRCFLAENLVHDLRFQNEIKLKLHAFIQRHQELLRITHEKIKQIKNDVAYLAICGVTVLFSVSICSYKVQFSDYYDYRYVPVLCLFSLTTFSGLILAGQSFENIFDKLADSLQQIQWYNMDVKNRKIYLIALICAQRRVSIGFSDNYSVNHLLGFKIIRAVYSLVTVLASCEN	ATGCAACGTTTATGGAACGAATTTAAACAATGTGACGGTTTAATTGTGGTGAAATTATTCGCGTCGACTATTTATCAGATGTATCCAGTCAAAATTCTAATAATTTTATCTTTATTGATAGTAATTCCATCGGAATTATTTCAAATCTATTTGTTTTCATACAAATTAGATAAACAGCAATTCATTCAATATTCGCCGGCATTTTTCGTGCATTTTTACGCGATTATGAGTGCCATTTTACAGTTGAGAAAGCCGAAATTTGTTGAAAATATCCATGAAGAGATCAATATGTGGCCCATTGATAATGCTAAAACGGAACAACAATCGAAAATTATAAACGAACAGAAAATTATAACAATTTTAACAATTTTTAATGTAATTATGGGACTAATTGTTGCA…
HcicOR183	384	MTFGPKNELKRDGLKITRFMGSGMYQFVLIKFVLVLMLLIVGSFHLIQCYLFLSEFNAELFIRYGPLFFLLCYGLLAVVVLLLKPRVTHDLLDEISMWEIDSSTEPTQKNITREMKLIETFTVFNTIASICLFYFFHINDENYDKLSLAIKFINANLPKYSPILSKIYKLSAHCLIAVYQAHCYQIIYYTQHVKYQLKMLFDHINELMDYPREFVTKHVHPIDNLSYQNRIKLRLIFLIRRHQEILMIGDKKNKEISNLIVWFSLFGVLAGVKNYFFFKMSDDLIESIQIALTCTYGGLITIAIILAGQSVETLTDNVNCILNHVDWYNMNCENRKIFLTFLLNAQKKMAIKFSENYSINYALGVQIARGIYAVMSLLASLKLT	ATGACTTTTGGCCCCAAAAACGAGTTAAAACGTGACGGTTTGAAGATAACACGATTTATGGGTTCCGGCATGTATCAATTCGTGTTAATCAAATTCGTACTTGTTTTAATGTTGCTAATAGTTGGATCATTTCATTTGATTCAATGCTATTTATTTCTGAGCGAATTCAACGCTGAATTATTCATCCGTTATGGGCCATTATTTTTTTTATTATGTTACGGCCTGTTGGCAGTGGTAGTTCTACTGCTTAAACCGAGAGTGACTCACGATTTATTGGACGAGATCTCTATGTGGGAAATCGATAGTTCAACTGAACCAACTCAAAAAAATATAACAAGAGAGATGAAATTAATCGAAACGTTCACAGTTTTCAATACAATAGCTTCGATTTGTTTATTT…
HcicOR185	385	MEFGPKKRMGTDYLAATKFIGSGIYQLRPIKFVLILSLIIHGTCQIIQIYLYTFKLNMKDFIKFGSTFFVAFYALTANFILVYKPKLADTLSDDIYLWEINSSTRETETKIKLEAKIIENFTKILTIFYWIVLAEFYIRDEFNEEMFLIIKSMNEMFPKYSFILAKVYKLWICILISCCMPHCFQIIYYTQHVRHQLLMLLDHVALTTECPPELYSRTIHPIDNVPLQQEIKRRCIFMIKRQNEILEVYTRKMKEVSNLIAIFAFCGILVGISLVFRLIRTSSIMGDTFEITIRMVITAAIGCAFMLAGQLSENCNDKVFYVLQQLDWYNANKENRQIYLLSLIRMQQRITIKCTEKYSLNFELGLAIIRGIYSVVSVLLTLNLT	ATGGAATTCGGGCCGAAAAAGAGGATGGGCACTGACTATTTGGCAGCAACGAAATTTATAGGTTCAGGTATTTATCAATTAAGACCGATTAAATTTGTGTTAATTCTATCGTTGATAATACATGGCACCTGCCAAATAATTCAAATTTATTTATATACTTTCAAATTAAATATGAAGGATTTCATTAAATTTGGATCAACGTTCTTTGTAGCATTTTACGCACTGACGGCTAATTTCATATTGGTATATAAACCGAAATTAGCTGATACTCTATCGGATGATATCTACTTATGGGAGATAAACAGTTCAACGAGAGAAACAGAAACTAAAATTAAATTAGAAGCTAAAATTATTGAGAATTTCACGAAAATTTTGACAATCTTTTACTGGATTGTTCTA…
HcicOR187	352	FLLIVSFIVHSCFQFVQIYLFLYKLKLTDLVQYGPTFFSLFYALTANFVLLYKPKLVDTLPDDLYLWEINSATKETETKIKFELRIIETFTKVCTIILIFLLLEFFIRDKGYEELFLIIKFINKTYPEYSYVLMKAYKFWVCIIVSTSQTHCLQVVYYSQHMRYQFLMLFDYVALTTECPTELYSETIHPIDNVPLQQEIKRRSIFVIKRQDELLEGGIKKIKEISNLIVLFSFSILLPGVSLFSLKSSAAMGDTFQLVIRLIYASLVGAAFPLAGQMSENCNDQVFYVLQQLDWYNANIENRQIYLLTLLRVQRRITIKCTEQYSINFVLGLAVLRGIYAAVSLLISLNLT	TTTCTGTTAATTGTATCGTTCATCGTACATAGTTGCTTTCAGTTTGTTCAAATTTACTTATTTTTGTACAAGTTAAAATTAACAGATCTCGTCCAATATGGACCAACGTTCTTTTCATTATTCTATGCACTGACAGCTAATTTTGTGTTATTATATAAGCCGAAATTGGTTGATACCTTACCGGATGACCTTTACTTATGGGAGATAAACAGTGCCACGAAAGAGACCGAAACTAAAATTAAATTTGAATTGAGAATAATTGAAACGTTTACGAAAGTTTGTACCATTATTCTGATATTCCTTCTGTTAGAATTCTTTATCCGGGATAAAGGCTATGAAGAATTGTTTTTAATAATCAAATTTATCAATAAAACATACCCAGAGTATTCTTATGTACTA…
HcicOR188a	218	LKLADLVQYGPSFFLLFYALTANFILLYKPKLVDTLLDDLYLWELNSATKETETKIKYELRIIETFTKVCTAILICLLLEFLIRDKGYEELFLIIKFINKTYPEYSYVLMKAYKIWMCIIVGTCQIPCLQLVYYSQHIRFQLLMLFDHMALTTECPPELFSATIHPIDNVALQQEIKRRCIFMIKRQDQLLEGALRKIKEISNLIVLFAFCSVLVGIS	TTAAAATTAGCAGATCTCGTCCAATATGGACCATCGTTTTTCTTATTATTCTATGCACTGACAGCTAATTTCATACTATTATATAAGCCGAAATTAGTTGACACCTTACTGGATGACCTCTACTTATGGGAATTAAACAGTGCCACGAAAGAGACCGAAACTAAAATTAAATATGAATTGAGAATTATTGAAACGTTTACGAAAGTTTGTACCGCCATTCTGATATGTCTTCTACTGGAATTCCTTATCCGGGATAAAGGATATGAAGAATTGTTTTTAATAATCAAATTTATCAATAAAACATACCCAGAATATTCTTATGTACTAATGAAAGCTTACAAAATTTGGATGTGTATTATAGTTGGTACCTGTCAAATTCCTTGCTTACAACTCGTTTAT…	PAR,
HcicOR190	359	MIEFGPKKRMEVECMKFTKFMASGIYQLKLVKFLLIVSFIVHSCFHVFQIYLFLFKLKLADLVQYGPTFFLLFYALTANFILLYKPKLVDTLLDDLYLWELNSATKETETKIKYELRIIETFTKVCTAILICLLLEFFIRDKGYEELFLIIKFINKTYPEYYYVLMKAYKIWICIIISTCQTPCLQLIYYSQHIRYQLLMLFDHMALTTECPPELFSATIHPIDNVPLQREIKRRSIFMVKRRDEILEGALRKIKEISNLIVLFALCSVLVGISLSYRLLTTAAAMGDTYQLVLRLGYASLVGSANEQAAYVIQQIDWYNANKENRQIYLLTLLRVQRRITIKFTDKYSINFELGLAVN	ATGATTGAATTTGGACCCAAGAAACGGATGGAAGTTGAATGCATGAAGTTTACGAAATTCATGGCTTCTGGGATCTATCAATTGAAATTGGTTAAATTTCTGTTAATTGTATCGTTCATCGTACATAGCTGCTTTCATGTCTTTCAAATTTACTTATTTTTGTTTAAGTTAAAATTAGCAGATCTCGTCCAATATGGACCAACGTTCTTTTTATTATTCTATGCACTGACAGCTAATTTCATACTATTATATAAGCCGAAATTAGTTGACACCTTACTGGATGACCTCTACTTATGGGAATTAAACAGTGCCACGAAAGAGACCGAAACTAAAATTAAATATGAATTGAGAATTATTGAAACGTTTACGAAAGTTTGTACCGCCATTCTGATATGTCTT…
HcicOR191	377	MEFRPKERMQVDCLRITRFIGSGVYQLKFFKILLIVAINCTFQMIQIYLFIFKLTMKDFIQFGPMFFLLFSAMMATLVLLFKPKLIETVHDDIYMWEINCSTKETETQIKLETTIIETFTKITAACGFCLLVGFLIREEGYENFFLLIRMINETFPQHSSIRIKVYKLYICLIIHVCQAHCYQVIYYTQHIKFQIMMVLDYFNLITQCPKEYYMESTHPIDNIWHQKEIKLPTIYLIKRMDEITGVSNKKIKEISNLIALFALFGVIAGISLLFRLASNNNLGDAFQVAFRTAYAGIIGMAFSIAGQTSENCNDQFAYVLQQIDWYNLNYEYRKIYLLTLVRSSRRMTIKFSEKYSINFELGLAVSLLKLIISYYLF	ATGGAATTCAGGCCAAAAGAAAGAATGCAAGTTGATTGTCTGAGAATAACGAGATTTATCGGTTCAGGGGTGTATCAACTGAAATTTTTTAAAATTCTTTTAATTGTGGCAATTAATTGTACATTTCAAATGATTCAAATTTATTTGTTCATCTTCAAATTGACTATGAAAGATTTCATCCAATTCGGGCCGATGTTTTTTCTATTATTTTCTGCCATGATGGCAACGTTGGTATTGTTATTTAAACCGAAATTAATCGAGACTGTGCATGATGACATTTATATGTGGGAGATAAATTGTTCAACGAAAGAAACCGAAACTCAGATTAAATTAGAAACGACAATTATTGAAACTTTTACGAAAATTACTGCAGCTTGTGGATTTTGTCTTTTAGTGGGT…	PSE,
HcicOR193	382	MEYGRKNEMKDDGLRISKFVSSTIYLFRPVKIYLIFQLILQCSLMLLQIHFFIYRANLEELLQYIPMFFGLFYGILAIFVLLKQPYVIENISEEIYLWSIDSSTNQRAVESRNEMRIVEIFTIINTIFALIVSCCMYMNDELQYELFLPIKLIVDYCQNLTIVTEFYKIVTFPLISTVYVAHCYQMIYYTQHIKYQALMLLDHFNGITDCSEEYRAENQHPVDNLLYQKELKRRLRFIIERHQELLMRGLKKIQDISNLVACFSICGVLVGICVVILVLSVSVSYVQVFMSGILITTTTFALIMAGQSIQSVTDDAYHIQRDVKWYEMNCENRRTYLNLLIGAKKPISVSFSDKYTVNYDLGFAIVKLVYSAISVLINIQTN	ATGGAGTACGGGCGTAAGAACGAAATGAAAGACGACGGTCTTCGAATTAGCAAATTTGTTAGTTCGACGATTTATCTATTTCGGCCCGTTAAAATCTATTTAATTTTCCAATTAATACTGCAATGTTCTTTGATGTTACTCCAAATTCATTTCTTTATCTATCGAGCAAATTTAGAAGAACTCCTACAATACATACCGATGTTCTTTGGATTGTTCTACGGTATTTTAGCGATATTTGTGTTGTTAAAACAGCCGTACGTTATCGAAAATATATCGGAGGAAATTTATTTATGGTCGATTGATAGTTCAACAAATCAACGAGCGGTAGAAAGTCGAAATGAGATGAGAATTGTTGAAATTTTTACAATAATCAACACGATATTTGCGCTAATTGTCTCA…
HcicOR195	386	MLKFERKPQMIVDVLKIVKFVGSGIVQNRFVKFWLVLQLIVQTSLQFWQTYFFLYKLTMQEFIQYASMYFILFYVIIVMAMLLLKPKLIENLPKDLYLWSIDSSTKLVEMRIKSEVRFIELFVIFNISLGTAVFLSLYLNAPEAYQLWLSLKLIDDHFPEYSKMLTRIYLIFSGTLSLSICVAHSYQLIYYSQHMKYQLMLCLEHIDEITKCPKEYYLKIIHPIDNLSHQAEIKRRLIYFIRRHQELITHGKKKIREISNWIMCFIICAFMIGPSVALLLLPQTIGNSFKISNSLSYWIQMGLTAVFTCINVIALILSGQSIETITDDAYNKFLEIDWYNMNCENRQLYLMILMNARRKIQLQFTDNYAINYALGLSVSRIFSQIS	ATGTTGAAATTCGAACGGAAACCCCAAATGATCGTCGATGTTCTCAAAATTGTGAAATTTGTCGGTTCTGGAATCGTTCAGAATAGATTCGTAAAATTTTGGCTGGTATTGCAATTGATAGTGCAAACTTCATTGCAATTTTGGCAAACTTACTTCTTTTTGTACAAATTAACTATGCAAGAATTTATACAATATGCATCGATGTATTTCATATTGTTTTACGTAATAATCGTGATGGCAATGTTGCTATTAAAACCGAAATTAATTGAAAATTTACCCAAAGATTTATATTTATGGTCAATTGATAGTTCGACAAAGCTTGTAGAAATGAGAATTAAATCAGAGGTGCGCTTTATTGAATTGTTCGTAATTTTCAACATATCCTTAGGGACTGCAGTC…
HcicOR196	223	TSTLSISICVAHSYQLIYYSQHVKYQLMLCLEHINEITKCPKEYYLKIIHPIDNLSHQAEIKRRLIYFIRRHQELITHSKKKIKEISNWIMCFIICTLMIGPSVTLLLLPQTIGNSYKISNSLSYWIQMGLTAVFTCINVIALILSGQSIETITDDAYNKFLEIDWYNMNCENRKLYLMILLNARRKIQLQFTDNYAINYTLGLSILKSVYSIVSVIISFQTN	ACTAGCACATTATCAATTAGCATATGTGTGGCACACAGTTATCAATTGATCTATTATTCACAACATGTGAAATATCAATTAATGTTATGCCTTGAACATATTAATGAAATAACGAAATGTCCAAAAGAATATTATTTAAAAATTATACATCCAATCGATAATCTATCACATCAAGCTGAAATTAAACGTCGACTAATCTATTTTATTCGCAGGCATCAAGAATTAATAACGCATAGTAAGAAGAAGATTAAAGAAATTTCCAATTGGATTATGTGTTTCATCATATGCACCTTAATGATTGGCCCAAGTGTTACACTTCTTCTATTACCACAGACAATAGGAAATTCATATAAAATTTCAAATTCTTTATCGTACTGGATTCAAATGGGCCTAACTGCT…	PAR,
HcicOR199a	194	MPVDVSKLIKFLSLVIYEFRLLKVLLTSILIIVVYAQILQIYLFYKNSYNTVRNSLFSSKLLHRICLTHICHTWLIDIIFEEAEIWIKKESDLIKIFAIXYPLFTLTLALFIRIYPNDCNLYLPVKFPNYSKELTKIYKIVFALAVALVYQAYYYQLIYYAHIKYQVILLNAPTNELIKCSKENFSKLKHSISN	ATGCCTGTTGATGTTTCAAAATTAATCAAATTTCTATCATTGGTAATTTACGAATTTAGATTACTCAAAGTTTTATTGACTTCAATATTAATAATCGTAGTTTATGCTCAAATACTTCAAATTTATTTGTTCTACAAGAATTCTTACAATACAGTCCGCAATTCTTTATTTAGTTCTAAGTTATTGCATCGAATTTGCCTTACCCACATTTGCCACACTTGGTTGATTGATATTATCTTTGAGGAAGCAGAAATCTGGATAAAGAAAGAGAGCGATTTAATTAAAATTTTTGCAATCNTTTACCCATTATTCACGCTTACTCTTGCTCTTTTTATTCGTATATATCCGAATGATTGTAATTTGTATTTACCAGTAAAATTCCCTAATTATTCGAAAGAA…	PSE,PAR,
HcicOR20	399	NFFLLWVTGLWPKGERYTDIFYIIYSAILTSLFGVLNTVLQIYPLRYTYHDVALLSASLYVVSEEMIVTTKVLFIIVKMRQFKELVNDINSELFSPKNDAQLMIIRKFFAMWKFLGFCLAFNAGTATFFWITFTIIDGGVHERRLPFVSWYPYNTTISPNYELTYVYQSFGIIYQATTNISIDLLVSVLMMYTAAQCGVLSDHLRNIYTITEDTLVEERQITDDTDEETRRNLILENMNRTFINLIYFHRRILNLANKTNLLIDPLMMTQFVVTTSALCLTMIQLISTPIFSSEFLALIFYQVAVMFQLLIYSWFGNEVSLQSVNLSYAVYECDWTSAPISFKKHILFFMVRTQRPLKYYALNFFEVSLDTYTKILRSSWSYFAVLRQNDQKNKARMSN	AACTTCTTTCTGCTATGGGTGACCGGTCTTTGGCCAAAAGGCGAACGCTATACGGATATCTTCTACATTATTTATTCGGCAATTTTGACGAGTCTTTTTGGCGTTCTGAACACCGTTCTACAAATTTACCCATTACGCTACACCTATCACGATGTCGCATTATTATCAGCTTCATTATATGTCGTTTCCGAGGAGATGATTGTGACAACAAAAGTCTTGTTTATAATCGTGAAAATGCGCCAATTTAAGGAATTGGTTAACGACATCAATAGTGAACTATTTTCGCCGAAAAACGACGCCCAGTTGATGATTATAAGAAAATTCTTTGCCATGTGGAAATTTTTGGGATTTTGTTTGGCTTTCAATGCAGGTACGGCAACGTTTTTTTGGATAACGTTC…
HcicOR200	384	MKFTRKKEMLVDGLKITKFISSGIYQYRFVKFLIILLLMIHGSSQILQTYLLLHNFNAEEFIQYGPLFFTWLYVFTAIATLLIKPKLIENLFDELFIWSIDSASKEAEIKIRKEMEFIEWFTILFTFYMFIFVFLIYLNPVDYDLYLTVKFVVDFLPNYSKILTKIYKISICLGVILFSQAHCYQVVYYSQHIKYQVILLNDHINEIMKCSKKNFVKSVYPINNVYHQREIKQRLVFLIKRHQEILTCGHKKIKEISNFILYFSFCGLLTTISFSFRLFQGSNNCFELILIAVGSLLVGIGALAFIIAGQSIETIAKLGNALQQIDWYDMNCENRKFYLLMYTCAQRIISIKFSESCTMNYSLGLTLIRGVYAVLSAFVSFQEN	ATGAAATTTACGCGAAAGAAAGAAATGTTAGTTGACGGTTTAAAAATAACGAAATTTATATCATCGGGGATTTACCAATATCGTTTTGTTAAATTTCTAATAATTTTATTGTTAATGATACACGGTTCTAGTCAAATTTTGCAAACATATTTATTGTTACACAATTTCAATGCAGAAGAATTTATACAGTATGGACCTTTATTCTTTACTTGGCTCTATGTCTTTACGGCGATTGCAACATTGCTAATCAAACCGAAATTAATTGAAAATCTATTTGACGAATTGTTCATATGGTCCATCGATAGTGCTTCAAAGGAAGCAGAGATAAAGATTAGGAAAGAAATGGAATTTATTGAATGGTTTACGATTTTGTTCACATTTTATATGTTTATTTTTGTC…
HcicOR201	247	PTDYNFYLTVKLFVDSMPNYSKFLTKIYKMSTCLAVFLLAEAHCYQVVYYTQHMKYQIILLNDHINEIMKCSKKNFVKLVHPINNLYHQREIKQRLVFSIKRHQQILTCGYKKIKEISNLILYFSFCGLLATVSCSVRLVRGSNNCFELVVIAVGSLLVGVEGLAFVLAGQSIETIARIQFGNTLQQIDWYEMNCENRKLYLLMYTCAQRIISIKFSESCTMNYSLGLTLIRGVYAVLSAFVSFQEN	CCAACTGATTATAACTTCTATCTAACAGTCAAATTGTTTGTTGATTCTATGCCGAATTATTCAAAATTTTTAACGAAAATCTATAAAATGTCCACTTGTCTAGCAGTATTTTTATTAGCTGAAGCCCACTGTTATCAAGTTGTTTATTATACACAACACATGAAATACCAAATAATCTTACTTAATGATCATATAAATGAAATAATGAAATGTTCCAAGAAGAATTTCGTAAAATTGGTACATCCCATCAATAATTTGTACCATCAACGTGAAATTAAACAGCGCCTTGTATTTTCAATCAAAAGACACCAACAAATTTTAACATGTGGATATAAGAAAATTAAAGAAATCTCCAATTTGATTCTTTATTTTTCGTTTTGTGGCTTATTAGCAACTGTA…	PAR,
HcicOR202a	192	ISSEFYQYHFVNFLLILLLIIHCSSQILQAYLFLHNFNTKGFIQYGPTFLWFYGIKVMLTFLIKPKLIESLFEIFPLIDSGSIETEKKRKKEMKILEVFLFIPTYPDDNNLYLAVKFFVDYIPNYSNLLTKIRKITICVSSVSIYLAHSYQAIYYTQLMGNQIILFNGHVNELMECSKKNLIKLVHLIDNLW	ATATCATCGGAGTTTTACCAATATCATTTCGTTAACTTTCTATTAATTTTATTGTTAATAATACACTGTTCTAGTCAAATTTTGCAAGCATATTTATTTTTACACAATTTCAATACAAAAGGGTTTATACAGTATGGACCTACATTTTTATGGTTCTATGGAATTAAAGTGATGTTAACATTTTTGATAAAACCGAAATTAATTGAAAGTTTATTTGAAATTTTCCCATTGATTGATAGTGGGTCAATAGAAACGGAAAAGAAAAGAAAGAAAGAAATGAAAATCCTTGAAGTTTTCTTATTTATACCTACATATCCAGATGACAATAATTTGTATCTAGCAGTGAAATTTTTTGTTGATTACATCCCAAATTATTCAAATTTATTAACGAAAATCCGA…	PSE,PAR,
HcicOR202b	390	MKFIQKKEMSIDGLKITKFLSSGIFQYRIVRSLLILLLIIHSSCQILQIYLFLRNFEAEEFIQYGPAFFIWFYALAAILTSLIKPKLIENLFDELYVWSIDSGSKETEIRIKKEMEFLEFFSIICTTFATIFAILIYMNSTDYNLYLSVKFFVDYIPNYSKLLTQIYKITTCLTVIWLSGAHGCQVVYYTQHFKYQIILLNDHINEIMKCSKKNFVKLVHPFDNLYHQREIKQRLIFLIRRHQELLACGHKKINEISNLVFYFSFCGLLAVASLSIHLVSGKYNRFEMVLTSIGSLCGGTVFSAILLAGQSIETITEELSYSLQQMDWYEMNCENRKLYLTIFTCAQRILSIKFSDQCSINFVLGLTIIRSVYVIVSAFVSFQNRVNETF	ATGAAATTTATACAGAAGAAAGAAATGTCGATTGACGGTTTAAAAATAACGAAATTTCTATCATCCGGAATTTTTCAATATCGCATAGTTAGAAGTTTATTAATTTTATTGTTAATAATACACAGTTCTTGTCAAATACTTCAAATCTATTTGTTTCTACGTAATTTCGAAGCAGAAGAGTTCATACAATACGGACCTGCATTCTTTATTTGGTTTTACGCACTTGCAGCAATTTTAACTTCGCTAATAAAACCGAAATTAATTGAAAATTTATTTGACGAATTGTACGTTTGGTCGATTGATAGCGGATCTAAAGAAACCGAAATTAGAATTAAAAAAGAAATGGAATTTCTTGAATTTTTTTCGATTATTTGCACAACATTTGCAACTATTTTTGCC…
HcicOR204b	378	MPIDCLKITUFLSSGIYQYRFIRILLIFITIIQSIYQILQIYLFLHNFDLQELLQYCLLFFICFYVNNFCLKFELKRLNFQGMTALLTLFLKPKSCLKKTEIQIKKEMKFIEISSIIFTICMAIFVIFIFKNPIDYDNYLPVKFVVDCPPKYSKFLAGILKIAFALSLIULFQVHCYQVVHYAQHIKYQIILLIDHFNEVMKYLKNFIKLVHPIDSLYDEIKQCLVFSIRRHQELSTCGHKKIKEISSLILCFALFELASACLSLRLVAGGYSRYELFLLLTASLYGGVAANFQLAVQCIETISYQTTESLQQIDWYDMSCENRKFYLIMFTCTQRIVSIKFSETCUMNYSLGLMVIRAIYGVVSAFVGLQDVLLGTS	ATGCCGATTGACTGCTTAAAAATAACTTAATTTCTATCATCAGGGATTTATCAGTATCGTTTCATTAGAATTTTACTAATTTTTATAACAATAATACAAAGTATATATCAAATACTTCAAATTTATTTGTTTTTACACAACTTTGATCTACAAGAACTCCTACAATATTGTCTATTATTCTTTATTTGCTTCTATGTAAATAATTTTTGTTTGAAATTTGAATTGAAACGTCTAAATTTCCAGGGAATGACAGCACTCTTGACACTGTTTTTAAAACCGAAATCATGCTTGAAAAAAACAGAAATACAGATTAAGAAAGAAATGAAATTTATTGAAATTTCTTCGATTATTTTTACAATATGCATGGCAATTTTCGTCATTTTTATTTTTAAGAATCCA…	INT,PSE,
HcicOR204c	286	MTTLLTLLLKPKLVEHLFEELYVWSIDSASKETEIKIKKEMKIIEISSIIFTICTVIFAIFIFMNPTDYNVYLPMKFVIDYTPKYSKFLRVILKIAIALPLIPLFQAHCYQVVYYTQHIKYQIILLTDHLNEIMKCSKKNFIKSVHPIDNLYHQREIKQRLVFSIRRHQEILTCGHKKIKEISNLILCFSLFGLIASASLTAALCAGVAVANFLLAGQSIETTSYQAPESLQQIDWYDMNCENRKLYLTMFTCTQRIVSIKFSETCSINYSLGLTVNIYLSLNYFY	ATGACAACACTTTTAACACTGTTGTTAAAACCGAAATTGGTTGAACATTTGTTTGAAGAATTGTACGTTTGGTCCATCGATAGTGCTTCGAAAGAAACCGAAATAAAGATCAAGAAAGAAATGAAAATCATTGAAATCTCTTCGATTATTTTTACAATATGTACGGTAATTTTCGCCATTTTTATTTTCATGAATCCGACAGATTATAATGTGTACCTACCAATGAAATTCGTTATTGATTATACTCCGAAATATTCAAAATTTTTGCGGGTAATTCTTAAAATTGCTATTGCTTTACCGCTAATTCCACTTTTTCAAGCTCATTGTTATCAAGTTGTTTATTACACACAACATATTAAATATCAAATTATTTTACTCACTGATCATTTAAATGAAATA…	PAR,
HcicOR205	253	MNPRDYDVYLPVKFITDYTPKYSKFLWVILKIAFILPTTPLFQAHCYQVVYYTQHFKYQIILLIDHLNEVMKCSKKNFSKLKHPIDNLDYQREIKERLVFLIRRHQELLTCGHKKIKEISNLILCFSLFGLIASASLSLRLVAGGYSRYELFLLLTGSVLVGVSAANFLLAGQSIETISYQTAERLQQIDWYDMNCENRKLYLTIFTCAQRTVSIKFSETCSINYSLGLTIIRGVYAVVSAFVGLQDTLLGTS	ATGAATCCGAGAGATTATGATGTGTACCTACCAGTGAAATTCATTACTGATTATACTCCGAAATATTCAAAATTCTTGTGGGTAATTCTTAAAATTGCCTTTATATTACCGACAACTCCACTTTTTCAAGCTCATTGTTATCAAGTTGTTTATTACACACAACATTTTAAATATCAAATCATCTTACTCATTGATCATTTAAATGAAGTAATGAAATGTTCAAAGAAGAATTTCTCAAAATTGAAGCATCCGATAGATAATTTGGACTATCAACGTGAAATTAAAGAACGTTTGGTATTTTTAATTAGAAGACATCAAGAGCTTTTAACATGTGGCCATAAGAAAATTAAGGAAATATCTAATCTGATTTTATGTTTTTCATTATTTGGATTAATAGCC…	PAR,
HcicOR209	199	MQUULFMININVDKFIRYGPMFFVWFYGSAAILTLLLKPKLVESLFDELYLWSIDSASKKADITIEKEIKFLEIFAIIYILFTFIFFVFLILKSKRLLCLPIKFVSDYTPIYSKLFTKVYKIATCLCIFSIYHSHCYQLIYYTQHIKYQIQLFGDTSLDMMNSSKDLSALKHLIDDEDYQCEIKQHYTLNIKRHQKILM	ATGCAGTGATAGTTATTTATGATTAATATAAATGTTGACAAATTCATACGATATGGACCCATGTTCTTTGTTTGGTTCTATGGATCTGCAGCAATTTTAACACTGCTACTAAAACCAAAATTAGTTGAAAGTCTATTTGACGAATTGTACCTGTGGTCGATTGATAGTGCTTCAAAAAAAGCAGATATCACGATAGAAAAAGAAATAAAATTTCTTGAAATTTTCGCAATTATCTACATACTGTTCACATTTATTTTTTTCGTTTTTTTAATACTTAAATCCAAACGATTGCTTTGTTTGCCAATAAAATTCGTCAGCGATTACACTCCTATTTATTCGAAATTGTTTACAAAAGTTTACAAAATTGCAACGTGTCTTTGCATATTTTCAATTTATCAC…	PSE,PAR,
HcicOR211	275	MIKKEMKFLEVFTVTYTLFTFIYAFLFYINPNDYDLFLPVKFVSDHIPNYSKLFTKIYKIATSLSIISIYHAHCYQVIYYTQHIKYQIRLFGDTLLDLMNSSKDLSEVKHLIDDEDYQCEIKQHFIFNIKRHQELLTCSHKKIKEISNLILCFSFCGLLATASLSTRLLLGSYNPFELFIVGLASLSGATTASAIILAGQSIENITEKLNDYVQQIDWYNMNCKNRKLYLILLICVQRKVSIKFTDKCSINFALGLTVIRGIYAILSAFISLKNK	ATGATTAAAAAAGAAATGAAATTTCTTGAAGTTTTCACAGTTACCTACACATTATTCACATTTATTTATGCTTTTCTTTTCTACATAAATCCAAACGATTATGATCTTTTTCTACCAGTAAAATTTGTCAGTGATCACATTCCTAATTATTCGAAATTGTTTACAAAAATTTACAAAATTGCAACGTCTCTTAGTATAATTTCAATTTATCACGCCCATTGTTATCAAGTTATTTATTATACGCAACATATAAAATATCAAATTCGTCTATTTGGAGATACTTTACTTGATTTGATGAATAGTTCGAAGGATTTATCGGAAGTAAAGCATTTAATTGATGATGAAGATTATCAATGTGAAATTAAACAACACTTCATCTTTAATATTAAACGACACCAA…	PAR,
HcicOR212	358	VKFLLILLLIVHGSSQILQAYLFLHSFNLQEFIRYGPIFFLWFYGITAILTLLIKPKVIENLFDELFLWSXXIDSASKEAEVIIKKEMKFVEVFTVINTLFTFIVAFLFYINPNDYDLYLSVKFVSDYTPNYSKLFTNIYKIAMCLSIISIYHAHCYQVIYYTQHIKYQIHLFGDTLLDLMNSSKDLSEIKHLIDDEDYQGEIKQHFIFNIKRHQELLTCSHMKIKEISNWILCFSFCGLLATASLSTLFKGSYNPFELFIVGLAXASLSGATTASAFILAGQSFENMTEKLNDYVQQIDWYNMDCKNRKLYLILLICVQRKVSIKFTDKCSINFALGLTVIRGIYAILSAFISLKNK	GTTAAATTTCTATTAATTTTATTGTTAATAGTACACGGTTCGAGTCAAATATTGCAAGCTTATTTATTTTTACACAGTTTTAATTTGCAAGAATTCATACGATATGGACCTATATTCTTTCTTTGGTTCTATGGAATTACAGCAATTTTAACGCTGCTAATTAAACCGAAAGTAATAGAAAATCTATTTGACGAATTGTTTCTGTGGTCAANNNNNATTGATAGTGCTTCAAAAGAAGCAGAAGTCATAATTAAAAAAGAAATGAAATTTGTTGAAGTTTTCACAGTTATCAACACATTATTCACATTTATTGTTGCTTTTCTTTTCTACATAAATCCAAACGATTATGATCTTTATTTGTCAGTGAAATTCGTCAGCGATTACACTCCGAATTATTCG…
HcicOR216	230	ISSEIYQYHFVKLLLILLLIIHCSSQILQAYLFLRNFNTKGFIQYGYIFTWFYVSDFCLKLKFEISIFQGIKVMLTFLIKPKLIESLFEIFPLIDSGSIETEKKRKKEMKILEVFLFIPTYPDDNNLYLAVKFFVDYIPNYSNLLTKIQKITICLSSGSIYLAHSYQAIYYTQFMGYQIILFNDHENEIMECSKKNLMKLVHLIDNLYYQREIKQRLVFLIKRHQEILMY	ATATCATCGGAGATTTACCAATATCATTTCGTTAAGTTGCTATTAATTTTATTGTTAATAATACACTGTTCTAGTCAAATTTTGCAAGCATATTTATTCTTACGCAATTTCAATACAAAAGGGTTTATACAGTATGGATACATTTTTACGTGGTTCTATGTAAGTGATTTTTGTTTGAAATTGAAATTTGAAATTTCGATTTTCCAGGGAATTAAAGTGATGTTAACATTTTTGATAAAACCGAAATTAATTGAAAGTTTATTTGAAATTTTCCCATTGATTGATAGTGGGTCAATAGAAACGGAAAAGAAAAGAAAGAAAGAAATGAAAATCCTTGAAGTTTTCTTATTTATACCTACATATCCAGATGACAATAATTTGTATCTAGCAGTGAAATTT…	PSE,PAR,
HcicOR220	371	MFEQFLIHDCLRLTRIFCCDILHWRMTKIFLTILFIMHFLVLIIHVYYFIFKLSMEEIIKFLPLFSITIFGETSIFVRILFGPLVDKKRAYDLWCKDTAGDKIKKRIEFESRITNGFTIFNMIWIMTTVFINMYKKDTRLQVGLIMVLSENHTSLIFQIFSNFYTQTMPFFIYSVTIIAYEVIYSTQHIKFQLVLLNQHLRNLNFNYKNDLGLFYHANKKYQSDIKERLRFCIERYTELKEAALMFSRKIYPFFLVLLIGGGICGIGCMIYLYSFAQKNYGALLLPAITVSASFFSIFCFTALAGQLIQNEFEQSYISLLTNTFYLWNMDNQRTFLIFLPYIQQPYEVKLTKSMVFNYNLAVGVSKSDNIK	ATGTTTGAACAATTTTTAATTCATGATTGTTTGAGACTAACGCGAATCTTTTGCTGTGATATTCTTCATTGGCGAATGACGAAGATTTTTTTAACAATTTTGTTTATCATGCATTTTCTAGTTCTCATCATTCATGTGTATTATTTTATTTTCAAATTATCGATGGAGGAAATTATTAAATTCCTACCATTATTCTCCATAACAATATTTGGCGAAACGAGTATTTTTGTCCGTATTCTATTTGGGCCGTTAGTAGACAAGAAGCGCGCTTATGATTTATGGTGTAAAGACACTGCTGGTGATAAAATAAAAAAACGGATAGAATTTGAAAGTAGAATAACTAATGGTTTTACAATATTCAATATGATATGGATAATGACTACAGTATTTATTAATATG…
HcicOR221	366	MLIYLLFLGDCLLIIRLIGSDIFNWKPMRIFMTFFLVFQLTVIAIYFYYFLYKLSFDEFIKFFPMFSFTIFAIVSLFQHSIEGSAVEKQKTYRYWGEYCSGNTVGRRIKFESRIINGFAIFNTILLLIASYVHLYKKEARCYFLLICAIFENQDSQILQIFSFFYYTTGSFLVYCMVITTYQIIYFTQHLKFQFRLFREYLANIDSGFDCCSSIDTAYGTQQKEINRRLKFCIARHQELTIACVRFNKRIFPFIPLFVLAGGLHGIGCFFYLYTVNGSILLLIQTTSITALFLSTFCALIFSGQLVQQESEQLFFSLISNRWYIWNLSNRKILLMFLPHIMKPYKLKFTNSIAINYDLGVAVSGKF	ATGTTAATTTATTTATTATTTTTAGGCGATTGTTTATTGATTATACGTCTAATAGGTAGTGATATCTTCAATTGGAAACCAATGAGGATTTTCATGACGTTCTTTCTAGTATTTCAACTGACAGTAATTGCTATATATTTCTATTATTTCCTCTACAAATTATCATTTGATGAATTCATAAAGTTTTTCCCAATGTTCTCGTTCACAATCTTTGCTATTGTATCGTTATTTCAACATTCAATTGAAGGATCTGCTGTAGAGAAGCAAAAAACTTATCGATACTGGGGTGAATATTGTAGTGGTAATACTGTCGGGAGACGAATTAAATTTGAAAGTCGAATCATAAATGGATTTGCAATATTTAATACAATTTTATTGTTAATAGCATCATACGTTCAT…
HcicOR222a	291	MILRILGYDIFYWKPMKIFIKFLLALQISAIFIYLYYFLYKLTIRETIQYFPVFCFTIFGTTSLIQLSTTGPLLKENEQFCKLWNMNNCGAKIEQNIKFESLIINIFAIFNTFLVIITISVHLYKKEARCNVLLINSILEDSPYIILKIFVILYNITGTFFIYCMVILSYQMIYWTQHMKFQFRLFQHCLENIAAEKEDUIEERLKFCIKRHQELTSAGNKMNERLFAFVPLYVISGGLHGIGCMIYLYTGLMSVLDGDSVMRLIQVFSVASLFGTTFWALILAGQLVQQE	ATGATATTACGGATTTTGGGTTACGATATCTTCTACTGGAAACCGATGAAAATCTTTATAAAATTCCTCTTAGCACTGCAAATTTCAGCGATTTTCATCTACTTATATTATTTTCTTTATAAACTGACGATTCGTGAAACTATCCAATATTTTCCAGTGTTCTGCTTTACAATTTTCGGCACAACATCGTTAATTCAACTCTCAACCACTGGACCACTTTTAAAAGAAAACGAACAATTCTGTAAATTATGGAATATGAATAATTGTGGTGCTAAAATTGAACAAAATATAAAATTTGAAAGTCTTATCATTAATATTTTTGCAATATTTAATACATTTTTAGTAATAATCACAATCTCAGTTCATTTGTACAAAAAAGAAGCTAGATGTAATGTTCTT…	INT,PAR,
HcicOR222b	379	LLLSNILQFLGDCLMILRILSCDIFYWKPMKIFIKFLLALQISTIFIYLYYFLYKLTIRETIQYFPMFCFTIFGTTSLIQHTTIGPLLKENEQFYKLWNINNCGAKIEQNIKFETLIINNFAIFNTFLVIITASVHLYKKEARCNFLLINSIFEDSPYSILKIFVILYNITAPFFVYCMAILSYQMIYWTQHMKFQFRLFQHCLENIAGEKDDEIEERLKFCIKRHQELTSAGNKMNERLFAFVPLYVISGGLHGIGCMIYLYTGLMSVLDGDSVMRLIQVFSVVSLFVATFWALILAGQLVQQESEELFYSLLENEWYTWNMRCRKMLILFLFRIIQPYKFKFTESIAINYDLGVAVSMTTENYPVFLNIISLQIIKF	CTCCTTTTATCGAATATTTTACAATTTTTAGGGGATTGTTTGATGATTTTACGAATTTTGAGTTGCGATATCTTCTACTGGAAACCGATGAAAATTTTTATAAAATTCCTTTTAGCACTGCAAATTTCAACGATTTTCATCTACTTGTATTATTTCCTTTATAAACTGACGATTCGTGAAACTATCCAATATTTTCCAATGTTCTGTTTTACAATTTTCGGCACTACATCGTTAATTCAACACACAACAATTGGACCACTTTTAAAAGAAAACGAACAATTCTATAAATTATGGAATATAAATAATTGTGGTGCTAAAATTGAACAAAATATCAAATTTGAAACTTTAATCATCAATAATTTTGCAATATTTAACACATTTTTAGTAATAATCACAGCC…
HcicOR226	238	ISDDCLKITRIFCCDILHWGITKIFLKILFVMHSLVIIVHVYYFLFKLSIGEIIKFLPLFCFTICGVMVIFVHIIFGPLAEKKQSYKLWCKNSASDRIKKQIEFESRMTNGFTIFYTIWIILTVFFISYKKDVELQLCLITFLSENDGSWIFKIFSTFYLDTIVFFVYFLAITTYEFIYSVQHIRFQLRLLNEHLDKLNFGYEDDIDLFISHTDQKYQDDIKERLRFCIERYQELKGY	ATTTCAGATGATTGTTTGAAAATAACACGAATATTCTGTTGTGACATTCTTCATTGGGGCATAACCAAGATATTTTTGAAGATTCTGTTTGTAATGCATTCTCTAGTTATCATCGTTCATGTGTATTATTTCCTTTTTAAATTATCGATTGGGGAAATTATTAAATTCTTACCATTATTTTGTTTTACAATATGTGGTGTAATGGTCATTTTCGTCCATATAATCTTTGGTCCTTTAGCTGAAAAGAAACAGAGTTATAAATTATGGTGTAAAAATAGTGCTAGTGATAGAATCAAAAAACAGATTGAATTTGAAAGTAGAATGACCAATGGTTTTACAATATTCTATACGATATGGATAATTTTAACAGTATTTTTTATTAGCTACAAGAAAGATGTC…	PAR,
HcicOR23	414	MDRFLKKFDITLNGKLTQPLFLNFYLLRISGFWPKGDKYDRIHYKIYVIFVIVIMLYLDVCLQIYTIQFIFDDFETLASVLYVVLEKLVADIKLMYFAWKMPEIKQLVKEIDRELFKPKTATHVLIAQNSVKVWKYFWLIYMVNAAMVITLWASFPIIDGMSKDGRLPFICWYPYDLKKSPQYELTYIYQMVSVSYCGICNSLLDFLFVYIMLSTAMQCKILSNNLQNIYKITEERLIESGQLTGNSSNETTIYNNINNTLIDLVNYHREIEKFAARSNALIDPTVFVQFVATIIALVMSMIQLTILQPFSTEFIMVVCYQNAIFAQIFNYCWFGHEVLVASANISQAIYETDWVEAPQEFKKNILFFMVRTQRPIQYKALNFFVLSVITFSGIVRSSW…	ATGGATAGATTCCTGAAAAAATTCGACATCACTCTCAATGGTAAACTAACACAACCTTTATTTCTGAATTTCTACCTTCTACGGATTAGCGGTTTCTGGCCAAAGGGTGATAAATACGATAGGATTCATTATAAAATTTACGTAATATTTGTTATTGTTATAATGTTATATCTTGATGTTTGCTTACAAATCTATACGATTCAGTTTATTTTCGATGATTTCGAAACATTAGCTTCTGTACTTTATGTTGTATTAGAAAAATTAGTGGCCGATATAAAATTAATGTATTTCGCATGGAAGATGCCGGAAATTAAGCAATTGGTTAAAGAGATCGATCGAGAATTATTTAAACCGAAAACTGCAACACATGTGTTAATTGCGCAAAATTCTGTAAAGGTT…
HcicOR230	229	DCLIIARILGYDIFCCRKMQIFIKILYLIQVIVVLIHLYYFSVKLTSSEVVKYFPGLCSTIYVVLLQNIITGPQKITCQLWSYGSAGYQVERRIKFESILFNGFALFNTFLAVLTGFFNIYKKDIRCEINFISFLFENNNLWYLNILSYLCSILLPFFVYCMTICAYQFIYFSQQMKFQVILLNEHFKNLSSGYEDDCELSFDQTNEKYQKDIGDRLKFCIKRYQELKG	GATTGCTTGATTATAGCGCGAATTCTGGGCTATGATATCTTCTGTTGCAGAAAAATGCAAATTTTCATAAAAATTTTATATCTTATACAGGTCATCGTTGTTCTCATTCATTTGTATTACTTCTCCGTCAAATTAACCAGTAGCGAAGTTGTCAAATATTTTCCAGGATTATGCTCTACAATATATGTAGTATTGCTACAGAACATCATAACTGGGCCGCAGAAAATAACTTGCCAACTTTGGAGCTACGGTAGTGCTGGTTATCAAGTCGAAAGGCGAATAAAATTCGAAAGTATTCTCTTTAATGGTTTTGCTCTCTTCAATACGTTTCTGGCAGTTTTAACAGGATTTTTTAATATTTATAAAAAAGATATAAGATGTGAGATCAATTTCATAAGT…	PAR,
HcicOR232	249	MDFNKKPRMATARDPLKFLRLLTIDLIERKSFQIVLTLCTVINLILSISQIVYFIQQASLDCFIKYSPNFFAVLHAIGPVYIVLVNRVEILTIRKLFYDILWDVECCSRRMRKRISNKSRVIFEFFVVLLLYGIYSEICYLQINENDSEFFLVIKLIDDNLTYFQTTFSVLYRLSLMILNVTFLIATHTISYYFYSGGFHLHMVYELSANITSDYHYFDDYELIRNTKYQRTIEKRLGFCLEKFIEFDL	ATGGATTTCAATAAAAAGCCCCGAATGGCGACCGCTAGAGATCCCCTAAAATTCTTGCGTCTATTAACCATCGATCTGATCGAAAGGAAATCATTTCAAATCGTTTTAACACTGTGCACTGTAATTAATTTAATTCTATCGATCAGTCAAATTGTCTACTTCATCCAACAAGCATCTCTGGATTGTTTTATTAAATATTCGCCGAATTTCTTCGCAGTACTTCATGCAATAGGCCCTGTTTATATTGTATTGGTGAATAGGGTTGAAATTTTGACAATACGGAAATTATTCTACGATATTCTGTGGGATGTTGAGTGTTGCAGTCGGAGGATGCGGAAGCGTATCTCGAATAAAAGTCGCGTTATTTTTGAATTTTTCGTTGTACTACTACTGTACGGC…	PAR,
HcicOR235	210	MWYVLSVHLATSTIHIYYILTDYDRKLLTEYGSILFGTIYGSCGIIVVFKINPDLKEFKTNMELLCKSYSCVNVETERNIKRLSTIMNSFLIIVLIYSGITGVFYTPPLLGKNEDLYFALYLSKKCSPDWQLILQIIYFSTLPLLGCFMVIQMVQPFYFVVHVIFQLMVLCEDLQRIQIWKNLDFDSTNCQRLITKDLKDSIKLHIKIKR	ATGTGGTACGTTTTGAGCGTCCATTTGGCCACTTCAACGATCCATATTTATTATATTCTAACCGATTACGATCGAAAATTACTAACCGAATACGGCTCAATTCTATTCGGTACAATTTACGGCTCCTGTGGGATTATCGTAGTGTTCAAAATCAATCCCGATTTGAAGGAATTCAAAACCAATATGGAATTGTTGTGTAAATCGTACAGTTGCGTCAATGTTGAAACTGAGAGAAATATCAAACGATTATCAACAATCATGAATTCCTTTTTAATTATTGTGTTGATCTACAGTGGAATCACTGGTGTATTTTATACACCGCCTCTATTGGGTAAAAATGAAGATTTATATTTCGCTTTGTATTTGTCGAAAAAATGCAGCCCCGATTGGCAATTAATC…	PAR,
HcicOR25	393	LNIFFLRIGGFWPNGDNYNTIPYKIYAIFVSFVILYLDVGLQIYTIQLIYKDFATLASVLYVVLEKLVADIKFAYIMWKMSEIKQLFRQIDRELFKPKTITHLVIMQKSINIWIVLLWIFFGDVIMTIILWAIFPILDGVVKEGRLPFICWYPYDSTKSPYYEFTYIYQIISVSYCAICNSLLDFLLIYTMLCTAMQCNILSNDLQNIYKITEERLIEKGEFMGNSPNEELIYNNLNATLVDLINYHKEIEKFAATSNAIIDPIVFVQFVATILALVMSMIQLTILQPFSTEFVMTICYQIAILVQILNYCWFGHEVLVASENISRAAYETDWVEAPIEFKKNILFFMVKTQHPIEYKALRFFILSIATFSGIVRSSWSYFAVLRQRNQSTRG	CTGAATATATTTTTTCTACGAATTGGTGGATTTTGGCCAAACGGTGACAATTACAATACCATCCCGTATAAAATCTACGCAATTTTTGTTTCATTCGTAATATTATATTTGGATGTTGGCTTACAAATCTACACAATTCAATTAATTTACAAGGACTTCGCAACGTTAGCTTCTGTACTTTATGTTGTATTGGAAAAATTGGTAGCTGATATAAAATTTGCGTATATAATGTGGAAAATGAGTGAAATTAAACAATTATTTAGACAAATTGATAGAGAATTATTTAAACCGAAAACTATAACACATTTGGTAATTATGCAAAAATCGATAAACATATGGATAGTTTTGTTGTGGATATTTTTCGGGGATGTTATAATGACGATAATATTATGGGCGATT…
HcicOR27	384	LKLIGVWPQIDKSNRIVYKFYGISLYLSIMLLHTLSQVAALTIVYNNLDLLIETIYVFLTDAAVCFKTVYYFRNQKLYKSIIETLDEEVFQPKNSHQRRIVQKFVNIWRDAFLFYEIAAILSVGSWAIYPMLKRRLPFVSWYPFDTTKSPYFELIYIHQIASIQYAAFLNIMGDSVLGAIMMCCAAFCAILNDNLRNMYGVTKENLIELGKIADDCSDRAKEIIYDNYNETLVKFIDYHRRILTFTQHCNSLSDTLSMCQFVATLLTLITVMYRLSIVSPTSGEFFNLVSFQTAICLQISMFCCLGDFVIVESMEISQAIYESDWYNAPISFQKNMVIFMSCTARPIQFRALRFFILSIETFGRILRSAWSYFAVLRQHHQNRQ	TTAAAACTGATCGGTGTTTGGCCCCAAATCGACAAGTCTAACAGAATTGTCTATAAATTCTACGGAATTTCTCTGTATCTTTCGATAATGTTACTGCATACGTTAAGTCAAGTGGCTGCTCTAACTATTGTTTATAACAATTTAGATTTACTGATTGAAACAATTTATGTTTTCTTAACTGACGCTGCTGTATGTTTTAAAACCGTCTATTATTTTAGAAACCAGAAATTATACAAAAGTATTATCGAAACTTTGGATGAAGAGGTGTTCCAGCCGAAGAATTCACACCAAAGACGGATTGTACAAAAATTCGTGAATATCTGGAGGGATGCGTTTTTATTCTATGAAATTGCGGCCATTCTTTCAGTGGGTTCATGGGCAATCTATCCAATGTTGAAG…
HcicOR3	395	MVTSDMKSHVKIVLFFLKMTGLWPNTDRFRPYSFSKFFIIFCLIVVGLLFVLPQVISLTLSSNNLEIFISTMYVIMSELNATLKVCFFMANLPSIKSIMGRFDQEMYQPRNEHQKMVMMKLFRPWTIMWITLLTFGHMSVFLYAIIGFINGELLLKVWLPFDQHRVYWALFVHQAFSLYYLAMVNINTDGLFPALMVYIASECEFVCDNLRNIHDFTRERLEKDSNNRVFKDDVVIDEYNNSLKVIVKHHRAILKLADDTNVIFTYIVAFQLFTSILTICMTMFQLSVLEPLSGDFCNLLFYQGCMFLEILLYCWCGNEAMLSSCKLPLAAYESNWVPATLEFKKNLLFFMVKTQTPIKLYAIRFFELSLVTFSNILQMSWSYFTLLRQVCDRNE	ATGGTCACAAGCGATATGAAATCGCATGTAAAAATCGTCTTATTCTTTTTAAAAATGACTGGCTTATGGCCTAATACTGACAGATTTCGCCCGTATAGTTTCTCCAAATTTTTTATCATTTTCTGTTTAATTGTAGTCGGCCTTCTATTCGTCCTACCACAAGTGATCTCTTTAACGTTATCCTCAAATAACTTGGAAATATTTATCTCTACCATGTATGTAATCATGTCAGAATTGAACGCAACACTTAAGGTGTGCTTTTTTATGGCGAATTTACCATCAATCAAATCGATTATGGGCCGTTTCGATCAAGAAATGTATCAACCGAGAAACGAACATCAGAAGATGGTGATGATGAAATTGTTTAGACCGTGGACGATTATGTGGATAACTCTATTG…
HcicOR30a	271	SEIDQIIKVSFTTHNHGVLKTMLKQIDQDMFHPQTESERKRVYIKVFIKFWKWLSFSFLINVNLAVILCCVHPLIDHDEGEKRLPFISWYPYDYQKTSYYQFTYIYQMLSVMFSSWTHAIVDISVAYILTIIRGQYSLLSLRLKNMYEITDNSLIKNVRLCDSSRGYKEIGVTMFSSEFWSQITYQIGLAFQILLYCWFADQVITETEKIPQAIFESEWTETSATFKRNVKQEPITFRAMKLFTFSLTTFSSVIRTLWSYFTVLQSIQEPK	AGCGAAATTGATCAAATTATAAAAGTTTCGTTTACAACACACAATCATGGTGTCTTAAAAACAATGCTAAAACAAATCGATCAAGATATGTTTCACCCGCAAACAGAAAGTGAACGTAAGAGGGTTTACATAAAGGTTTTTATAAAATTTTGGAAATGGCTATCTTTCAGTTTTCTGATTAATGTGAATCTGGCGGTAATATTATGCTGTGTGCATCCGTTAATTGATCATGATGAGGGTGAGAAACGTTTGCCGTTCATTTCGTGGTATCCTTACGATTATCAAAAAACATCTTACTATCAATTCACCTACATTTATCAAATGTTATCAGTAATGTTTTCTTCTTGGACACACGCTATTGTTGATATCTCAGTTGCTTATATTTTAACAATAATTAGA…	PSE,PAR,
HcicOR30b	386	MPFIDRFDIINGGKLLTPLSYILKTLKISSMWIDSGILYQIYHYWLSIMTWTCVFLKVYNFRYIYNDLILLSSTLYIVASEICSLTKTRIVVRKHRIIKTILNELDQDDFQPKTQQERHQLQQFINVWKSISVIYAGSVLGAVILMALFPMFDKSEERRLPFVSWFPYDSLQSPYYQLTYIYQIFVIYTEGLLTTTVDVFVSSIIAIIAGQFSILCLRLRNIQTRILEEMNETLKECILYHQKILDFTKTTESITDPVAITQLVTTVLVLCTTTFELTLVPINSSEFVSLIFYQSSLIFEIILYCWFGDQVLHESGQIRMAIYESDWVSTPLTFKKNMLFLIRRTQEPFRMRALGFFVLSLPTFSGVIRLSWSYFVVLRQTQNMEH	ATGCCGTTTATTGATAGATTTGATATAATTAACGGTGGTAAATTGTTAACCCCGCTCTCGTATATTTTGAAAACGTTAAAAATTTCGAGTATGTGGATAGACAGTGGTATATTATACCAAATTTATCACTACTGGTTATCAATAATGACTTGGACCTGTGTTTTTTTGAAAGTTTACAATTTTCGCTATATCTACAACGATTTAATACTATTATCATCAACATTGTATATTGTTGCAAGTGAAATTTGCTCGCTTACAAAGACCCGAATTGTCGTACGTAAACATCGAATAATTAAAACGATTTTAAACGAATTAGATCAAGACGATTTCCAACCGAAAACACAACAAGAACGTCACCAATTACAACAATTTATAAACGTATGGAAATCCATATCAGTA…
HcicOR33	361	MGLDLRASVDYNVKLFKFCGLWFYPTEKFYKFFKIFVILLIVNFNIITTGFVIFNHDNYLEISDLFAILPNTWGALIKHFIFRNKFAKIQRLLGFLDGPKFQPKNPRQSGVLERSIKLSKIVFGVFYFVAIGTAVLFAILPLFSRKLPWQAWLPFEFRYRFEYLYVAEISGIFFIASTNVAADTFFAVNMIEIGAQFDLLADDIAGIVDGFGRESGGGGSYRYFRGLLVDLIEHHRIIVDYGGQLLEVFNEIILLQFVCSVVVICMTTFVLSTIPPNDLRFLLLSSYEVVIFVQIFLYCWFGNEISNKSDRLSYSIFEADWLNCPLEFQKDLLFFMLAIKKPMTLIILDLIPVDILTFTGV	ATGGGGTTAGATTTACGCGCTAGTGTCGATTATAACGTGAAATTGTTCAAATTCTGCGGCCTTTGGTTCTATCCAACCGAGAAATTCTACAAATTCTTCAAAATCTTCGTCATTCTATTGATTGTCAACTTCAACATCATCACCACCGGCTTCGTCATCTTCAACCACGACAATTACCTGGAAATCAGCGACTTATTCGCGATACTGCCCAACACCTGGGGGGCGCTCATCAAGCACTTCATCTTTCGCAACAAATTCGCAAAAATCCAACGACTACTGGGCTTTCTGGACGGCCCCAAGTTCCAACCGAAGAACCCCCGGCAGTCCGGAGTACTGGAACGATCGATAAAACTGTCGAAGATCGTCTTCGGGGTGTTTTATTTCGTGGCCATCGGTACA…
HcicOR34	375	MSGNIFETHFNEITWYLKLLGIFKPNDSVLYFIYKIFVYTILNLTCLALILQIIRSQNVDELTQVCFSSITILLTTVKLYITDVNQKRIRKLFELTNNPIFQPKSAIVQHEIRAIFMAFERMYSFMFWTPLIVITIWVIDSLMSSDKNALPVQAYYPFDLSPILVYRCVYLQQLLSLIIAGQAHNHCDYLSIFLVVIAIGQYKILMNNLRNLKRNIGEKLMNQQLIECIKHHQLIIAFVKEINEIYSGLYFGQFVTSAGALCFTLLQLSLPQANMARLLGFGLYQIGMLVQIFAFCIWGNGIIVESDSLPFVAVECDWLDGTQEFKRNLLFFICCAQKTATLYAIDLFQVSLRSFLQVILSTISRLSVLIVNCRY	ATGTCGGGTAATATTTTTGAGACGCATTTCAATGAAATTACATGGTATTTGAAATTGCTCGGTATTTTTAAACCAAACGATTCTGTATTGTATTTCATATACAAAATATTCGTATATACAATACTGAATTTAACGTGTCTAGCACTGATACTGCAAATTATAAGATCACAAAATGTCGATGAATTAACTCAAGTTTGTTTTTCGTCGATTACAATCCTGTTAACTACAGTTAAACTCTATATTACCGACGTTAATCAGAAACGAATACGTAAATTGTTTGAACTGACAAACAATCCGATATTTCAACCGAAATCGGCGATTGTTCAACACGAGATACGTGCAATTTTCATGGCATTCGAACGTATGTATTCGTTCATGTTTTGGACACCGTTAATTGTG…
HcicOR36	374	MLENLTNLQIIETQRSALILTGTWPIENPSNFYKFRQLLAFLLCTLLTITMLIQMYDCIDDFRELSEILYMGSTMLSFLVKLYCFYLNSNNIKEILANIESLDHDLDLIDNFVLLKQHVYLISKYLTKSYMLVCFLTCITYAIFPLLENKPLPFPFPYFNDGPLHYPMFIFQCISIVISGWINGGMDVTITGFMLIVGVQFDILKYQIDYFISQQQEEKLRKCYIYHTKIFELTKQIQRVFSIGLLAQFASSIVCICNTGFHFMLITWKSVQFINLMFYFTAMLVQLWMYCWFGNEIILKSIQVGDACYNSKWYELDSKLIKNYVFLIMERCKRPIAISVYGLATLSLTSYVSILNWSYSYYALLRRLYAKTTD	ATGTTAGAAAATTTAACAAATTTACAAATTATAGAGACTCAACGTAGTGCTTTAATATTGACTGGTACATGGCCCATAGAGAATCCGTCAAATTTCTATAAATTTCGTCAATTACTCGCTTTTCTATTGTGTACATTGTTAACAATAACAATGTTGATACAAATGTACGATTGTATCGATGATTTTAGAGAATTATCCGAAATTCTCTATATGGGCTCAACAATGCTATCATTCTTGGTGAAATTATATTGCTTCTATCTAAATTCAAATAATATCAAAGAGATATTAGCAAATATTGAATCGTTAGATCATGATTTGGATTTAATTGACAATTTCGTTTTATTAAAACAACACGTTTATCTAATTTCGAAATATTTAACGAAAAGTTATATGTTGGTG…
HcicOR38	382	FQQFSLAKLLDPEITFLITGCFHPSKKYKFLYFLLSSSMLIYFLLFLSSMFIAIYFDRNNLTKLSENLLFSITEVAYLIKLINFILKRNKFNRIESFLNHQLLNDLNDDDKAILDAYIRPFDKFVRLFRICIIGSIVFFGIFPYIDKNPDNLISLPGWFPFSIEKYRLEIILMQTLGIAISALNNSTLDITMVKLVTIITAYVNIIKDILTNRINIDENSNENQQEFVKMNIKKCVLIHNILIELAETVEGVFGDAIFFQFLCSVIIICFTEFQMIVTPIVSAQFFLLTFYLSTVSCQVALYCWFGNELIIHSGDIPEACYMSNWLNYDLESCKMLIIMMERGKRPMTITAGKFFAISLPTLMAILRSSYSYFAILRRFYFK	TTCCAGCAATTTTCATTAGCGAAATTGCTAGATCCGGAGATAACGTTTCTAATAACCGGTTGTTTCCATCCATCAAAAAAATATAAATTTTTATATTTCCTATTGAGTTCAAGCATGCTAATTTATTTTTTATTATTCCTATCATCGATGTTTATTGCAATCTATTTCGATCGTAATAATTTAACTAAATTATCCGAAAATTTATTATTTTCGATAACTGAAGTTGCCTATTTGATAAAATTAATAAATTTCATTTTGAAACGGAACAAATTCAATCGAATCGAATCATTTTTAAATCACCAATTATTGAACGATCTTAATGACGATGATAAGGCGATTCTCGATGCTTATATTCGACCGTTTGATAAGTTCGTACGGTTATTTCGAATTTGTATAATC…
HcicOR39	388	MVSIVLESFKLNLLLLRLAGLFPPTIDNNFYKLYSWFNYIVFIVILPVLAILHYIVNHTTLEDIINSAFLILQLGNFIFKLSSLILKPELLKSVVYMLDSEMFTSYRRKQKYIIDDCVKKCKLLVYTLFVCVLICLVLFYYWIRSLLTNPIKDLPLNFWTPFNSISDTQLYTYLLISVNYGAITNLCIDTLIALLLYHATVQIKILKDNFRNLHIYALEDYPEGDQPDNYTFNCLVFNNIRKCIKHHEAISTFIKNHGNAFSGTMFSQLMTSIMVICLNCYKLIYNNCEIFELCFTIIYLYLMLCEIFLYCFFGTILYIESDTVTIAIYESKWYEFDVKNQKIICIFMEMTNNPIKITAGIILDVSLITFVTILKKAYSLLAVLNSLK	ATGGTATCAATCGTTCTAGAATCGTTTAAACTAAATTTACTATTATTGAGATTAGCCGGTTTATTTCCACCAACAATAGATAATAATTTTTATAAATTATATTCGTGGTTTAATTATATTGTATTTATTGTTATTTTACCAGTTTTAGCAATCCTACATTATATTGTCAATCATACAACACTTGAAGATATAATTAATAGTGCCTTTTTAATCTTACAGTTGGGTAATTTTATTTTCAAATTGTCATCGTTAATTCTTAAACCAGAACTACTAAAATCGGTGGTTTATATGTTGGATTCTGAAATGTTCACATCGTATCGACGTAAACAAAAATACATAATAGATGATTGTGTAAAAAAGTGCAAATTACTCGTTTATACGCTTTTCGTATGCGTTTTA…
HcicOR41	394	MESTYFQLHLQVLRIFGINAVPIKNPTKRTLYYLYASIFLIFQFSYTCLEFVQVISLFPNVINMCYSMCFLFSRILGLIKSGFVWKQRRIIWRLFKRMEHGNFLPNLKTATPSDAEFIKSARKFCNLQGVCFYSLTLIIIFLLSLAMTYSSESVEEYFDEQINSTVILKQKMLPFKIYIPVDYQSSPTYEFFFITQVLWSIGCGMQIGAVDALLYGSMLFFKAQFLILKQRIRNLPDKPDEIKQFIRDCIGHHQELLDLCKDAEDVFRYLLLSQFLASLLILCMSLFQLSLNLESVLETVSMATYLVLMMYQIFFYCWHGNELRLVSDMTEDIYHANWIGENFDLQRSLLVIMLRTQRPCQMTAGKFVFLSIQTFIAVVKASFSYFTVLRQMNS	ATGGAATCGACATATTTCCAACTACATCTCCAAGTGTTAAGAATTTTCGGAATTAACGCTGTCCCTATCAAAAATCCAACAAAACGCACCCTCTACTACCTTTACGCTTCAATTTTTCTAATCTTTCAATTCTCCTACACTTGCCTAGAGTTCGTACAAGTGATTTCTCTATTCCCCAATGTCATCAACATGTGCTACAGTATGTGCTTTTTATTCTCAAGAATTTTAGGTTTAATCAAATCGGGATTCGTTTGGAAACAGAGGCGGATAATTTGGCGACTATTCAAACGGATGGAACACGGTAATTTTCTACCAAATCTTAAAACTGCAACGCCGAGTGACGCCGAATTTATAAAATCAGCTCGAAAATTTTGCAACCTACAAGGAGTTTGTTTCTAC…
HcicOR43	392	MSNIFRNYFDSNRHLLRISGVWIYDQPVPKLTRILQYSYNISLIIYIFVVYLPFELLFVIWALRDLDLFLRSLRDIGNHITCVYKFVNYYLSRRKLIGLIDLLETYPCNYENFGDYQPDEIVDRRKDEAKRWSNYFWNLVNAICITMFTTGLFVFVFFGDQQWAIEGGKRVYRQQYPVNIVSPFGKDTRQQYLATFLFTVIALTLYAWMIIALDSLFITLMSCISAHLEVLQGAFRTLRARUMNACIKHLQTIFSVSEDLEAIYNVQTLFQTLVSLGEMCFSLYLLSQVLDANTGNELFYLLSVAFELLLYCWFGNGITEASTNLSFAIYDSDWYPINSAFKKQMIITLSRLKKPIYITIGKVTPLTFSTFLTMARGAYSFFTFLKQRGIGN	ATGTCGAACATTTTCCGGAATTATTTCGATTCAAACAGACACCTATTGCGAATTTCCGGTGTCTGGATCTACGATCAACCGGTACCGAAATTGACGAGAATCCTGCAATATTCCTACAATATCTCGCTAATAATCTACATTTTCGTCGTGTATCTACCGTTCGAACTGTTATTCGTGATTTGGGCCCTCCGCGATCTGGATCTGTTCTTAAGATCACTACGCGATATCGGTAATCACATAACTTGCGTCTATAAATTCGTCAATTACTATCTATCCCGGCGGAAATTGATCGGATTAATCGATTTGTTGGAGACTTATCCGTGCAATTATGAGAATTTCGGCGATTATCAACCGGACGAGATCGTCGACCGGCGCAAAGATGAGGCCAAACGTTGGTCG…	INT,
HcicOR45	364	MDEYQEVIDISLKNLNLLGLHPLKPTGKFLTFYQLSSFLIIWILTVAKLKYEEFGWRTFGSTLEVTFMLLQSTTKVLSLVIGKKQARHLLEQMKYFLPPTNKNPAIQQENERILNLIKTIVKIFLRFSYLTLTSFILRPVLLKILPMECLVPPFIPYWLFAIYDASCITFCAFSVLWIDAFFSLILLLLYFQFRMLNLRIATIDFASVHNEKSAKIVEKNIKEIVDHHNFLYDYLDSFNRFACIMALVQCILTIFSVCFELFLIEKNITQISLLINNIMYLGTMSSELLITFGVPAVIVTNEATNVIWNLYNTTWTDCTYLPLRQYLIIMMQRAQKEALVSAGKMVILNLEVCTDVNIFLLFII	ATGGACGAGTATCAAGAAGTCATCGATATATCACTGAAAAACTTAAATTTACTCGGTTTGCACCCATTGAAACCGACTGGAAAGTTTCTAACATTCTATCAATTGAGCAGCTTTTTGATTATTTGGATTTTGACGGTTGCAAAGTTAAAATATGAAGAATTCGGTTGGCGCACCTTTGGCTCAACTCTAGAAGTCACATTCATGTTGCTCCAAAGTACAACAAAAGTCTTATCGCTTGTTATCGGTAAGAAACAGGCACGTCATCTATTAGAGCAAATGAAATATTTCTTACCACCAACCAATAAAAATCCGGCTATACAACAAGAAAACGAGCGTATTTTGAATTTGATCAAAACTATCGTCAAAATTTTCTTAAGATTCTCCTATCTAACATTAACA…
HcicOR47	353	MDYYMAILNPSLYPLSAIGINPIKPLRRLQVLCLMFLLLTINILTWAQLWYKEITIYVITDILETESVLLYSFTKCFTLITFRRYAVELIASMHRSLPLTNSDQTIQQSNHRLVNIFKYVIKFYLVLAYSTVFSFAVRPFYKELPLKCLIPSFISFEIFAFVNWMAMIGGTLIIIGADTFIMTLLLLLALQFKLLCERFQQLDLARIVDEKSARVVEKELKFIVEHHNFLLNYLSLLNKFVQFPALMQCFLTVLSVCFQLFMISQNGIANISQSSGYISYLATVSFELLMGYGVPAVYVAECASKMVWTAYNLSWTDSPYLPIRRYQIEATVSAGKIIDINLENCIRVNYMND	ATGGACTACTATATGGCGATTTTGAATCCGTCTCTATATCCCCTCAGTGCAATTGGGATAAATCCAATAAAACCTTTAAGAAGACTACAAGTATTGTGTTTAATGTTCTTATTATTAACAATAAATATATTAACATGGGCACAATTATGGTATAAAGAAATAACAATCTATGTAATAACCGATATATTAGAAACAGAAAGTGTATTGCTTTATAGTTTCACTAAATGTTTCACATTGATCACTTTCCGCCGATATGCAGTTGAATTAATTGCTTCAATGCATCGTTCTCTACCATTAACAAATTCCGATCAAACAATCCAACAAAGCAACCATCGTCTTGTTAATATTTTCAAATATGTGATTAAATTCTATCTTGTTTTGGCTTATTCGACAGTATTT…
HcicOR49	346	MSEYREVIKISLLSFELIGVHPLKQLNKVKMIIFVIMFSIIGFLVILNTIVQELNLQMFTKLMETVVLSSSHFPKLFVLIVNKDDGKFLIEKLENFWALDNETVKIYGEKIQFCKIIAANFYKFSIAATTVFLILPLLELPLFLYNPEFIPYPVLYIFNVFIMISFCVFECGFITFTFSTVAMLTLQFQMLNDKLELLEYDSQCYKKIKLYVKHHNFLLKYLETFNNFYQVCIFVDLGIITGCLLSEILNLLKEPIGTTTIKIILVIVGFTFQLVFLTCWPASQLSQETSRTVNAIYNSEWYNCPDLLIRKQLIIMMEMANRETVITAGKVIPITMATCTQVFPVI	ATGAGTGAATATAGAGAAGTGATAAAAATTAGTTTATTATCGTTTGAATTGATTGGTGTCCATCCGTTGAAGCAACTAAATAAGGTCAAAATGATTATATTTGTAATTATGTTCAGTATTATTGGATTTTTAGTAATTTTAAATACAATTGTACAAGAATTAAATCTGCAAATGTTCACCAAGCTAATGGAAACTGTTGTTCTTAGTTCGTCTCATTTCCCCAAGTTGTTCGTTTTAATAGTCAATAAAGACGATGGAAAATTTCTGATAGAAAAGCTGGAAAATTTCTGGGCTTTGGACAATGAAACTGTTAAAATTTATGGAGAAAAGATTCAATTTTGCAAAATAATTGCCGCGAATTTCTACAAATTTAGCATAGCAGCTACAACGGTGTTTTTA…	PSE,
HcicOR52	231	IIKIYYIYSIITAIVFLISALFANELPLFCYNPAFIPFGWLYIFNLLIVALSCLIQSAFVAFSFSTIKMLTVQFQMLNHKLNLLEYDSQCYKKIKLYVKHQNFLLKYSKVFNNFYQVILLFELSILMGCLLSELLQMLKEPFSNVTIKINLCIVILVGEIIFLFCWPASQLSQETSKTVDAIYNSKWYNXVLLIRKQLIIMMEMAQKETVITAGKVIPITMATCTQVFLIV	ATTATCAAAATCTATTATATTTATAGTATAATAACTGCAATTGTTTTTCTAATAAGTGCATTATTCGCGAATGAATTGCCGCTATTTTGCTATAATCCCGCATTTATACCTTTTGGATGGTTGTATATTTTCAATTTGCTAATTGTAGCTTTATCTTGTCTAATCCAATCTGCATTTGTTGCTTTTTCATTTTCAACAATAAAAATGTTAACAGTGCAATTTCAAATGCTTAACCATAAATTAAATCTGTTGGAATACGATTCTCAGTGTTATAAAAAGATCAAATTATATGTCAAACATCAGAATTTTCTATTAAAATATTCAAAAGTTTTTAATAATTTCTATCAAGTTATTCTACTTTTTGAATTATCGATTCTAATGGGATGTCTGCTTTCCGAG…	PSE,PAR,
HcicOR53	261	MPSKFLVLILNKQEVRFLIENLDSLWSFKNETSKVYEEEINFDRELIKIYYIYSIIVIVYIISGLFVLPLFCYNPTFIPFLLLYILNALTVALCGLIQCAFIGFTFLIIKMLTLQFRMFNNKLNLLEYDSQCDKQIELYVKHQNFLLKYLKVLNNFYQIIILFDLSLLRGCLLSELLQILKETKNLLIIATELYFYLFYTQQLSQETSESVDVIYNSKWYNCSDLSIRKKLIIMMQMAYEETVITTGKVFPITMATYTQVF	ATGCCTTCCAAATTTCTGGTTTTAATTCTCAATAAACAGGAAGTGAGATTTTTGATCGAAAACTTAGACAGTTTATGGTCTTTTAAGAATGAAACTAGTAAAGTTTATGAGGAAGAAATTAATTTCGACAGAGAACTTATCAAAATCTATTATATTTATAGTATAATTGTAATTGTTTATATAATTAGTGGATTATTTGTATTGCCACTGTTTTGCTATAATCCCACATTTATACCTTTTTTATTGTTGTATATTCTCAACGCTCTCACTGTAGCTTTATGTGGTCTAATTCAATGTGCATTTATTGGTTTTACATTCTTAATAATAAAGATGTTAACATTGCAATTTCGAATGTTTAACAATAAATTAAATCTATTGGAATACGATTCTCAGTGCGAT…	PSE,PAR,
HcicOR55	322	MGEYREVIEVSLFSFEFFGVNPLKKLNKIKITTNLIMTGIITFLLTTNAVLREFNLQMFTKLMESVVVCSTGIFKILTLIFNRKEAKFLIESLENFWPYKHETIQTYKHEIEFYKKIVRAFFQLALLSLITFILRPLFFSNTVPIICYIPQFIPYVLFYFFNAFVLIISALLQCSFNAFTFLIVEMLTLQFQMLNDKFSVMDYDSDCCKKIKIYVQHQNFLFKYLETFNNFNQTSLLADLFILMAILAFAILLFAIAIIYCWPAAQLSHEVGRTVGVIYDTKWYDCADLSIRKQLIIIMEMAQKEALITAGKVIPITLETIT	ATGGGTGAATATAGAGAAGTGATAGAAGTTAGTTTATTTTCGTTTGAATTTTTTGGTGTAAATCCTTTGAAGAAACTGAACAAAATAAAAATCACAACAAATTTAATTATGACTGGTATTATTACATTTTTATTAACCACAAATGCTGTTTTGCGCGAATTTAATCTACAAATGTTCACAAAATTAATGGAAAGTGTTGTTGTCTGTTCAACGGGTATTTTCAAAATATTGACTTTAATTTTCAATAGAAAAGAAGCTAAATTTTTGATAGAGAGTTTAGAAAATTTTTGGCCCTATAAACATGAAACTATTCAAACTTATAAACACGAAATTGAATTTTATAAAAAGATTGTTAGAGCATTCTTCCAATTGGCTCTCTTAAGTTTAATAACATTTATT…	PAR,
HcicOR56a	376	MNEYKEVLAPSLLSFRLLGLNPVDKLNKFKIAILIIAFGIIEYLIFLNFALNTFNLSSFIDLMESLTLCTGGIFKMYAFIFNRKGAKFLIENLENFWPYKDETIQTYKQEIEFYKKIVRAFFKLGFLTIFTFILRPLFFSNTVPIICYIPQFIPYVLFYFFNAFVLIISALLQCSFNAFTFLIVKMLTLQFQMLNDKFSVMDYDSDCCKKIKIYVQHQNFLFKYFKTFNNFNQTNLLADLFILMGCTLAECLQLLEEPISVITIKTILALAIIQFVIAIIYCWPAAQLSHETGRTVGVIYDTKWYDCADLSIRKQLIIIMEIAKRETVITAGKVFPITMATCTQVFLTILKNSNEFKYVFRSLKPSTASLPSLPTS	ATGAATGAATATAAAGAAGTGCTAGCGCCGAGTTTATTATCGTTTCGACTTCTAGGATTAAATCCTGTTGATAAATTGAACAAATTCAAAATTGCTATTCTCATTATTGCTTTTGGTATAATTGAATATTTAATATTTTTGAATTTTGCATTGAATACATTTAATTTGAGTTCATTTATTGATTTGATGGAAAGTCTTACGCTCTGTACAGGGGGTATTTTCAAAATGTATGCTTTTATTTTCAACAGAAAAGGAGCTAAATTTTTGATAGAGAATTTAGAAAATTTTTGGCCCTATAAAGATGAAACTATTCAAACTTATAAACAGGAAATTGAATTTTATAAAAAGATTGTTAGAGCATTCTTCAAATTGGGTTTCTTAACTATATTTACATTTATT…
HcicOR56b	210	FNAFVLIISALLQCPFNAFTFLIVKMLTLQFQMLNDKFSVMDYESDCCKKIKIYVQHQNFLFKYXNQTNLLADLFIIMTCTLAECLQLLEEPISVFTMKAILALATLLFAIAIIYCWPAAQLSHEIGRTVGVIYDTKWYDCADLSIRKQLIIIMEIAKRETVITAGKVFPITMATCTQVFLAILKNSNEFKYVFRSLKPSTASLPSLPTS	TTTAATGCCTTCGTTCTAATCATAAGCGCTTTATTACAGTGTCCATTTAATGCCTTCACTTTTTTAATCGTAAAAATGCTAACATTACAGTTTCAAATGCTTAACGATAAATTCAGTGTAATGGACTACGAGTCGGATTGTTGTAAAAAAATTAAAATCTACGTTCAACATCAAAATTTCTTATTCAAATATTNTAATCAAACTAATCTTCTAGCCGATTTATTCATAATAATGACTTGTACACTTGCCGAGTGTCTGCAACTTTTAGAAGAGCCAATTAGCGTTTTTACGATGAAAGCAATTCTAGCATTAGCAACCCTTCTATTTGCAATTGCAATAATTTATTGTTGGCCAGCAGCACAACTATCACATGAGATCGGTAGAACTGTTGGTGTTATC…	PSE,PAR,
HcicOR58	376	MGDYGEVIATSLLTFKILGISPLDKLNKFKIAILVIIFGIIEYLIFLNLALNEFNLRLFIDLMESITACTTGIFKTLTLIFNREEAKFLIENLENFWPYKQETIQTYQKDIEFYKMMVKTFFKIAFLCLITFVLQPLIIGDSVPIVCYIPQFVPYILFYSFNTFVIIISSTTHCSFNAFTFLLTKMLTLQFQMLNDKLNVLDYDSDCCKKIKIYVQHQNLLFEYLRKLNNFNKISLLAELFFLMSCTLSECLRLLKEPISILTVKAIVALAGILFAIVLLYCWPSAQLTHEASRTLGIIYDTKWYDCTDLSIRKQLIIMMEMAKKETLITAGKVFPITMGTCTQVFMLILYKLSSTKNIFRSSKPFTHLSLSLQTC	ATGGGTGACTATGGAGAAGTGATTGCTACAAGTTTATTAACGTTTAAAATTCTGGGCATCAGTCCTCTTGATAAATTAAACAAATTCAAAATTGCTATTCTTGTGATTATTTTCGGTATTATTGAATATTTAATATTTCTAAATCTTGCATTAAATGAATTTAATCTGCGTCTGTTTATCGATCTAATGGAGAGTATTACAGCTTGTACAACGGGTATTTTCAAGACGTTGACTTTGATTTTCAATAGGGAAGAAGCTAAATTTTTGATCGAAAATTTGGAAAACTTCTGGCCATATAAACAGGAAACTATTCAAACTTATCAAAAAGACATCGAATTTTATAAAATGATGGTTAAAACCTTCTTCAAAATAGCTTTCTTATGCCTAATTACATTTGTT…
HcicOR59	329	MGDYREVIAISLLTFGILGISPLDKLNKYKIAILVIIFGIIEYLIFLNLALNEFNLRLFIDLMESLTACTTGIFKALALIFNREEAKFLIENLENFWPYKQETIQTYQKEIEFYKMMVKTLFKIAFLSLITFVLQPLIIGDSAPLVCYIPQFVPYILFYSFNTFVIIISATTHCSFNAFTFLITKMLTLQFQMLNDKLNVLDYDSDCCKKIKIYVQHQNLLFEYLRKFNNFNKISLLAELFFLIGCTLSECLRLLKELIIFFKYLILIINIKASRTIGIIYDTKWYDCTDLSIRKQLIIMMEMAKKETLITAGKVIPITMVTCTQVFML	ATGGGTGACTATAGAGAAGTGATTGCTATAAGTTTATTAACGTTTGGAATTCTGGGCATCAGTCCTCTTGATAAATTAAACAAATACAAAATTGCTATTCTTGTGATTATTTTCGGTATAATTGAATATTTAATATTTCTAAATCTTGCATTAAATGAATTTAATCTGCGTCTGTTTATCGATCTAATGGAGAGTCTTACAGCTTGTACAACGGGTATTTTCAAGGCGTTGGCTTTGATTTTCAATAGAGAAGAAGCTAAATTTTTGATCGAAAATTTGGAAAATTTCTGGCCATATAAACAGGAAACTATTCAAACTTATCAAAAAGAAATCGAATTTTATAAAATGATGGTTAAAACCTTGTTCAAAATAGCTTTCTTAAGCCTAATTACATTTGTT…	PAR,
HcicOR5a	360	KFLIIFYLIVACFLFILPQVIYLTLILNDLETVAASIYVVMSDFNGAIKAYLFMINLPLIKSIVGRLDEEMYQPKNEHQKLVMMELFRPWSIMWTTLLSFGHMTVFLWGFMAFINYKLPFLLWLPFDQYRFFWPLFIHQALSIYYLAMVNINIDGLFSAIMVYIASECEFLCDNLRNIHDFTRERLEKDSNNRALEDDVVINEYNNSLKMIIEHHRAILKLVDDSNIIFTYIVAFQLCTSILAICMTMFQLSLMEQFSGDFCNLLFYQGCMFLEILLYCWCGNEAMLSGCKIPVAAFESNWIPATLEFKKNLLFFIVKTQKPINLYAIRFFVLSLTTFISILRMSWSYFALLRQVNNRNE	AAATTTCTAATAATTTTCTATTTGATTGTAGCCTGTTTTCTGTTCATCTTACCACAAGTGATTTATTTAACGTTAATTTTAAACGATTTAGAAACAGTAGCCGCTTCTATCTATGTAGTCATGTCTGATTTTAACGGAGCAATCAAGGCCTATCTATTTATGATAAATTTACCATTAATCAAATCGATTGTGGGCCGTTTAGATGAAGAGATGTACCAGCCGAAAAACGAGCATCAGAAATTGGTAATGATGGAATTGTTTAGACCATGGTCGATTATGTGGACAACTCTACTTAGTTTTGGACATATGACGGTGTTTTTATGGGGTTTTATGGCTTTTATTAATTATAAATTACCATTCTTGTTATGGCTACCATTTGATCAATACCGATTCTTTTGG…
HcicOR5b	346	MVVPFDMKSHVNIVLFHLKMIGLWPNDRYQPYSFNKLLIIFYLIVACFLFILPQVINLTLILNDLETLVSSIYVVMSDFNGAIKAYLFMINLPLIKSIMGRLDQEMYRPKNDQQKLAMMKLFRPWAIMWTTLISLAYMTVQCEFLGDNLRNIHDFTRERLEQESNNRVLEDDVVIDEYNNSLKLIIEHHRAILKQIULNKIQINYRLADDANIILTYSTTFELCSAVVTICTTMFQLSLKEPFSGDFWNLLTYQCGMFLEVLLYCWCGNEAMLSSCNIPTAAFESNWVPATLEFKKNLLFFTVRTQKPIILYAIRFFILSSTTFISILRMAWSYFALLRQVNNRNE	ATGGTGGTTCCATTCGATATGAAATCGCACGTAAATATCGTGCTATTTCATCTAAAAATGATCGGTTTATGGCCTAATGACAGATACCAGCCGTATTCTTTCAATAAATTGTTAATAATTTTCTATTTGATTGTAGCTTGTTTCCTGTTCATCCTACCACAAGTGATTAATTTAACGTTAATTTTAAACGATTTAGAAACATTAGTCTCTTCTATCTACGTAGTCATGTCTGATTTTAACGGAGCAATAAAGGCCTACCTATTTATGATAAATTTACCATTAATCAAATCGATTATGGGCCGTTTAGACCAAGAGATGTACCGACCGAAAAACGACCAACAGAAATTGGCAATGATGAAATTGTTTAGACCATGGGCGATTATGTGGACAACTCTAATC…	INT,PSE,
HcicOR60	366	MGDYREMIAISLLTFKILGISPIDKFNKYKITIIMIGLGIIEYLIFVNFALNEFNLNLFIDLMESLTACTTGIFKTLALIFNREEAKFLIENLENFWPYRQETIQTYQKEIEFYKMMVKTFFKLAFLSATAFILRPLVIGDSAPIVCYIPQFVPYILFYSFDTFFVIVIAFAYCSFNAFTFLITKMLTLQFKMLNDKLNVMDYDSDCCKKIKIYVQHQNFLFEYLRKFNNLNKISLLVELFFLMDYAISECLRLLKEPIGILTIKAIISVATALFIMVLLHCWPSAQLTHEASRTIDTIYDTKWYDCTDLSIRKQLIIMMEMAKKETLITAGKVFPIKMGTCTQVFMLILCKLSSTKNIFRSSKPF	ATGGGTGACTATAGAGAAATGATTGCTATAAGTTTATTAACGTTTAAAATTCTGGGCATCAGTCCTATTGATAAATTTAACAAATACAAAATTACTATTATCATGATTGGTTTGGGTATTATTGAATATTTGATATTTGTAAATTTTGCATTAAACGAATTTAATCTGAATCTGTTTATCGATCTAATGGAGAGTCTTACAGCTTGTACAACGGGTATTTTCAAGACATTGGCTTTGATTTTCAATAGAGAAGAAGCTAAATTTTTGATCGAAAATTTAGAAAACTTCTGGCCTTATAGACAGGAAACTATTCAAACTTATCAAAAAGAAATCGAATTTTATAAAATGATGGTTAAAACCTTCTTCAAATTAGCTTTCTTAAGTGCAACTGCATTTATT…
HcicOR61	287	KTLTLIFNRKEAKFLIENLENFWPYRQETIQTYQKDIEFYKMIVKTLFKLSFLTSTTFILRPLITGDSAPLVCYIPQFVPYILFYSFDTFFIIVIAFAYCSFNAFTFLITKMLTLQFKMLNDKLNVMDYDSDCCKKIKIYVQHQNFLFEYLRKFNNFNKISLLVELFFLMSYAISESSSSIASALFIIVLLHCWPSAQLTHEASRTIDTIYNTKWYDCTDLSIRKQLIIMMEMAKKETLITAGKVFPITMGTCTQVFMLILYKLSSTKNIFRSSKPFTHLSLSLQTY	AAGACGTTGACTTTGATTTTCAATAGGAAAGAAGCCAAATTTTTGATCGAAAATTTGGAAAACTTCTGGCCATATAGACAGGAAACTATTCAAACTTATCAAAAAGACATCGAATTTTATAAAATGATTGTGAAAACATTGTTCAAATTATCTTTCTTAACTTCAACTACATTTATTCTACGTCCATTAATTACCGGTGATTCAGCACCATTAGTTTGTTATATTCCACAATTCGTACCTTATATTTTATTTTATTCGTTTGACACTTTCTTTATAATTGTAATTGCATTCGCTTATTGTTCATTTAATGCTTTTACGTTTTTGATTACAAAAATGTTAACATTACAATTCAAAATGCTTAACGATAAATTGAATGTAATGGACTACGATTCGGATTGT…	PAR,
HcicOR62	242	IVFILRPLIIGDSVPLVCYISQFIPYILFYLLDSFVTIVAAMAQCSFNAFTFLIIKMLALQFQMFNGKLKLMDHDLDCYKNIKIYVQHQNFLFKYLERFNNFNQTSLLADLFILMGCRLGEYLRLLKDILTIKIIASLAILLFIIVMYCWPSAPLTYETSRTVGVIYDTKWYNCTDLSIRKQLIITMEMAQKETVITAGKIMPITMETCTQVFLILYKFVIYKEIFRSTKLYTASLLSLQTC	ATTGTATTTATTCTACGTCCACTAATTATTGGCGATTCAGTACCTTTAGTTTGCTATATTTCACAATTCATACCTTATATTTTATTTTATTTACTCGACAGTTTTGTTACAATTGTAGCTGCAATGGCTCAATGTTCATTCAATGCTTTTACGTTTTTGATCATAAAAATGTTAGCATTACAATTTCAAATGTTTAACGGTAAATTAAAGCTAATGGACCACGATTTGGATTGTTATAAAAACATTAAAATCTACGTTCAACATCAAAATTTTCTATTCAAATATTTAGAAAGGTTCAACAATTTTAATCAAACTAGTCTACTAGCCGATTTATTCATTCTAATGGGTTGTAGACTTGGCGAATATCTGCGACTTTTAAAAGATATTCTTACAATTAAA…	PAR,
HcicOR64	192	MTDCRKIVDTSAIIFDILGVNPLKTTNKIEITVITYVLMYYLLIWHIILQEFNVKLFTDTMETITVVYVSVVKLFTLILNRDKAKELIEDVEKFGEFQQETDRIYQKLEFIAKIIKIFTQLFVVIDIAFAILRRLLSNDVPLVCRIPKSIPYFLFYSYKSLVFAISSTLEAEFNVFIFSLTKILTLQFRIFN	ATGACCGATTGTAGAAAGATCGTCGATACCAGTGCGATTATCTTCGATATTCTCGGAGTAAATCCGTTGAAAACGACGAATAAAATTGAAATTACTGTCATTACGTACGTTTTGATGTATTATTTGCTAATTTGGCACATAATTCTACAAGAATTCAACGTTAAATTGTTCACCGATACGATGGAAACTATCACTGTAGTTTACGTGTCTGTGGTAAAGTTATTCACGTTAATCCTCAACAGAGATAAAGCAAAGGAATTAATCGAAGATGTTGAGAAATTTGGGGAATTTCAACAAGAAACCGATCGAATCTATCAGAAACTGGAATTTATTGCAAAAATCATCAAGATATTTACTCAATTATTTGTGGTAATCGATATTGCATTTGCTATATTACGC…	PAR,
HcicOR66	350	MEQEQFIRSIARVLDALGLKPDGNLKYLRIFLLFTPLIVTLNLAIYLIIHGNITYDDFTNTVETIFTFLHVSVKYIVLIVNHQRFQLLIVRTKRMFKVDDFDENLKHLYKTEITKIAKTGKTYAILIGIIVSTALLRPIFVNELPVLFYVPKSVPTWVSQTFGCAALLLAAIIIVTFDVLSFTLMSLLMVKMRILNENITNLGIGEDSSEAIVSCRLKQWIKAHIDFYSYFKLLNSIVRWAVLIQVIIFIVSMSFELHLAVTRADDFTNRFKSFAYIFGVLAQLFVMYSRPAFKLTKEAMDTLFYYYDTPWYNSSVSMQKSLLIIMVRLQKETVICVGNVIIANLELLTN	ATGGAACAAGAACAATTTATTCGATCTATAGCACGAGTGCTAGACGCTTTAGGTCTTAAACCGGATGGAAATTTGAAATATTTACGCATTTTCTTACTGTTTACACCTCTAATTGTTACACTGAATTTGGCAATTTATCTAATAATTCACGGTAATATCACTTACGATGACTTTACAAATACTGTTGAGACAATTTTTACATTCTTACACGTTTCCGTTAAATATATCGTCCTGATCGTCAACCACCAACGATTTCAATTATTGATCGTAAGAACAAAACGAATGTTCAAAGTGGACGATTTTGACGAAAATCTCAAGCATTTGTACAAAACGGAAATAACCAAAATAGCCAAAACTGGTAAGACTTACGCAATATTGATCGGTATAATAGTGTCGACA…
HcicOR67a	210	MQLDRFIQFVTNLLYVLDIKSNGELHYLITASLFSLIVIVLHLAFYLQINGHVSLEKFRNCVETIITFLQVSIYLYYLVNFLRLDFRRSLKDLFIISEFDENLNELYKNRITRVVYFVEALISLHFLVILALGILKLILFDQPTFVFYIPNULSGKLSVAYNIVTVLIVDVVILFIDTFIFTLISLLTLQMKIFNMKIANLGIREDPNEL	ATGCAACTCGATAGATTTATCCAGTTTGTAACAAATCTCTTATACGTTCTTGATATTAAATCAAATGGAGAATTGCACTATTTAATAACTGCTTCGCTATTTTCACTGATAGTTATTGTGTTACATTTAGCATTCTATCTACAGATCAATGGTCATGTTAGTCTCGAAAAATTTAGAAATTGTGTTGAAACAATTATTACTTTCTTACAAGTAAGCATTTATTTATATTATTTGGTAAATTTTCTAAGATTGGATTTTAGGCGGTCATTGAAAGATTTGTTTATAATTAGTGAATTCGATGAGAATCTGAATGAGTTGTACAAAAATAGAATCACTAGAGTTGTTTATTTTGTAGAAGCGTTAATTTCATTACATTTTCTAGTAATTCTCGCACTAGGT…	INT,PSE,PAR,
HcicOR67b	282	MQLDRVIQFFLTHFLNVLGIKSNGELNYFIITSIFLPLVVVLYLAIYLQINGNVGVEEFTNCVETIITFLHISKYLIFIANYRRFNLLVKLEDLFTISEFDDNLNELYKNGITRVVYFVKTLIPLQFLVIIVLPILFNQPTFVFYIPNWISGKLSIIYNIVTVLIVGVIILIFDTLTFTQISLLTLQMKVLNKKITNLEIGTLVLHGLKNWVTAHNNFYSYFKSFNSVARCAIFIQTILFVIPMPFDCILPLMEPFFFNRLKSLRYMQGIILQLFMFYCWPA	ATGCAACTCGATAGAGTTATCCAGTTTTTTTTAACACACTTCTTAAACGTTCTTGGTATTAAATCAAATGGAGAATTGAACTATTTCATAATTACTTCGATATTTCTACCGCTGGTTGTTGTCTTATATTTGGCAATCTATCTACAGATCAATGGTAATGTTGGTGTCGAAGAATTTACAAATTGTGTTGAAACAATTATTACTTTCTTACATATCAGTAAATATTTGATTTTTATTGCAAATTATCGCCGCTTCAATTTATTAGTGAAGTTGGAAGATTTGTTTACAATTAGTGAATTCGATGACAATCTGAATGAGTTGTACAAAAATGGAATCACTAGAGTTGTTTATTTTGTAAAAACCTTAATTCCATTACAGTTTCTAGTAATTATCGTACTG…	PSE,PAR,
HcicOR68a	275	MNDLDENLFQLFKTEIRRILTVVKSYIIFVVAALVIILLVPILFNKLAFVFYAPKWTPTCVILIFNNIALIIGALIVVTLDTFSFVFISVLTSYMKILNQKISKLGIGEDFNDGLVACKIKQWVEAHILFYSYFKILNSIIPWTILLEVCIFIVSMSFELHLIVNRGDDFANQVKSFVYLVEILTQLFFFYCWPASKLTEEATNTLFYFYDTPWYKAPLSIQKSLLIIMTRLQLETVICVGNTVVANMELFTNAFKASYSYFTVLQTMQQVYTEK	ATGAATGATTTAGATGAAAATCTATTTCAGTTATTTAAAACAGAAATTAGAAGAATTCTAACTGTTGTAAAATCTTATATTATTTTCGTCGTTGCTGCTTTGGTTATCATTTTATTGGTGCCCATATTATTTAATAAATTAGCATTTGTCTTTTATGCTCCAAAATGGACTCCCACATGCGTAATATTAATTTTTAACAATATTGCATTAATAATAGGCGCTTTAATTGTCGTAACGTTGGACACGTTTTCATTTGTCTTTATTTCTGTATTAACATCATATATGAAAATTTTAAATCAAAAAATCTCCAAGTTAGGCATCGGAGAAGATTTTAATGATGGGTTAGTTGCATGTAAAATAAAACAGTGGGTTGAAGCTCATATTCTTTTCTACAGTTAT…	PAR,
HcicOR68b	272	MNDLDENLRLYKTEIRRVLIIAKSYIILAPVALFIILTDPILFNKLSFVFYVPKWVPTWISLIFDNIAIILAASTTIILDAFSFIFISLLTLFMKNLNNKIANLGIRNNFNDVLVACQIKQWSFFFSYFKILNLTRTFTLLTPVIIFIISVSFKLHLMVNRTDDFSRRLNSLFYIQGLIFELFILYCCPASKLTEDATNTLFLFYDTPRYNAPLSIUKSLQIIMTRLQREIVIRVGNTVVVNMELFTNVCINFVTSYPYFITLQTIQQAYGK	ATGAACGATTTAGATGAAAATCTGCGTTTATATAAAACAGAAATTAGAAGAGTACTTATTATTGCAAAATCGTATATTATTTTAGCCCCAGTCGCATTGTTTATCATTTTAACGGATCCCATATTATTTAATAAGTTATCATTTGTCTTTTATGTTCCAAAATGGGTTCCTACATGGATATCATTGATTTTTGACAACATTGCAATAATATTGGCCGCTTCAACTACTATAATTTTGGACGCATTTTCGTTCATTTTTATTTCTTTATTAACATTGTTTATGAAAAATCTAAATAATAAGATCGCTAATTTAGGCATTAGAAACAATTTTAATGATGTGTTAGTTGCTTGTCAAATAAAACAGTGGAGTTTCTTTTTCAGCTACTTCAAAATACTTAAT…	INT,PSE,PAR,
HcicOR68c	246	RLYKTEIRRVFIIAKSYIILAPVALFIILTEPILFNKLSFIFYVPKWVPTWISLIFDNIAIILAAFSFIFISLLTLFMKILNNKIANLGVREDFNDLLVACQIKHFFFSYFKILNLTRTFTFLTQVIIFIISVSFKLHLMVNRTDDFXFYIQGLIFKLFILYYCPASKLTEDATNTLFLFYDTPRYNAPLSIQESLQIIMTRLQRETVIHVGNTVVVNMELLTNVCINFVTSYPYFTTLQTIQQAY	CGTTTATATAAAACAGAAATTAGAAGAGTATTTATCATTGCAAAATCATATATTATTTTAGCCCCAGTCGCATTGTTTATCATTTTAACGGAGCCCATATTATTTAATAAGTTATCATTTATCTTTTATGTTCCAAAATGGGTTCCTACATGGATATCATTGATTTTTGACAACATTGCAATAATATTGGCCGCATTTTCGTTTATTTTTATTTCTTTATTAACATTGTTTATGAAAATTCTAAATAATAAGATCGCTAATTTAGGCGTCAGAGAAGATTTTAATGATTTGTTAGTTGCTTGTCAAATAAAACATTTCTTTTTCAGCTACTTCAAAATACTTAATTTAACACGTACATTTACATTTCTAACACAAGTTATCATTTTCATAATTTCAGTG…	PSE,PAR,
HcicOR68d	265	MNDLDENLYRLYKTEIRRIQIIVKQFIILAASTVVVASTGPILFKUQSFVFYVPKWVPTUISLISDDIESILGALIAVKLDAFTFIFNSLLTLLMKILNNKIANLGMGEDINDAFVACKIKDYSKLLNSIIRWTVLIEVSTFIISISFELHLIVNRADNFSNRVKSFIYLLAILTELFILNCWPESKLIDETANTLFYFYNTPWYNAPLSKSLLIIMTRUQRETVICVGUTIVANIKLCIKTFKASYTYFTTLQTIQQVYAENKQ	ATGAATGATTTAGATGAAAATCTGTATCGTTTATATAAAACAGAAATTAGAAGAATTCAAATAATTGTAAAACAGTTTATTATTTTAGCCGCTTCAACAGTGGTTGTTGCTTCAACAGGGCCTATATTATTTAAGTAGCAATCGTTTGTCTTTTATGTTCCAAAATGGGTTCCTACATGAATTTCATTAATTTCTGACGACATTGAATCTATATTAGGTGCTTTAATTGCCGTAAAGTTGGACGCATTTACCTTTATTTTTAATTCTTTATTAACATTGCTTATGAAAATTCTAAATAATAAGATCGCTAATTTAGGCATGGGAGAAGATATTAATGATGCGTTCGTTGCTTGTAAAATAAAAGATTATTCTAAATTACTCAATTCAATAATTCGTTGG…	INT,PSE,PAR,
HcicOR68e	278	MFVTNDLDENLYCLYKAEIRRIKIIVRSYIILVSAAVVVAITGPTLSKELTYAFYVPKWVPTWISLIFCNIVVILGTFIVLTLDTFSFIFISLLTLYMKILNQKIANLGIGQDFNDGLVACKIKQWVKAHIFFYSYFKILNSMIRWTVLLEVCIFIVSMSFELHLLVNRADDFASQVKSFVYLLALLTELFILYCWPGSKLTEEATDTLFYFYDTPWYKAPLSIQKSLLIIMTRLQRETVICVGNIVVVNMELFTNAFKASYSYFTALQTIKQVYTEE	ATGTTTGTAACGAATGATTTGGATGAAAATTTGTATTGTTTATATAAAGCAGAAATAAGAAGAATTAAAATCATTGTACGATCGTATATTATTTTAGTCTCCGCAGCAGTGGTTGTTGCTATAACAGGCCCGACATTATCTAAAGAGCTAACCTATGCCTTTTATGTTCCAAAATGGGTCCCTACATGGATATCATTGATTTTTTGCAACATTGTAGTAATATTAGGCACTTTTATTGTCCTAACGTTGGACACATTTTCCTTTATTTTTATTTCTCTTTTAACGCTGTATATGAAAATTTTGAATCAGAAAATCGCAAATTTGGGCATTGGACAAGATTTTAATGATGGGTTAGTTGCATGTAAAATAAAACAGTGGGTTAAAGCTCACATTTTTTTC…	PAR,
HcicOR7	392	MVVSPNMKSHLTNVYLKMTGLWPDTDTYQPYTFYKFLIIFYLIVAFFLFILPQVINLTLILNDLETLASSVYIVMSHFNATIKVCFFMANLSLIKSIMGRLDQEMYQPRNDHQKLVMLKLFRPWAIMWTTLLSFGHIAVLLCGFIAFFNYKLPFLIWLPFDQHRFFWILFFHQFLSVYYVALVNINIDGLFSAIMVCIATECEFLCDNLRNIHDFTRERLEKESNNCVLEDDVVINEYNNSLKIFVEHHWGILKLADDSNIIFSYSTTFELCSAVVTICMTMFQLSLKESFSGDFWNLIFYQSCMTLEILLYCWCGNEAMLSSCKIPSAAFESNWIPATAEFKKNLLFFIVKTQRPIKLYAIGFFELSLTTFSNMLQMAWSYYTLLRQVNDK	ATGGTGGTTTCACCCAATATGAAATCGCATTTAACAAACGTTTATTTAAAAATGACCGGTTTATGGCCTGATACTGACACATATCAGCCATATACGTTCTATAAATTTTTAATAATTTTCTATTTGATTGTAGCCTTTTTCCTGTTCATCCTACCACAAGTGATCAATTTAACGTTAATTTTAAACGATTTAGAAACATTAGCCTCTTCTGTCTATATAGTCATGTCTCATTTTAACGCAACAATCAAAGTGTGTTTTTTTATGGCAAATTTATCATTAATCAAATCGATTATGGGTCGTTTAGACCAAGAGATGTATCAACCGAGAAACGACCATCAGAAATTGGTCATGCTGAAATTGTTTAGACCATGGGCGATTATGTGGACAACTCTACTCAGT…
HcicOR70	226	ILIKYSILIINYQQFLLLIELAKNMFVMNDLDESLYHLYKTEIRKILTFVKSYIIFFAPALVIILLEPILFNKLTFVFYVPKWTPTWVILIFNDIALIIGSLIIITLDAFSFVFISVLTSYMEILNQKIAKLGIGEEFNDGLVACKINQWVEAHFKFYRYYFKILNSMIRWTVLLEVCIFIVSMSFELHLLVNRADDFANQVKSFVYLLGILTELFVIYCWPASKL	ATACTTATTAAGTATTCAATTTTGATAATTAATTATCAACAATTTCTCTTACTTATCGAATTGGCCAAAAATATGTTTGTAATGAATGATTTAGATGAAAGTCTATATCATTTATATAAAACAGAAATTAGAAAAATTCTAACATTTGTAAAATCTTATATTATTTTCTTCGCGCCTGCATTGGTTATCATTTTATTGGAGCCCATATTATTTAATAAATTAACATTTGTCTTTTATGTTCCGAAATGGACTCCCACATGGGTAATATTAATTTTTAACGATATTGCATTAATAATAGGCAGTTTAATTATCATAACTTTGGATGCGTTTTCATTTGTCTTTATTTCTGTATTAACATCATATATGGAAATTTTAAATCAAAAAATCGCCAAGTTAGGC…	PAR,
HcicOR71	223	KYTILIVNYQEFLLLIELAKNMFVMNDLDENLYHLFKTEIRRILTVVKSYIIFAAAGLVNILLEPILFNKLAFVFYVPKWTPTWVILIFNNIAIIIGALIVVTLDVFSFVFISVLTSYMEILNQKITMLGIGEDFNDGLVACKIKQWVKAHIDFYRYYFKILNSVIRWTILLEVCIFIVSVSFELHLLVNRAGDFASQVKSVIYLLIILTGLFFFYCWPASKL	AAGTATACAATTTTAATAGTTAATTATCAAGAATTTCTCTTACTTATCGAACTGGCCAAAAATATGTTTGTAATGAATGATTTAGATGAAAATCTATATCACTTATTTAAAACAGAAATCAGAAGAATTCTAACTGTTGTAAAATCTTATATTATTTTCGCCGCTGCTGGATTAGTTAACATTTTATTGGAGCCTATATTATTTAATAAATTAGCATTTGTCTTTTATGTTCCAAAATGGACTCCCACATGGGTAATATTAATTTTTAACAATATTGCGATAATAATAGGCGCTTTAATTGTCGTAACGTTGGACGTGTTTTCATTTGTCTTTATTTCTGTATTAACTTCATATATGGAAATTTTAAATCAAAAAATCACCATGTTAGGCATTGGAGAA…	PAR,
HcicOR78	298	KYFILVVNHRRIHLLLKEITNLLTPSSLDNNFRELYKTNITRIELFTKLYIGLLTAALLFYLRKPVIFKEPMFVLYVPEWVPMEIVLIFSSLIIILMTFSTLCFDLLLLHSILLLTLQIRILNKKVPLLGIGDNNDQMVEFELKIWIEAHIHFDKCFKLLSSIIGWTLLLESIICIVSVAFELHLAINRANNLSNLIQSLIYLVGLVAEIFLIYCLPTSILTEEASFTRFYFYDTLWFNSSIKLREDLVMIMTRLQKESVVSLADVLVVDLKTCTNVFKISLSYFMALQTMQDIYFEK	AAATATTTTATATTAGTAGTGAACCATCGACGAATTCACTTATTATTGAAAGAAATAACAAATCTGCTAACACCCAGTAGTTTGGATAATAATTTTAGAGAATTATACAAAACTAACATTACGCGTATTGAATTATTTACGAAACTCTATATCGGACTACTCACTGCAGCGTTGTTGTTTTATTTAAGAAAACCGGTGATATTTAAGGAACCAATGTTTGTTTTGTATGTACCCGAATGGGTCCCCATGGAAATCGTGTTAATTTTCAGCAGTCTTATCATAATTTTAATGACTTTCAGCACCTTGTGTTTTGATTTGTTGCTATTACATTCGATTTTATTATTAACATTACAAATCCGAATTCTCAACAAGAAAGTCCCGCTTCTCGGAATAGGCGAT…	PAR,
HcicOR83	298	KYLLLIIKRKEIIYLLNNTKNFLTFDGFNENFQRSCRKELRFIRLVVGVFATSVLLGVVFFILKPFVSDEVSFLCYKPQWVPIKVFNVINSLTIIPIGLVLLTFDLFTFTLISLLRLQMGILNHKISTLDIGDDHDDNVLSRMKVLVDFHNFLYRYFTSINGVFGLATLLQLFIFIWTMCFELYIASRTEDLANICNVLIHFYVISFETVICYCWPASRLTEEFSNTSFCLYDTNWYNCSSISIRKSLLIMMTRCQSATVMCYRCMFIIDMELCTNAFNTAFSYFSVLKTMSQKFTTN	AAGTATCTGCTGCTGATCATCAAACGCAAAGAAATCATCTATTTGTTAAACAACACAAAGAATTTCTTAACATTCGATGGTTTTAACGAAAATTTCCAACGATCATGCCGGAAAGAGTTGCGTTTTATCCGATTAGTTGTCGGTGTATTTGCAACATCGGTTCTTCTGGGTGTGGTGTTTTTCATATTGAAGCCATTCGTGAGTGATGAAGTCTCGTTTCTTTGTTATAAACCACAATGGGTTCCAATCAAAGTTTTCAATGTAATCAACAGTTTAACGATTATACCCATCGGTTTGGTTCTTTTAACTTTTGATCTGTTCACATTTACTCTAATTTCACTATTGAGACTCCAGATGGGGATTCTAAATCACAAAATTTCAACGCTTGATATTGGAGAT…	PAR,
HcicOR86	356	MAQKDTLWLIKNSLTFIGISVNNRLNPVIILITSFLPIVMGYLAIYQLINHEGVSFRILAGTLETVMTSIHFTTKYVILIFNLEKIKYLIGETANFQSIDDLDPDHRKSVTKQIGYIKFINNALVVLSVIGVIIFAFKIVIINEIPWVCYTPNWIPTDVFNTLNSLAIIPFALVIISSDLFVFTLISSLTIQMSILNKKIKTLAIGDGDDNTVLSRLKIWIDSHNFFYNYFNVMNGVFGPMILIQSFIFILTMCFELYLINHTQNFMDVVKVSCYIYTISFEMIVCYCRPASELTQEFSNTSFYLYDTEWYNCRSISIRRSLSIIMVRSQIDTVICYRGMFIINMERCKNVGKIAI	ATGGCGCAAAAAGACACCCTTTGGTTGATAAAAAACTCACTAACTTTCATTGGTATCAGTGTAAATAATCGATTGAACCCTGTTATAATTTTAATAACGTCTTTTCTACCGATTGTGATGGGGTATTTGGCGATTTATCAACTAATCAATCATGAGGGTGTATCGTTTCGGATTTTAGCAGGGACGCTTGAAACGGTTATGACAAGCATTCATTTCACAACAAAATACGTAATTCTGATATTCAACCTCGAGAAAATCAAATATTTGATTGGAGAAACGGCGAATTTCCAATCGATCGACGATTTAGATCCAGATCACCGAAAATCCGTCACCAAACAGATCGGTTATATTAAATTTATCAACAATGCACTTGTTGTCTTGTCTGTAATTGGTGTGATT…
HcicOR88a	281	XFLTTYLDLIGINPMKKLNLCKIITIIFSVIVSLLLSFYKFYHDEITFKTFVIGIESIITSFHVSRNSNVSQMRIVIFQGLMKILIMSLNQRKIGELFKNTERFLSIDSFDEEFKKFYRHQLWLVQFLGKFFVIFCTFFCIAFALKPILIKELALDCYQPPFIPFPIFAIFNTNVMIAIVYSGISVDVLVFSLISLIQLPLEMILAKFGACRSLIPQFSSLNCTHKTIKNPSNSDSFMFFYFMIFIVSLCFELYIFTKSGNDLVALLQSSLYVVGISAQLM	NAATTCCTAACAACTTATTTGGATCTAATCGGTATTAACCCTATGAAAAAATTGAATTTATGCAAAATAATTACAATAATTTTCTCGGTAATCGTATCATTATTGTTATCATTTTATAAATTTTATCACGATGAAATCACATTTAAAACATTCGTCATTGGAATTGAATCAATTATTACAAGTTTTCATGTAAGTAGAAATTCGAATGTATCCCAAATGAGAATTGTAATTTTTCAGGGGCTTATGAAAATACTAATAATGAGTTTAAATCAACGGAAAATCGGTGAATTATTCAAAAATACTGAACGATTTCTGTCGATTGATAGTTTTGATGAAGAATTTAAAAAATTCTACCGTCATCAATTGTGGTTGGTTCAATTTTTGGGTAAATTCTTCGTC…	PAR,
HcicOR88b	371	MDLHQPIIKFLTTLLNLIGINPMKKLNLCKIITILASLMATLLLSFYKFYHDEVTFKTFVTGIESIITSFHVSRNSNVSQMRIVIFQGLMKIIIMSLNQPKIGELFKNTERFLSIDSFDEEWQKFYRHQLRLVLFWGKFFVTYCVFFVIAFALKPILIKELALDGYRPQFIPFPIFAIFNTNTMIVLCYSSATCDIVMFSLISLIRLQFAVLNRNITRLGIGTDDNIVVDNNIKQWLKDYNFLYDHLQTLNSFAGWEMFFYFMIFIVTLCFELYIFTKSGNDLVALLQSSLYVVGISAQLMVYYCWQSTRLIEETSKTTFYFYDTEWYNCTSKSIKTNLLMIMIRLQRDTTVCFGRLFSVNFSTATQVNRN	ATGGATCTTCACCAACCGATTATCAAATTCCTAACAACTCTTTTGAATCTAATCGGTATTAACCCTATGAAAAAATTGAATTTATGCAAAATAATTACAATACTTGCCTCGTTAATGGCAACATTATTGCTATCATTTTATAAATTTTATCACGATGAAGTCACATTTAAAACATTCGTTACTGGAATTGAATCAATTATTACAAGTTTTCATGTAAGTAGAAATTCGAATGTATCTCAAATGAGAATTGTAATTTTTCAGGGACTTATGAAAATAATCATAATGAGTTTAAATCAACCGAAAATCGGTGAATTATTCAAAAATACTGAACGATTTCTTTCGATTGATAGTTTTGATGAAGAATGGCAAAAATTCTATCGCCATCAATTGAGGTTGGTT…
HcicOR92a	298	YFQVVTKLAGITLNRKDLRVFFNNMNNYWPIDNPKYSEEFKQECSNKIKAHLKIIKAYQFYMVYLFFSIIFMEIYNDILPYPMYQPKILPPIYYKILSNISFYLCLPIAVASDFLLSTMFRILGLQFQFLNESLRISINECADNNLNEEEINEMIKRHVHHHNFLLDQFSLVNKTFGATLLVYLWNEVIIMCFFFFATTQVVNNAEGARYILYILIVISQMFIFVAQPAEYLTTQATNLNLSIYDSKWYELNHSVRKSLTIMMSRTQIDIHVSAGKLMYVNVATCTQVVISNSFKYYQ	TATTTTCAGGTGGTGACGAAGCTGGCTGGCATTACACTAAACAGGAAAGATTTAAGAGTGTTTTTCAATAATATGAATAATTATTGGCCTATTGATAATCCGAAATATTCGGAAGAATTTAAACAGGAGTGCTCGAATAAAATAAAGGCGCATTTAAAAATTATAAAAGCTTATCAATTTTATATGGTATATCTATTTTTCTCTATTATTTTTATGGAAATCTACAATGATATTCTACCATATCCAATGTATCAACCGAAAATTCTACCACCAATTTACTATAAAATATTGAGCAATATCAGTTTCTATTTGTGTTTACCTATAGCTGTTGCTTCTGATTTTTTATTATCGACAATGTTTAGAATTTTAGGATTACAATTTCAATTCCTTAACGAAAGT…	PAR,
HcicOR92b	323	IALAISGFFDEELTIIDVASFSTTITIYNQIKLKMVGVISKRAQIRLFVENMNKFWPIDDGKYSKKFQMNCYGKLNDRYKIMVLFSIYGGVLFIFVIAMQLFGKKIVYFDMYQPEFLPFWLFAIMSDIGFCFATLIAIGVDFLFMVLPTILWIQFKLFNKSLKLAINQAVNSNFDEPQCNEMIKIHVEHHNFLLEQFTLINRIFSPIMLAHLLNTSIMICFMIYALSESENNANLMKYSLYIVGPLAQLFIFCSLPSEYLTNEIYNTIQSIYKSKWYELRHKSVKRSLIIIMSRVQTNMMISAEGFMDINFETCTKVLIYIHS	ATTGCCTTGGCAATTTCCGGCTTTTTCGATGAGGAATTAACGATAATTGATGTCGCTTCATTCTCTACGACTATCACTATTTATAACCAGATTAAATTGAAAATGGTCGGTGTTATTTCCAAACGGGCTCAGATACGTTTATTTGTTGAAAATATGAATAAATTTTGGCCAATTGACGATGGGAAATATTCGAAAAAGTTCCAAATGAATTGTTATGGAAAATTGAATGACCGTTACAAAATTATGGTACTTTTCTCTATTTATGGCGGAGTACTTTTTATATTTGTTATTGCGATGCAGTTATTCGGTAAAAAAATCGTCTATTTCGACATGTACCAGCCGGAATTTCTACCGTTTTGGTTGTTCGCTATAATGTCCGATATTGGGTTCTGTTTTGCT…	PAR,
HcicOR92c	294	MTKVTGIVLNRKGLRVFLNNMDNYWPIDNPKYSEEFKRECSNTVKVHLKIVKAYEVYMVFLFTSVISMEIYDGNLPFAIYQPKILPPIYYTILINIYFFICLPTSVASDFLMSTMFRMLGLQFQLFNESIRISIDECVDNNLSEEEINEMIKRHVHHHNFLLDQFSMTNKILGSTLLVYLWNEVIIMCFYFFTTTVVDNVEGARYIMYVFVVVAQMAIFVAQPAEYLTTQATNSNQSIYDSKWYELNYFSVRKSLTIMMSRTQVDIYVLAGKLMDVNLATCTVVIISNSFKYYQ	ATGACGAAGGTGACTGGCATTGTATTAAACAGGAAAGGTTTAAGAGTGTTTTTGAATAATATGGATAATTATTGGCCTATTGATAATCCAAAATATTCGGAAGAATTTAAACGGGAATGCTCGAATACAGTAAAGGTGCATTTAAAAATTGTAAAAGCTTATGAAGTTTATATGGTATTTCTATTTACTTCTGTTATTTCTATGGAAATCTACGATGGTAATCTACCATTTGCAATATATCAACCAAAAATTCTACCACCAATTTACTATACAATATTGATCAATATCTATTTCTTTATATGTTTACCTACATCGGTTGCTTCCGATTTTTTAATGTCGACAATGTTCAGAATGTTAGGATTACAATTTCAATTATTTAACGAGAGTATTCGTATTAGT…	PAR,
HcicOR95a	362	MDCNRLLQFTFKILSKVGFNPFKLQPILLSLNWFFIISSIVLAISGYFYGELTTIDVVSFSMTITVYNQMALKMVGVISKRAQIRLFVENMNKFWPIDDGKYTKEFQMNYYRKLYECYKIMVFFWVYCGSIFICIIALQLFGKEFIYLDMYRPEFLPFWLLAIMSDIGFYFSVATVLGVDFFLMVLPTILSMQFELFNKSLKLAINQAVNRNFDEPQCIEMIKIHVEHHNLLLEQFTLINRIFSPIMLAHLLNTSTIICFVIYVLSESKSNFINFVIYSFYLGGPAIQLFVFCSLPSEYLTNEIYNTVQSIYKSKWYELRHISVNRSLIIIMSRVQTKMMISAEGFMDINLETCTKVLIYIH	ATGGATTGTAATCGTTTATTACAATTCACATTTAAAATATTATCGAAAGTTGGTTTTAATCCATTTAAATTACAACCGATTCTACTATCATTGAATTGGTTCTTTATAATATCTTCAATTGTCTTGGCAATTTCCGGTTATTTCTATGGGGAATTAACGACAATTGACGTCGTTTCATTCTCTATGACTATCACTGTTTATAATCAGATGGCATTGAAAATGGTCGGTGTTATTTCCAAAAGGGCTCAGATACGTTTATTTGTTGAAAATATGAATAAATTTTGGCCTATTGACGATGGGAAATATACGAAAGAGTTCCAAATGAATTATTATCGAAAATTGTATGAATGTTACAAAATTATGGTATTTTTCTGGGTTTATTGCGGATCAATTTTTATA…
HcicOR95b	256	PILLSLNWFCLISSIVWTISGYFYGELTTTDIVSFSMTIAIYNQVALKMVGVISKRAEIRLFVENMNKFGPIDDGKYSKEFQMNCYRKLHHRYKFMVFFAIYCGAVFIFTIVAQLFGKKFMYLDMFQPEFLPFWLLAIMSDIGFYFAAVTAVGVDFFLMVLPTILSIQFELFNKSLKIAINQAVNRNFDEPQCIEMIKIHVEYHDFLLEQFTLINRIFSPTMLAHLLNMSTVICFVIYIVSENTNNFINFVIYSFY	CCGATTCTACTATCGTTGAATTGGTTCTGTTTAATATCTTCAATTGTCTGGACAATTTCCGGTTATTTCTATGGGGAATTAACGACAACTGACATCGTTTCATTCTCCATGACTATCGCTATTTATAATCAGGTGGCATTGAAAATGGTTGGCGTTATTTCCAAACGGGCTGAGATACGTTTATTTGTTGAAAATATGAATAAATTTGGGCCTATTGATGATGGGAAATATTCGAAAGAGTTCCAAATGAATTGTTATCGAAAATTGCATCACCGTTACAAATTTATGGTATTTTTCGCCATTTATTGCGGAGCAGTTTTTATATTTACTATTGTGGCCCAGTTATTCGGTAAAAAATTCATGTATCTCGATATGTTCCAACCAGAATTTCTACCGTTT…	PAR,
HcicOR95c	298	LQFTFKILSKGGFNPFKLQTILLSLNWFVIISSIVLAISGYFYGELTTINMVSFSMTITVCNQMALKIVSVISKRAQIRLFVENMNKFWPIDDGKYSKDFQMNCYRKLHECYKIIVFFWIYCGAIFICIIALQLFGKEFIYLDMYRPEFLPFWLLAIMSDIGYYFSAATILGVDFFLMVLPTILSMQFELFNKSLKLAINQAVNRNFDEPQCIEIIKIHVEHHNLLLEQFTLINRIFSPIMLAHLLNTSIMICFMIYAFSETKSNFINFVIYSFYLSGPIKQLFVFCSLPSEYLTNEV	TTACAATTCACATTTAAAATATTATCGAAAGGTGGTTTTAATCCATTTAAATTACAAACGATTCTACTATCATTGAATTGGTTTGTTATAATATCTTCAATTGTCTTGGCAATTTCGGGTTATTTCTATGGGGAATTAACGACAATTAACATGGTTTCATTCTCTATGACTATCACTGTATGTAATCAGATGGCATTAAAAATCGTCAGTGTTATTTCCAAAAGGGCTCAGATACGTTTATTTGTTGAAAATATGAATAAATTTTGGCCAATTGACGATGGGAAATATTCGAAAGACTTCCAAATGAATTGTTATCGAAAATTGCACGAATGTTACAAAATTATCGTATTTTTCTGGATTTATTGCGGAGCAATTTTTATATGTATTATTGCGCTCCAG…	PAR,
HcicOR95d	191	ISGYFYGELTSTNIVSFSMTIAVYNQVALKIVGVIYKRAEIRLFVENMNKFWPIDDGKYSKEFQMNCYRKLHERYKFMVFFVIYCGAVFIFTIVAQLFGKKFMYVDMFQPEFLPFWLLAIMSDIGFYFAAVTAVGVDFFLMVLPTTLSIQFELFNKSLKIAINQAVNRHFDEPQCIEMIKIHVEYHNFLLE	ATTTCCGGTTATTTCTATGGGGAATTAACGTCAACTAACATCGTTTCATTCTCTATGACTATCGCTGTTTATAATCAGGTGGCATTGAAAATAGTTGGTGTTATTTACAAACGGGCTGAGATACGTTTATTTGTTGAAAATATGAATAAATTTTGGCCTATTGATGATGGGAAATATTCGAAAGAGTTCCAAATGAATTGTTATCGAAAATTGCATGAACGTTACAAATTTATGGTATTTTTCGTCATTTATTGCGGAGCAGTTTTTATATTTACTATTGTGGCTCAGTTATTCGGTAAAAAATTCATGTATGTCGATATGTTCCAACCAGAATTTCTACCGTTTTGGTTATTGGCTATAATGTCCGATATTGGATTCTATTTTGCTGCTGTTACAGCA…	PAR,
HcicORco	478	MMKFKVTGLVADLMPNIRLIQASGHFMLNYHADNSGALHTLRLGYCCLHLVCLLFQYVCNFMNLVKQRYDVNDLATNTITVLFFTHCLTKYLYFALRSKLFYRTFGMWNQANSHPLFAESNNRYHALSLKRMRRLFFMIVLTSLFSAIAWTTITFVGDSNHTIKDPENSNLTITEELPRLLVRAWYPWDTFSGFSHWATVLFQVYYVLFSIFHANLMDSLFCSWLIFACEQLQHLKEIMRPLMELSASLDTYVPKSADLFRAPSATSTDNLIENDYNNKNEDDLKGIYSTRQELGGHFRSGALQSFTGGNMGVGPNGLTKKQELMVRSAIKYWVERHKHVVRLVTAIGDAYGVALLLHMLTSTVMLTLLAYQATKITCVDKYAATVLGYLIYALAQVFH…	ATGATGAAATTTAAAGTGACCGGCCTGGTGGCCGATCTAATGCCCAACATACGTCTAATTCAGGCATCCGGCCATTTTATGTTGAATTATCATGCTGATAATTCGGGTGCCCTGCATACGTTACGTTTAGGTTATTGTTGTTTGCATCTAGTGTGTCTACTGTTTCAATATGTCTGTAATTTTATGAATTTGGTAAAACAACGGTATGATGTTAATGATTTAGCAACAAACACAATTACCGTATTGTTTTTTACACATTGTTTAACCAAATATTTATATTTTGCACTACGATCAAAATTATTCTATAGAACGTTCGGTATGTGGAATCAAGCCAATAGTCATCCGTTATTTGCTGAATCAAACAATCGTTATCATGCCTTGTCTTTAAAGAGAATGCGC…
HphaOR1	239	MFISNISVQVPDFDLRRIIQGNINNMIFFGYFVPETNNKCKRIFYSIYSSIFVGFWFGLYVISEIINAILVFGDIEALTTASFLLLTHLVQLGKIYTLFKNSKRIWCLINGMNREIFKPKNLRQYSILXDDIKMSRLNTIIFQIMCVLTCALYAVFPLFDNEIDGRVHFPFSGWYPFDTTKSPTLEIIYTYQIMGACINGLANISIDTFMSGLIMVIVGQLKLLNDSIENLGVNRQSED	ATGTTCATTTCTAATATTTCTGTACAAGTGCCTGATTTCGATCTACGCAGAATCATTCAAGGGAACATCAACAATATGATATTCTTCGGTTATTTCGTCCCAGAAACTAATAACAAATGTAAGAGAATCTTTTATTCAATTTATTCATCGATATTTGTCGGTTTCTGGTTTGGTTTGTATGTGATTAGTGAAATAATTAATGCAATTCTTGTTTTTGGCGATATTGAAGCATTGACAACAGCATCATTTCTATTACTCACTCATTTGGTACAATTAGGGAAGATTTACACGTTATTTAAAAATTCAAAACGTATCTGGTGTCTAATAAATGGAATGAATCGTGAAATTTTCAAACCGAAGAATCTACGCCAATATTCAATATTAANCGACGATATAAAA…	PSE,PAR,
HphaOR100	371	MKYSYEYYRNSNKDSLYYWPLFVAKCGGLHPEDATIFSRIRYGFWCISLLIPIILIVYGIYINNNDLDFILDSYQSLVLFCHAFGKHYFLRFNRSEISDLINQSTRFWRIDDFQGKIYKDCVKLLNKTRIIIVGHLTLGLALLGVFLLQAFITRKPVVTLYTPSGWDLTINLLLFYHGYQTYCSNYSTDTLFLAINTHIVVQFKLLCYKFENFTSCWSLRELIDFHNFLLDYCNNIKRITNFLCLLQFTVTLFACCLHLYVLQGEFSSFIKLKCLIYFISQIVQTAIYCTAIELLSDAASNISNSVYKSNWYLLENFNDRRTFILIVARAQKPIIISAYGLVTVNLQSFLIVMKAAFSFFTFLTTISERRA	ATGAAATATTCGTATGAATATTACAGGAATTCTAATAAAGATTCGCTCTATTATTGGCCGTTGTTTGTGGCAAAATGTGGCGGTCTTCATCCGGAAGATGCCACAATATTCAGTCGGATACGTTACGGATTTTGGTGTATCTCACTTTTAATACCAATAATTTTAATCGTTTATGGAATTTATATTAACAATAACGATTTGGATTTTATTCTAGACAGTTATCAGAGTCTCGTATTGTTTTGTCATGCTTTCGGTAAGCATTACTTTCTACGGTTCAATCGATCGGAAATTTCGGATTTAATAAATCAATCAACACGATTTTGGCGAATTGACGATTTCCAAGGGAAAATTTATAAGGATTGTGTCAAATTATTGAACAAAACTAGAATAATTATCGTT…
HphaOR102	365	THISYYPFQLLKYSAQHYQSTKFYHTIIFLANFTLYMIYLIFAIYGTYISLGGEDLNFTLNCVMTISICFHIIGKQLVHQFQKKIISELVEDSKYLWKLHDHPFYKDDIKDFVTLSKFLVHFFLLSAIVASILFCADFYFADIPPLTMYIPNGWRSFICVSFTYAIYFIYCSNLGLDTLFTSICVEIVTQFRLLQERLRNINFQNEKQLWQEVQELVDYHNFLLNYCAKFNKMANMPLLLQFTITITEGCLQLYMITSSQFALIDKIRYGAFYFVTVLQATMYYWFGELVSQASLDIGEAIYESTWFDIPIMSYRKSITNIIIRSRNIVILDAYGLIVANLGTLILVLKTAFSYFTYLNTIGETK	ACCCACATTTCTTATTATCCCTTTCAACTTTTGAAATATTCCGCCCAACATTATCAATCAACAAAATTCTATCACACTATCATCTTTCTAGCAAATTTCACTTTATACATGATTTATTTAATTTTCGCCATATACGGCACTTATATATCGTTGGGTGGTGAAGATCTAAATTTCACCCTGAATTGCGTTATGACTATAAGTATTTGTTTTCATATAATTGGAAAACAACTAGTTCATCAATTCCAGAAGAAAATTATATCCGAATTAGTAGAAGATTCGAAATATCTTTGGAAACTACACGATCACCCGTTTTATAAAGACGATATTAAAGATTTCGTTACTTTATCGAAATTTTTGGTTCATTTTTTCCTATTATCAGCAATTGTAGCATCGATATTA…
HphaOR104	384	MLEDFYYGNSDAIRIPLKLLYVVGLHPADKFKWAKVLFFINLSIIGLVSSFGIIGVIVSFNLGFTNISDSLQSTALMLQLFVTCASVFCHQDIFYQILNDTKYFMRLEDFTQSPEVHLDCKRILKIARNSNNFYLILCVIIALFFDTDPLISGNLPFAGYCPNDSWKSYLIVVHEYAAFLAYTHLMGFDAGFICISSETIVQFKLLKERIRQLYNLQRSPMEFQKQLKLIVDHHNFLVNYSKKICIFVSEIFLFQFICTITAGCVQLFIILEEGFPIEDKIKTIMFFFGQIYEFGLYCLSSEIISSTASQLADAAFNSNWYNNCNDSDYVKSILMIIQRSQMDFVFTGGNGLVRLNLATFTVVFKSCLSFYTSIKAMELKKQLE	ATGTTGGAAGACTTTTATTATGGTAATAGTGACGCGATACGAATACCATTGAAATTATTGTATGTTGTTGGACTTCATCCGGCTGACAAGTTCAAATGGGCAAAAGTCCTATTCTTTATCAATTTATCAATAATTGGTCTGGTTTCCAGTTTTGGTATAATTGGTGTTATTGTCTCATTCAATTTGGGCTTCACCAACATCTCTGATTCGTTACAATCGACAGCATTAATGTTGCAATTGTTTGTCACTTGTGCATCGGTTTTCTGTCACCAAGACATCTTCTATCAGATTTTAAATGACACAAAGTATTTTATGAGATTGGAGGATTTTACGCAAAGTCCGGAAGTCCATTTGGACTGCAAACGAATTTTAAAAATTGCACGCAATTCTAATAACTTC…
HphaOR106	379	MGDNIDFHGTGNIIKIPLKLIQVMGHHPGKKFQFANQFIFFNILLVIMIIICDIIEIKQKSKLGLTAVLNPIQTATLLIQVLIKCGAMYFNREILTTIMNDSGKFLKLTDFNVEVQKECQHIFKIIKNNSLFYLTLVAGTASFFVFDPYISGNLPFAGAYPENCRLLFILIHYHIIWVAYCHLMGFDTVLFAVCCETFVQFKLLHRLILSLKVDGCREEVQKQIKTIVEHQNFLIDYTIQINKLSSMMFLYQFSLTIVASCIQLFIILQPGFTVEDKIKCVMFMLGQMYEFAMYCGWSEAISTAVSEIADAAYNTEWYKQFNKTWWKCLIIMISRAQMDFVFTGGNGFVRLNIATFTIVFKSVLSFYAALKTIQSKNEN	ATGGGTGATAATATTGATTTTCATGGTACTGGTAATATAATCAAAATACCATTAAAATTGATCCAAGTAATGGGTCATCATCCGGGTAAAAAATTCCAATTCGCCAATCAATTTATCTTTTTCAATATATTATTGGTGATAATGATAATAATTTGTGACATTATTGAAATCAAACAGAAGTCCAAATTGGGACTTACTGCTGTTTTGAATCCGATTCAAACTGCCACACTTTTAATTCAGGTGTTGATCAAATGTGGTGCAATGTATTTCAATCGAGAAATCCTAACGACTATCATGAATGATAGTGGGAAATTTTTGAAATTGACCGATTTCAATGTGGAAGTCCAAAAAGAGTGTCAGCATATTTTCAAAATTATCAAAAACAATAGTTTGTTTTAT…
HphaOR108	349	MKLYGSHNLFIRLINWYITTPALFILEALILWDLINSTGSILEITEIYEAFATFVQVIIRDLMFMSHMKLILEVFEERNKFWSFIGHDQEKDFEKSLKTGKRIETIYRCTTSVTIVLILLNPFLVEDAELLPLPCWVPYNNRIWLYIIFVAESVLLLRIFIGIAYETLIMLLCKELKIQFLLIIDKLKSVDFEKAVNEQDEKQYLDVIKSCAQHYNLILDLHRKINTIYSFAFLIQYGLNSTTTCIEFYLITNENLTLSELVKCIAYVGGIFATTLLMYWPVNELTELSEKLCETIYSINWYATKNKNIHQVVQFMMLKSQQPLVMTAYKLFIVDRARLLEVKWFNLKV	ATGAAATTGTATGGAAGTCATAATTTATTTATCCGTCTAATTAATTGGTACATCACAACACCGGCATTATTCATTTTGGAGGCTCTAATTTTATGGGATTTGATAAATTCAACTGGGAGTATATTGGAAATTACAGAAATCTACGAAGCTTTCGCCACATTCGTCCAAGTAATAATCCGAGATTTAATGTTTATGTCGCATATGAAATTGATTTTGGAAGTTTTCGAGGAGCGCAACAAATTCTGGTCGTTTATTGGCCACGATCAAGAGAAAGATTTTGAAAAATCCCTAAAAACTGGTAAACGTATCGAGACGATTTATCGTTGTACAACTTCAGTGACGATCGTTTTGATTTTGTTGAATCCATTTTTGGTGGAAGATGCCGAATTGTTGCCGTTG…
HphaOR110	241	MEDILHLNGIKLLLYFTGLLTPNIIKNKKTIHKIFKNYSPFLLLIFTMGIICQFIAVFTEGLEDLSKIPEMLTGTISICMIAIRTLILKSKPIRSLFKIIKKNEERILNSSDEDLQKIYMNYSKRAIKVNYCFFGIFVFEVIYYNFVCYIQNFYLYNQQLQLNNTITRHTIQVFWTPFDQEKHFILTFSLEMIIGQYTAFFFIISHASTIALMVYVQSQLKILQHIMTNLQKYSKIIERKR	ATGGAAGACATTCTCCATTTAAACGGCATAAAGTTGTTACTGTATTTTACCGGTTTACTAACACCAAATATCATCAAAAACAAGAAAACAATTCATAAAATTTTCAAAAACTACTCGCCTTTTCTCCTTTTAATTTTTACAATGGGAATAATCTGTCAATTTATTGCAGTCTTTACGGAAGGATTAGAAGATTTGTCAAAAATACCAGAAATGTTAACCGGTACAATTTCAATATGTATGATTGCTATACGGACCCTTATACTCAAATCGAAACCGATCCGAAGTCTATTCAAGATAATCAAGAAGAATGAAGAACGTATATTGAATTCAAGTGATGAAGATCTACAGAAGATCTATATGAATTATTCAAAACGTGCAATAAAAGTGAATTATTGTTTT…	PAR,
HphaOR112	211	FVSSLIIGQYTVIFYVISHALPIVLMVYVQSULKILQHILKNLQKYSKIIEHERQLSSDDAVFRTLKFCINEHKNIVNYVTTLRDSFKYAFLLEFCTNSVHMATLLYTYNYNYRNLIILLILIYFKNGLDCVTSFNTVLFQVFSLSWNANEVFNSSELSRAVYDNNWYEQNETNMKILQIMAIRFQNPLTLALGDFSEMSTETAVLVLFSV	TTCGTTTCATCTCTAATTATTGGACAATATACTGTTATCTTTTATGTCATCTCACATGCATTGCCGATTGTCTTAATGGTCTATGTTCAGAGTTAACTGAAGATTCTGCAACACATCTTGAAAAATTTACAAAAATACAGCAAAATTATCGAACACGAACGGCAATTATCGTCGGACGATGCGGTCTTTCGAACGCTTAAATTCTGCATAAATGAACATAAAAATATCGTCAATTACGTTACAACGCTTAGAGATTCATTCAAGTACGCTTTCTTGTTGGAATTTTGCACAAATTCCGTACACATGGCCACACTTCTTTATACATATAATTATAATTACAGAAATTTAATTATTTTATTAATTTTGATTTATTTTAAGAACGGTTTGGATTGTGTGACG…	INT,PSE,PAR,
HphaOR113	223	MEDILHLNGLNLFLFLTGLLPPKIIKSKKTIHTIYKNFLPFLLLVFIISIVCQLVAVVTVRLEELTQVPQMLTGIILTSTIVIRIFIIKSKSIRNLFKIIKKNEERILNSSDEDLQKIYVNCSKRAIKVNYCYLSIFTFDMIYYNFVNYIQNIYLYNQQLQQNNTITRHTIYVFWTPYNQEKHFLLTFNLTMIISQYTGIFYIISHALPIVLMVYVQSQLKIV	ATGGAAGACATTCTCCATTTAAACGGCTTAAATTTGTTTCTGTTTTTAACCGGTTTACTACCACCAAAAATCATCAAGAGCAAGAAAACCATTCATACAATTTACAAAAATTTCTTGCCTTTTCTTCTTTTAGTTTTTATAATCTCAATAGTGTGTCAATTAGTTGCAGTCGTAACGGTAAGATTAGAAGAATTGACACAAGTACCACAAATGTTAACCGGTATAATTTTGACATCTACCATTGTTATACGGATCTTTATAATCAAATCAAAATCTATCCGAAATCTATTCAAGATAATCAAGAAGAATGAAGAACGTATACTGAATTCAAGTGATGAAGACCTACAGAAGATCTATGTGAATTGTTCAAAACGTGCAATAAAAGTGAATTATTGTTAT…	PAR,
HphaOR116	242	MDSILHLNGLKAIMYISGMWPSKIFHNGIIRKIYIIYSYHQLCFFLYGISQCIAIVLMGIDDITTLPEILTTAILNFITIIRMLILNTRTVQNLFDRIVENQKRILGSTDAYIRRIYVNYSKRAIRVNYFNASACLFCLFCFNLSNCILNFYLYNQQIRLNNTEIKRHTTIVLWTPFDQEKHFELAFFIIMAVAQWVPFFHIITQSIVVGLIVYAQSRLEILQYVLRNLGKLTKILQRTQVL	ATGGATTCGATATTGCATTTGAACGGTTTAAAAGCAATAATGTACATTAGTGGTATGTGGCCATCGAAAATCTTCCACAACGGGATAATTCGCAAAATTTACATTATCTACTCGTATCATCAGCTATGTTTTTTTTTATACGGCATTAGTCAATGTATCGCAATCGTTTTGATGGGTATTGACGATATTACAACTTTGCCGGAAATTTTAACTACTGCTATTTTGAATTTTATCACAATTATAAGAATGCTAATATTGAATACAAGAACCGTACAGAATCTATTCGATCGTATCGTTGAGAATCAGAAACGAATATTGGGATCAACCGATGCGTATATCCGACGAATTTATGTGAATTATTCGAAACGTGCAATTCGTGTGAATTATTTCAATGCCAGT…	PSE,PAR,
HphaOR118	386	MVESKRITVCRTTLNIFKYSLIWPEESEEMDPNKWFYIRIVIFILITIPWILSVLMHLITTIKYERQLTLSEDIAFMTSFCGLYCMIFFFIRSQKKLACLLADLSNFDDFGIPPNFEIITKRLAFLSRVCFIYTIVGIFGYDYIKYTDRIECQRINQEKGYEENCGLLTPTWTPVPLVSFPSWHLVALYQLISSQILMKLGLMMSFLELEIAQHIIIRINHLNLMLIECFDDEHDENRRIQLNNCIKYHNSILEFAARLDDCFKNSMLSHLTITGTICGCLEYQFIKTNNKIGSVIHILGWMLALCVACLGGQNISNAGDSIAESIYKSKWYTANIAIKKDVCLMLLRSQQGLFLRAGPFGFLGFPLFVSVVKMSYSILALLKQRN	ATGGTAGAATCAAAAAGAATCACAGTCTGTCGTACAACTTTAAACATTTTCAAATACAGTTTAATTTGGCCGGAAGAGAGCGAAGAAATGGACCCAAACAAATGGTTTTATATCCGTATTGTGATATTCATTTTAATAACAATTCCATGGATTTTAAGCGTATTGATGCATCTGATAACAACAATAAAATATGAACGCCAGCTTACTTTAAGCGAAGATATAGCTTTCATGACATCCTTCTGTGGCCTCTACTGTATGATATTCTTCTTCATCAGAAGTCAAAAAAAACTCGCCTGTCTATTGGCGGATTTGTCGAATTTTGACGATTTTGGTATACCACCAAATTTCGAAATTATCACAAAACGGTTAGCTTTCCTATCCAGAGTCTGTTTTATTTAC…
HphaOR120	231	KSVELVGVWPSKQTELNPTRFYYFKFTFVQPLSLILPIGSLLHLIVSIKHHRSFNLFEDIADLLTLTGCYSFLICFDYHQKDIARIFVELSDVEKYGKLPDYDRQQQRLNLYTFSYVTLIFPAFHTVYSARYCRDYNKDATYQEICGLLFPTWMPFNVDESPRKQILRLLQVGSLLICTKTAVVVACDISETIEQLIIRIKHLKVCMNHESKEDRRQFLRKIINYHNYILE	AAATCAGTTGAATTGGTTGGCGTCTGGCCGTCCAAACAGACCGAATTGAATCCAACCAGGTTTTATTATTTCAAATTCACTTTCGTACAACCTCTATCGTTAATTCTACCAATTGGTAGTTTATTACATTTGATTGTTTCAATAAAACACCATCGAAGTTTCAATTTATTTGAAGATATTGCAGATCTATTAACTCTTACTGGCTGTTATAGTTTTCTTATTTGTTTCGATTATCACCAGAAGGATATTGCTAGAATTTTTGTTGAATTATCCGATGTTGAAAAATATGGAAAACTGCCAGATTACGATCGGCAACAACAACGTTTAAATCTTTACACGTTCTCGTACGTTACGTTGATATTTCCGGCATTTCATACGGTTTATTCAGCACGTTATTGT…	PSE,PAR,
HphaOR123	197	IIFLITDQSTFNLFEDIGSLLAYFGCYCFLICFVFYQKNIAHVLNQLSDFTKFGKPPNYNEKQKRINLYTWILARYIDVSVVLYGLYPFYAARYCHEYNRTAKYKEICGLVFPAWMPFDIETFPRRQILHLWQVCSLVLCMKSAALVAGTVSETIEQLILRIQHLKSMINEIVRYNVGENRRQYFGKIICYHSDILE	ATAATTTTTCTTATTACAGATCAATCAACTTTCAACTTATTTGAAGATATTGGATCATTATTGGCATATTTTGGCTGTTATTGTTTTTTAATATGTTTTGTTTTCTATCAGAAAAATATTGCTCATGTATTGAATCAATTATCAGATTTTACAAAATTTGGCAAACCACCAAATTATAATGAAAAACAGAAACGTATCAATTTATACACATGGATTTTGGCACGTTATATTGACGTGTCTGTGGTTCTATATGGTTTATATCCATTTTATGCGGCACGTTATTGTCATGAATATAATAGAACAGCCAAATATAAAGAGATTTGTGGTTTAGTATTTCCTGCGTGGATGCCTTTTGATATCGAAACATTTCCAAGGAGACAAATCCTACATTTATGGCAG…	PAR,
HphaOR124	342	RKNCAITDDIIVLFVGLFFSYTFVIYLMNIKKIIKYIGRLQEFHCFGKPENLQIFTQNHNRTMKILYYYCLISVLICVIFEYLSIPKCERKNREYGTENLCGFLVNYWLPFDLNQKYSIRIFMHIFQTLFALSSCLPGITQTYIGVTLIDSLTLRLEEVRKSFHKVSKFDSIKMKKQQIRYSIDYHIDTIRLIDDFNRYLGKFSSVHFCLSSIIIGILNYQVLKVIIEITFDLYIDIIFLQDFQVKGAFHLFGWFSIMAILCNAGQNLIDKSLQISEELYGLEWYNMNSELKSIVKLLILRSQNQLSINSGFFYYYSHQLLQMVLEASYTYMTILIQIDSKR	AGAAAGAATTGCGCAATAACCGACGATATTATCGTGCTTTTCGTTGGATTATTCTTCTCGTATACATTTGTAATTTATTTGATGAATATTAAGAAAATTATAAAGTACATCGGACGGTTACAAGAGTTTCATTGTTTTGGTAAACCGGAAAATCTGCAAATATTCACACAAAATCACAACCGTACAATGAAAATTCTCTACTATTATTGTTTAATTTCCGTGTTGATTTGTGTAATTTTCGAATATCTATCAATACCGAAATGTGAACGAAAAAACCGGGAATATGGCACAGAGAATTTGTGCGGTTTTCTCGTAAATTATTGGCTACCATTTGATTTAAATCAAAAATATTCCATTCGTATATTTATGCACATATTTCAAACACTATTCGCGTTGAGT…
HphaOR128	389	MEKLVYPKVITRSLHFVGLYPLDRQKSQFLHFLYKIWQIFVFLTLFLPITAFITEISTTKFDLIEQNALYLNLGVYVFVVLEYTIFFLNLTKLGKFVGAIQTNFLYRASYGFDDVSMEQMERFVGKLAKFWVFATCFSSTCLAAVPLLAGARILPLPAWRLNITESPSYEFVYFGQLWVQMNMGTTFGATDACYLCSTLLLAQQFKILRSNLKYALFDALIKSGLTRKRVDEFRQNLDGSAKKNARLELEQFPDVLRTVNSDAFKRHNYANLRKNIEHHRRLLEFVKDFDEIFRWLLLIKIGSVSYSMIFAIYAALVSADLLDAIYECPWYLCDMPWKRSFLILQMKISQIVEIKAGGYFVMSLPSYVSFMKAVYSYVTVLRQVSTTEE	ATGGAGAAATTGGTCTACCCGAAAGTGATTACTCGCTCTCTACATTTCGTCGGTTTATACCCTTTAGACCGCCAAAAAAGCCAATTTCTTCATTTTCTATACAAAATTTGGCAAATTTTCGTATTTCTAACGTTATTCCTACCAATTACCGCTTTTATAACCGAAATATCCACAACGAAATTCGATTTAATTGAACAGAACGCGCTATACTTGAATCTCGGTGTTTATGTTTTTGTCGTTTTAGAGTACACGATATTCTTTTTAAATTTAACAAAATTGGGTAAATTCGTCGGTGCAATCCAAACGAATTTTCTATACAGAGCTAGTTATGGGTTCGATGATGTGTCGATGGAGCAAATGGAGCGATTCGTTGGAAAATTGGCGAAATTTTGGGTGTTT…
HphaOR130	370	MQISHLKALIFQLKICSVYDPSAEKNRLMRIFYYSYNFIVKLSIIITLVQCFIYIAQRPALMGDTNFLRDIMFYITGPIFVVYMNWAQRKLYGLIGKLQTVVEKTSNPIEELTIDNALGSSERYAKMWISYLTVFCLNYAISTFLAQDRTVLIPAWFPFDVLESPIYELTWLWQSYCFYIMTLAHCIGDTVMMSCITLIGYQFKILGSNLKYSFYQALKLSDISQEDIEKLYQEIHLADINSQIIDGIMRRASGKHFEKHLYDNLCQCVKHHQFLLDCCADLIEILSPTLFPRVGVCTFFLLVSSLTVLTNADIYDAITDTPWYLYDVKSKMLMISMMQKLKQLPFVKAGPFFILNYATFVSVVDLNDNR	ATGCAAATATCACATTTAAAAGCGTTAATATTCCAATTAAAAATCTGTTCGGTTTATGATCCGAGCGCCGAGAAGAATCGCCTAATGCGAATCTTCTACTATTCGTACAATTTTATTGTGAAATTGAGTATAATTATAACACTGGTGCAGTGCTTTATCTACATAGCACAAAGGCCGGCTTTGATGGGCGATACGAATTTTTTGAGAGACATCATGTTTTATATAACCGGCCCGATTTTTGTAGTTTATATGAATTGGGCTCAAAGGAAATTGTACGGTTTGATTGGCAAATTACAGACTGTCGTTGAGAAGACTTCAAATCCGATTGAAGAGCTAACGATCGATAACGCTTTAGGTTCATCGGAGCGTTACGCCAAAATGTGGATCTCCTATTTGACG…
HphaOR132	256	MIFKRRFVRFLLFSVFIFHFIITMIFLIEVIVTFNSDLIIQYGPSIFLFIASQVQIIIVIVKEEPALNLIDNEVFPNLWPPEDHNSDTYKALLKRFKIGRIIIVLTAIILYPTVISLWPICGQSDDIYYAIYLFKRIGVFVDVLSIIYYLTFLPCTAILTYGIYGFGYLISVQSLVVILINELLVEIRERHPEEDDYVLIRDSNYQRLMLERLKLCVELHANVKMTLKKFNELIRIPAFFVILSGMVSYLSITFNL	ATGATATTCAAGAGACGATTTGTACGATTTCTATTATTCTCAGTGTTTATATTCCACTTCATAATAACGATGATATTTCTCATTGAAGTTATCGTTACTTTTAATTCGGACTTAATAATACAATACGGACCATCTATCTTTTTATTTATTGCAAGTCAAGTACAGATCATAATCGTAATCGTAAAAGAAGAACCGGCATTGAATCTAATTGATAATGAAGTTTTCCCCAATTTGTGGCCACCAGAAGATCATAATTCTGATACATATAAAGCTTTACTGAAACGTTTTAAAATCGGTCGGATTATTATTGTATTAACAGCAATAATCCTCTATCCTACAGTAATATCATTGTGGCCTATATGTGGACAAAGTGATGATATTTATTATGCTATTTATTTG…	PAR,
HphaOR138	226	LTNIYKLSFALVAPFISIAHCFQVIYYTQHAKYQILMLMDQIDGIIESENSDSLDRKVIDDIQYQQQVKAKLISFVERSLELYTPGYNKIRQISKYILIVAFFGLLTLISFVYLFYSMQTLNLEYDYYVPIATLLVISTALSTCAAGQSIETVVITEDLHETLKQIKWYNMNVVNRKIYSIISSATQRGVRFSENYSINYAMGLAVARGTYSVMSVLATFNPPSST	CTAACAAACATTTATAAGCTTTCCTTTGCTTTAGTTGCACCTTTCATATCTATAGCACATTGTTTTCAAGTAATTTATTATACACAACATGCAAAATATCAAATATTAATGTTAATGGATCAAATTGATGGAATCATCGAATCGGAAAATAGTGATTCGCTTGATCGAAAAGTGATCGATGATATTCAATACCAGCAACAAGTCAAAGCTAAATTGATCAGTTTTGTTGAAAGAAGTTTGGAACTATATACACCAGGTTATAATAAAATTCGTCAAATATCAAAATATATCCTTATCGTTGCATTTTTTGGATTATTAACTCTCATTAGTTTTGTCTATTTATTCTATTCAATGCAAACATTAAATCTCGAATACGATTATTATGTACCAATAGCCACA…	PAR,
HphaOR148	396	MQEGVRKLERFWENLTKRDSLIIVKFISSSIYQFRFVKFLLVLFLLVQIPSQIIQFNLFINELNTQQFIQYSPSFCFMFYGILATIILLTDPRLVEDLFDEMVILPIDEATETTKLKIKKEIKIVSTFTICNTIFATCTAIVISCCTAYDYDTFLMVKYFTDHWPEYQNILIKFYKFLLTLCGPAVFLAHSYQVIYYTQHSKYQMLMLIDQLDGIIESENGDSLSRRLIDDDEYQQQVKAKWISFVKRCQALSGAGRKKIREMSNYIVGFALCGVLDLTSIIYGTVSMKTLNFSYDYRYVPAAAVIVIITSASICIAGQSIETVVGDLHDALKRIKWYNMNVANRKMYLLMLIVTKRGIRIRFSENYSINYALGLALVRGTYSVLSVLATCNTPSI	ATGCAAGAAGGAGTTCGTAAATTGGAACGGTTCTGGGAGAACCTAACAAAACGTGATAGTTTAATTATTGTGAAATTTATATCGTCGTCGATTTATCAGTTTCGTTTTGTTAAATTCCTTTTAGTTTTGTTTTTATTAGTGCAGATTCCATCTCAAATAATTCAATTTAATTTATTTATTAATGAATTAAATACCCAGCAATTTATTCAATATTCGCCTTCATTCTGTTTTATGTTTTATGGAATTTTGGCTACAATTATTTTACTGACCGATCCTAGACTCGTCGAAGATTTATTCGATGAGATGGTTATACTGCCTATTGATGAAGCAACTGAAACGACTAAGTTGAAAATCAAAAAAGAAATAAAAATTGTTTCGACTTTTACAATTTGTAACACA…
HphaOR15	384	MAKVDMISRIKLITFTLGIIGLWPTNFQYQLRDFYTIYFGCSLVFICICTTLAQIVNLFVVDTLEEFTASLFVGISELAGIYKMCLFIKNLPLIKRILEPLNEELNQPRNEQQLQILNKLFKQWVILISIVLLLGYTTITLWAMFPLMDPSDDRKLPFLGWYPVDSKQTPYYEFIYIHQILGVMYYNLANVSLDGLYSGMMVFIASECQFLCDNLRNIYDFTREHSITDGYDDSLKIIVEHHRGILNLVKDANILFTYTVTFQLCTTVLALCATMFQLSVVKPLTTEFYSLLTTQAALSCEVLTYCWSGNEAMLSSKQISLAAFESDWVTSSLKFKKNLVFFIRAAHEPIRLYALQFFTLSLETFINILRMSWSYFCLLRQVNK	ATGGCTAAAGTCGATATGATATCTCGAATAAAACTAATAACATTCACGTTGGGAATTATCGGTTTATGGCCGACAAATTTCCAGTATCAATTACGCGATTTCTATACGATTTATTTCGGTTGTTCTTTAGTTTTCATCTGTATCTGTACAACATTAGCGCAAATTGTAAATCTGTTCGTTGTTGATACACTGGAAGAGTTTACCGCTTCGTTATTTGTTGGGATATCGGAACTTGCCGGTATTTATAAAATGTGTCTTTTTATCAAAAATCTACCATTAATTAAACGTATTCTGGAGCCGTTAAATGAAGAATTGAATCAACCACGTAATGAACAACAATTACAAATTTTGAACAAATTATTTAAACAATGGGTGATATTGATATCGATTGTATTGCTT…
HphaOR17	392	MDGKFDMKSYLNFVVFILKIIGLWPKNLAYKFFNPYSIYLISIIIYMFITMVIPAIIQLINVRNDLELFADCLFLITSVIGGLIKMCFFVKNLPRIKTIMDCLDQDLYQPRNKRQQSVMVELFKSWSFIFRLLWISANSTMVPLLISAINDRRLPSLAWYPFDYQQSPYYEILFVNQIIWYQYIAFVNVHLDGLFSTIMVYIASECKFVSDNLRNIEEFTSERLNKHNDPCRISEYNDILKILVGHHRGILMIAKETNTIFNISVAYQMCTSILGICMTMFRLSIAEPLTSEFFLLICYQFALFWEIFLYCWCGNEVTFASNEISLAGYESDWVDSSIQFKKDLLFFIRRTQKPIRLYALQFFTLSLETFINILRTSWSYFALLQQVNDSNK	ATGGATGGAAAATTCGACATGAAATCGTATTTGAATTTCGTTGTATTTATTCTAAAAATTATCGGTTTATGGCCGAAGAATCTCGCCTATAAATTCTTCAATCCATATTCGATTTATTTAATTTCTATTATAATTTATATGTTCATCACTATGGTCATACCGGCGATTATCCAATTAATCAACGTCCGTAATGATTTGGAATTATTTGCAGATTGTTTATTTCTAATAACTTCAGTAATCGGCGGTCTGATAAAAATGTGCTTTTTCGTTAAAAATCTACCACGAATCAAAACTATAATGGATTGTTTAGATCAAGATTTATATCAACCGAGAAATAAACGACAACAATCCGTTATGGTGGAATTATTTAAATCGTGGTCGTTCATATTTAGATTATTG…
HphaOR170	268	MKIVSFFTIFNTVIALLLGFAFFIFDSYDYTTFLPIKYFTDYYPKYSNILTNIYKCTLVVVFIGTSQSYQAIYYTQHFKYQIWILIDLIADIMRREQYDVLEGSFIDDHEYQQQIKLKLIDVVKRHQELLTAGRKKINEMRNNIAYFSVSGLLIVTSIIFVMATDAFFSYDYRYAPIMSLCVILTVGSAMMAGQSIETITDNAYYLLQQLDWYNMNIENRKIYLIILTCAQRKVAIKFSENYSVNYALGLAVVRGGYSVMSLLAGFKD	ATGAAAATTGTTTCCTTTTTCACAATTTTCAATACAGTTATTGCATTATTATTGGGTTTTGCTTTTTTTATTTTCGATAGTTATGATTACACAACATTTTTGCCGATCAAGTATTTCACTGATTATTATCCAAAATATTCGAATATATTAACGAATATTTATAAATGTACTTTGGTTGTTGTTTTTATTGGGACATCACAGTCTTATCAAGCTATATATTATACGCAACATTTCAAATATCAGATTTGGATTTTAATTGATTTAATAGCTGATATCATGAGACGAGAACAATATGATGTTCTTGAAGGCAGCTTCATAGACGATCATGAATATCAACAACAAATCAAATTGAAATTGATTGATGTTGTTAAAAGGCATCAGGAATTATTAACTGCAGGC…	PAR,
HphaOR171	380	MEHLWNELTKRDGLIIVKFLGSSIYQFYLTKIILVLFLIIQLSCQMIQINIFANELSVFEFIQYSPFFFRSPIMSAIILLIDPKMVENLFGEINMWPTDHASDITKRKIRREMKIVSFFTIINTIIAIFAHFFIAIFNRCDYTTFLPVKFFTHHYPEYSNILTNIYKCSFAINVITVALTYQIIYYTQHLKYQNWMLIDLIGDITRRENNDALQSGLIEDHEYQQQIKLKLIGFVKRHQELLTVAYKKIKDISNYIAYFSVCSLLGVISTICLTTMGSLSSYDYRYIPTLSLSVAMTLVTDIMAGQSIETVTEDYNYLLQQIDWYNMNIENRRIYLIITTYAQKKITIKFSENYSLNYALGLAIVRRVYSIMSVLAGFKN	ATGGAACATTTATGGAACGAATTAACGAAACGTGATGGCTTAATAATCGTCAAATTTCTGGGATCATCAATTTATCAATTTTATTTGACAAAAATTATCTTGGTATTGTTTCTAATCATACAACTTTCATGCCAAATGATTCAAATAAATATATTTGCGAACGAGTTGAGTGTTTTCGAATTTATTCAGTATTCACCTTTTTTTTTTCGTAGTCCGATAATGAGCGCGATTATATTATTGATTGATCCAAAAATGGTTGAAAATTTGTTTGGAGAGATCAATATGTGGCCGACCGACCATGCAAGCGACATAACGAAAAGAAAAATTCGAAGAGAAATGAAAATTGTGTCCTTTTTCACAATTATCAATACAATTATTGCAATATTCGCCCATTTCTTT…
HphaOR173	260	MKIVSVFTIINTILGIFTHFTIAIFNRCDYTTFLSVKFFTDYYPEYSNILTNIYKCTFAINVIALAPTYQMIYYTQGLKYQNWMLIDLIGDITRRENHNALQSRLIEDHEYQKQIKLKLIGFVKRHQELISVTHKQVNKMSNYIVYFSICGLLAIASAGYVTATDSFFSYDYRYVPVLSLNTLMTTVTTIMSGQSIENVTEDYNYFLQQLDWYNMNIENRRIYLIMMTCAQKKIAIKFTENYSVNYVLGLAVEYSLLNSS	ATGAAAATTGTTTCCGTTTTCACAATTATCAATACAATTCTTGGAATCTTCACCCATTTTACTATAGCTATTTTCAATCGTTGTGATTACACAACATTTCTGTCGGTCAAATTTTTCACTGATTACTATCCAGAATATTCGAATATATTAACGAATATTTATAAATGCACCTTTGCTATTAATGTTATTGCGCTAGCACCGACTTATCAAATGATTTATTATACACAGGGATTGAAATATCAAAATTGGATGTTGATTGATTTAATTGGCGATATCACGAGACGAGAAAATCATAATGCTCTTCAAAGCAGATTGATAGAAGATCACGAATACCAAAAACAAATCAAATTGAAACTGATTGGTTTTGTTAAAAGACACCAGGAATTGATATCAGTAACT…	PAR,
HphaOR175	384	MQRLFDKLNSQSDGLIIVKFISSTIYQFYFTKIALIFFLIVQLSCQLIQVFLFINELNVEQFIQYSPAFFMMFYPILATIILLINPKLIEKLSEEVNLWPIEFAAESTKIKIRNEMKIIALFTIINTIGSMSIGLACFFFDSYDYTMFLPVKYFVDYHPKYSNILVKIYKASLTFSAFTTFIAHSYQVIYYTQHLKYQSLMLIDRVNGIIIEKENSVQEILIDNREYQQQVKLKLINHIRRHQELLTSGHKKIIEISNYIAYFSVCGLLVFTSVIYVFVMNSSISYYDYRYLPFLCLGAVTTTAAPVIAGQSIETISDNSYYQLQQIEWYQMDNGNRKLYLMLLISSERKITIKFSENYSINFALGLAIVRGAYSVMSVLASFK	ATGCAACGTCTGTTCGATAAATTAAATAGTCAAAGTGATGGTTTAATTATTGTGAAATTTATATCGTCAACAATTTACCAGTTTTATTTCACAAAAATTGCATTAATTTTCTTTTTGATAGTACAACTCTCTTGTCAACTAATTCAGGTTTTTCTATTTATAAACGAATTAAATGTTGAACAATTTATTCAATATTCGCCTGCGTTTTTCATGATGTTTTATCCTATTCTAGCTACAATTATATTGTTAATCAATCCAAAATTGATCGAAAAACTGTCCGAAGAAGTCAATTTATGGCCGATTGAATTTGCCGCTGAATCAACAAAAATAAAGATCCGAAATGAAATGAAAATTATAGCCTTATTTACAATTATCAATACAATTGGATCAATGTCTATT…
HphaOR181	384	MERLWNEFKQSDGLIVVKLFASTIYQMYPVKILIILSLLIVIPSELFQIYLFSYKLDKQQFIQYSPAFFVHFYAIMSAILQLRKPKFVENIHEEINMWPIDNAKTEQKLKIINEQKVITILTIFNVIMGLIVGLTIFFFNRYDCTTYLLVRFLTDNYPKYSNIITRIYKISIFFQITTISQANCYKIVYYTQNIKHQLLLLIEQIDEIANRQRGFATENLVHDLRFQNEIKLKLHAFIQRHQELLRITHKKIKQIKNDVAYLAICGVTVLFSVSICSYKVQFSDYYDYRYIPIMCLFSLTTFSGLILAGQSFETIFDKLADSLQQIQWYNMDVKNRKIYLIALICAQKRVSIGFSDNYSVNHLLGFKIIRAVYSLVTVLASCEN	ATGGAACGTTTATGGAACGAATTTAAACAAAGTGACGGTTTAATTGTGGTGAAATTATTCGCGTCGACTATTTATCAGATGTATCCAGTCAAAATTTTAATAATTTTATCTTTATTGATAGTAATTCCATCGGAATTATTTCAAATCTATCTGTTTTCATACAAATTAGATAAACAACAATTTATCCAATATTCGCCGGCATTTTTCGTACATTTTTACGCGATTATGAGTGCAATTTTACAGTTGAGAAAACCGAAATTTGTTGAAAATATCCATGAAGAGATCAATATGTGGCCGATTGATAATGCTAAAACTGAGCAAAAATTGAAAATTATCAACGAACAGAAAGTTATAACAATTTTAACAATTTTTAATGTAATTATGGGACTAATTGTTGGA…
HphaOR183	392	MNFGPKNELKQDGLKITRFMGSGMYQFVLIKFVLVLILLIVGSFHLIQCYLFLSEFNAKLFIQYGPLFFLLCYGLLAVVVLLLKPRVAHDLLDAISMWEIDSSTKPTQKIITKEMKLIETFTIFNTIASICLFYFFYINDENYDKLSLAIKFINANLPKYSHILSKIYKLSAHCLIAVYQAHCYQIIYYTQHLKYQLKMLFDHTNGLMDCPREFVIKHVHPIDNLSYQNRIKLRLIFLIRRHQEILMIGDKKSREISNLIVWFSLFGVLAGVSNAFRAIEVIINFISSIIYNSNIKSIQIALTCTYGGLIAVAITLAGQSVETLTDNVNCILNQVDWYNMNCENRKIFLIFLLNAQNKMAIKFSENYSINYELGVKVNRFLINIWGRSRKNK	ATGAATTTTGGTCCAAAAAACGAGTTAAAACAGGACGGTTTGAAGATAACACGATTTATGGGTTCTGGCATGTATCAATTCGTGTTAATCAAATTCGTACTTGTTTTAATACTGCTAATAGTTGGATCATTTCATTTGATTCAATGCTATTTATTTCTGAGCGAATTCAACGCTAAATTATTCATCCAGTATGGACCATTATTTTTTTTATTATGCTACGGCCTATTGGCAGTGGTAGTTCTACTGCTTAAACCGAGAGTAGCTCACGATTTATTGGACGCGATCTCTATGTGGGAAATCGATAGTTCAACTAAACCAACTCAAAAAATTATAACAAAAGAGATGAAATTAATCGAAACGTTCACAATTTTCAATACAATAGCCTCGATTTGTTTATTT…
HphaOR186	200	MEFGPKKRMGTDYLRATKFIGSGIYQLRPIKFVLILSLIIHGTCQIIQIYLYTFKLNMKDFIKFGSTFFVAFYALTANFILLYKPKLADTLSDDLYLWEINSSTRETETKIKLEAKIIENFTKILTIFYWIVLAEFYIRDEFNEEMFLIIKTMNEMFPKYSFILAKVYKLWICILISYCMPHCFQAIYFTQHVRHQVLML	ATGGAATTCGGGCCGAAAAAGAGGATGGGCACTGATTATTTGAGAGCAACGAAATTTATAGGTTCAGGTATTTATCAATTAAGACCGATTAAATTTGTGTTAATTCTATCGTTGATAATACATGGCACCTGCCAAATAATTCAAATTTATTTATATACTTTCAAATTAAATATGAAGGATTTCATTAAATTTGGATCAACGTTCTTCGTAGCATTTTACGCACTGACCGCTAATTTCATATTGTTATATAAACCGAAATTAGCTGATACTCTATCGGATGATCTCTACTTATGGGAGATAAACAGTTCAACGAGAGAAACAGAAACTAAAATTAAATTAGAGGCTAAAATTATTGAGAATTTCACGAAAATTTTGACAATCTTTTACTGGATTGTTCTA…	PAR,
HphaOR19	389	MAKEAGLKSNLNSIIIALKMLGVWPKNLEYKPFNFYTFYLIFNIIWICITVILPLIIHLIQVDNDLEAFADCLFITLSVIGGVMKMCLFVKNLPRIKIIMDCLDGDLYQPRNERQQLLMVDLLKIWSFIFWFLLICSNGTMVFLIISPLMDTSNGRNLLSPAWYPVDYQQSPYYEIVFINQTLWIQYLAFMNCYLDGLFTIIMVSIANQCKLLCDNLRNIEEFNRCNCEIPEYNNALIILVSHHRRILMMSKEANMVFNMSVAYQMCTSVLAICMTMFRLSIVAPLTSEFFALIFYQTALFFEILLYCWSGNEVISTSNEISLAGYEMDWIDSSIEFKKNLLFFIRGTQEPIRLYALQFFTLSLETFIKILRMSWSYFALLQQMNNANK	ATGGCTAAAGAAGCCGGTTTAAAGTCGAATTTAAATAGCATCATAATCGCTTTGAAAATGTTGGGCGTATGGCCGAAAAATTTGGAATACAAACCCTTCAATTTCTATACGTTTTATTTGATTTTCAATATAATTTGGATTTGTATTACTGTAATTCTACCTTTGATTATCCACCTAATTCAAGTCGATAACGATTTGGAGGCATTCGCTGATTGTTTATTTATAACACTTTCAGTAATCGGAGGTGTTATGAAAATGTGTTTGTTTGTTAAAAATCTACCGAGAATCAAAATTATTATGGATTGTTTAGATGGAGATTTATATCAACCGAGGAATGAACGTCAACAATTATTAATGGTAGACTTATTAAAGATATGGTCGTTTATATTTTGGTTTCTG…
HphaOR190	287	MIEFGPKKRMEVECMKFTKLMASGLYQLKLVKFLLIVSFIVHSCLHVVQIYLFLFKLKLIDLAQYGPSFFLLFYALTANFILLYKPKLVETLLDDLYLWELNSSTEETETKIKFELRIIETFTKVCTVILIFLLLEFFIRDKGYEELFLIIKFINKTYPQYSYVLMKAYKFWICIIVSTSQTPCLQLVYYSQHIRYQLLMLFDHMAQTTQCPPELFSKTIHPIDNVPLQQEIKRRSIFMIKRQDELLEGALKKIKEISNLIVLFAFCSVLVGISLFYRLLTVIKYHY	ATGATTGAATTCGGACCCAAGAAACGGATGGAAGTTGAATGTATGAAGTTCACGAAATTAATGGCTTCTGGGCTCTATCAATTGAAATTGGTTAAATTTTTGTTAATTGTATCGTTCATCGTACATAGCTGCTTACATGTTGTTCAAATTTACTTATTTTTGTTTAAGTTAAAATTAATAGATCTCGCCCAATATGGACCATCGTTCTTTTTATTATTCTATGCACTGACGGCTAATTTCATACTGTTATATAAGCCGAAATTAGTTGAAACCTTACTGGATGACCTCTACTTATGGGAATTGAACAGTTCCACGGAAGAAACCGAAACTAAAATTAAATTTGAATTGAGAATTATTGAAACGTTTACGAAAGTTTGTACCGTCATTCTGATATTTCTT…	PAR,
HphaOR192	385	MEYGPKKRMEVDCLRVTKFWGSSVYQFKLVKFILIFVLIVHSTFHLIQIYLFVNELTTKEFIHYGLTFFLLLYGLAAVLVLLIKPKLVEDLQNDLFLWEINSATEETEAQIKFETKIIETFTKINIIFAVCLSFVFITSEQHVDRLFLPIMYIKDRFPEYSFILVKIYKMAVCFTIFIFQAHCLQLIYYSQHVKFQVMMLVDYATVFPDCIKEYDLPSVHPVDNELYQREMKRRITFLARRHAEVLVLTCRKIRDVSYLIGLFALCSILAGITLCFRLLTTKNDLVGVVQIGFRALYAAFIGTAMVIAGQTCEDVADSAADNLQEADWYNLNLENRKMYLICLIASQKKIAIQFTEQYAVNLELGVAVMRGIYAVVSVLITFKID	ATGGAATACGGACCGAAAAAAAGAATGGAAGTTGATTGTTTGAGAGTAACGAAATTTTGGGGATCAAGCGTTTATCAATTCAAATTAGTCAAATTTATTCTAATTTTTGTGTTAATTGTACATAGTACCTTTCATCTGATTCAAATCTATCTATTTGTGAATGAATTAACTACAAAGGAATTCATCCATTATGGACTGACATTCTTTTTGTTATTGTATGGGTTAGCAGCTGTATTGGTATTGTTAATTAAGCCGAAATTGGTTGAAGACTTACAGAATGATCTCTTCTTATGGGAGATAAACAGTGCAACTGAAGAAACAGAAGCTCAAATAAAATTCGAAACGAAAATTATTGAAACTTTTACGAAAATTAATATAATCTTTGCCGTATGTTTAAGT…
HphaOR193	369	MEYGRKNEMKGDGLRISRFVSSTIYLFRPVKIYLIFQLILQSSFMLLQIHFFIYRANLEELLQYIPMFFGLSYGILAIFVLLKQPYVIENISEEIYLWSIDSSTNQRAIECRNEMRIVEIFTIINTIFALILSSCMYMNDELQYELFLPIKLISDYCQNSTIVTEFYKIVTYPLISTVYVAHCYQMIYYTQHIKYQVLMLLDHFNGITDCSEEYRTENQHPVDNLLYQKELKRRLRFIIERHQELLMCGLKKIQDISNLVACFSICGVLVGICVVILVLSGFKNSQGYVQVFMSGILITTTTFALIMAGQSIQSVTDDAYHIQRDVKWYEMNCENRRTYLNLLIGAKKSISVSFSDKYTVNYDLGFAVI	ATGGAGTACGGGCGTAAGAACGAAATGAAAGGCGACGGTCTTCGAATAAGCAGATTTGTTAGTTCGACGATTTATCTATTTCGCCCCGTTAAAATCTATTTAATTTTCCAATTAATACTGCAATCTTCTTTTATGTTACTCCAAATTCATTTCTTTATCTATCGAGCAAATTTAGAAGAACTCCTACAATACATACCGATGTTCTTCGGATTGTCCTACGGTATTTTAGCGATATTTGTGTTGTTAAAACAGCCGTACGTTATCGAAAATATATCGGAGGAAATTTATTTATGGTCGATTGATAGTTCGACAAATCAACGAGCGATAGAATGTCGAAATGAGATGAGAATTGTTGAAATTTTTACAATAATCAACACGATATTTGCGCTAATTCTCTCA…
HphaOR195	395	MLKFERKTQMVVDILKIFKFVGSGIFQNKFVKFWLVLQLMVQSSFQFWQTYFFLYKLTIQEFIQYASMYFILFYVIIVMAMLILKPKLIENLSKELYLWSIDSSTKRVEMRIKSEVRFIEFFLIFNISLGTAVFLSVYLNASEAYQLWLSLKLIEDQFPKYSKILTSIYLIFSGTLSLSICVAHGYQLIYYSQHMKYQLILCLEHINEITKCPKEYYLKIIHPIDNLSYQAEIKRRLIYFICRHQELITNGKKKIKEISNWIMCFIICALMIGPSVALLLLPQAIGNSYKISNSLSYWIQMALTAVFTCINVIALILAGQSIETITDDAYNKFLEIDWYNMNCENRKLYLMLLMNARRKIKLQFTDNYAINYTLGLSMLKSVYSIVSVIISFQTN	ATGTTGAAATTTGAACGAAAAACCCAAATGGTCGTCGATATTCTTAAAATTTTTAAATTTGTCGGTTCTGGAATCTTTCAGAATAAATTCGTAAAATTTTGGCTGGTACTGCAATTGATGGTACAAAGTTCATTTCAATTTTGGCAAACTTATTTCTTTTTGTACAAATTAACTATACAAGAATTTATACAATATGCATCGATGTATTTCATATTGTTTTACGTAATAATTGTGATGGCAATGTTAATATTAAAACCGAAATTAATTGAAAATTTATCAAAAGAATTATATTTATGGTCAATTGATAGTTCGACAAAGCGTGTAGAAATGAGAATTAAATCAGAGGTGCGCTTTATTGAATTTTTCTTAATTTTCAACATATCCTTAGGGACTGCAGTC…
HphaOR198	341	MYLGVFIVQFFPFLIVYRFQVIIVMAMLILKAKLIENLSNELYLWSIDSSTEHVEMRIKSEVRVIKFFLIFNISLGTAVFLSIYLNASEAYQLWLSLKLINDHFPKYSKILTSIYLIFTSTLSISICVAHGYQFIYYSQHVKYQIMLCLEHINEITKCPKEYYLKIIHPIDNLSHQAEIKRRLIYFIRRHQELLTNGNKKIEEISNWIMCFIICVLIIGPSVTLLLLPQAIGNSYKISNSLSYWIQMALTAVFTFTNVIALILSGQSIETITDDAYNKFLEIDWYNMNCENRKLYLMILINARRKIKLQFTDNYAINYALSLSILKSVYSIISVIMSFQTN	ATGTATCTCGGTGTTTTTATTGTACAATTCTTTCCATTTTTGATTGTATATCGCTTTCAGGTAATAATTGTGATGGCAATGTTAATATTAAAAGCGAAATTAATTGAAAATTTATCAAACGAATTATATTTATGGTCAATTGATAGTTCAACAGAACATGTAGAAATGAGAATCAAATCAGAGGTGCGCGTTATTAAATTTTTCTTAATTTTCAACATATCATTAGGGACTGCAGTCTTTCTGTCTATTTATTTGAATGCATCCGAAGCCTATCAATTATGGTTATCATTAAAACTAATTAACGACCATTTTCCTAAATATTCAAAAATATTAACAAGCATTTATTTGATTTTTACTAGCACATTATCAATTAGCATATGTGTAGCACACGGTTATCAA…	PAR,
HphaOR199a	226	MKFTRKKEILVDSLKITKFISGFVRILLILLSVIHGSSQILQAYLFLYNFNAEEFIQYGFSFEIEFFIIEILTLLVKPKLIENLLEKLIDSGSKESKARIKKEMKILEIFTIVNTLFGFIAVFLIYTYPDDYNLCLAVKFFVDYTSNYSNLLTKIYKITISLSVSINLAHSYQIIYYKQHIRYQIVUFNDHVNEIMNSKKNFLKLVHLIDNLYYQREIKQRLVFLI	ATGAAATTTACACGAAAGAAAGAAATCTTAGTTGATAGTTTAAAAATTACAAAATTTATTTCAGGATTCGTTAGAATTCTGTTAATTTTATTGTCAGTAATACACGGTTCTAGTCAAATACTGCAAGCTTATTTATTTTTATACAATTTCAATGCCGAAGAGTTTATACAGTATGGATTTTCGTTTGAAATTGAATTTTTCATTATAGAGATTCTAACGCTGTTAGTAAAACCGAAATTAATTGAAAATTTATTAGAAAAATTAATTGATAGTGGATCAAAAGAATCCAAAGCGAGAATAAAGAAAGAAATGAAAATCCTTGAAATTTTCACAATTGTCAACACATTGTTTGGATTTATTGCTGTTTTTCTTATTTATACATATCCAGATGACTATAAT…	INT,PSE,PAR,
HphaOR199b	361	MKFTQKKEMLVDGLKITKFILSGVYQYRFVKFLVKYCKLIYLHNVTQFYTNFNSEEFLQYEPIFFVWFYGIAAILTLLIKPKLVENLFDELYLWSIDNASKEAEIMIKKEMKFLEIFAIIYTLFTLILAFVFYLNPNDYDLCLPVKFVSDYTPNYSKLDYTANYSKLFTKFYKIATCLRIISIYHSHCYQLIYYTQHIKYQIQLFGDTSLDMMNSSKVLLALKHLIDDEDYQCEIKQHYTLNIKRHQEILTQINSLFKIKGVSNFALIFSICSLLVAISLSFRLFRGTYDYFEIVLIALGFLFVGIGGLAFALAGQSIETIACIRDELGNALQQIDLYEMNCENRNFFLMMYTCAQKIFSI	ATGAAGTTTACACAAAAGAAGGAAATGTTAGTTGATGGATTAAAAATAACTAAATTTATATTATCGGGGGTTTACCAATATCGTTTCGTTAAATTTCTAGTCAAATATTGCAAGCTTATTTATTTACACAATGTTACACAATTTTACACAAATTTTAATTCGGAAGAATTCTTACAATATGAACCCATTTTCTTTGTTTGGTTCTATGGAATTGCAGCAATTTTAACGCTGCTAATAAAACCGAAATTAGTTGAAAATCTATTTGACGAATTGTACTTGTGGTCGATTGATAATGCTTCAAAAGAAGCAGAAATCATGATAAAAAAGGAAATGAAATTTCTTGAAATTTTCGCAATTATCTACACACTATTCACGTTAATTTTGGCTTTTGTTTTCTAC…	PSE,
HphaOR20	399	NFFLLWLTGLWPKGERYSNIFYIIYSAILTSLFGVMNTVLQIYPLRYTYHDVALLSASLYVVSEEVIVTTKVLFIIVKMRQFKELVNDINSELFSPKNDAQLMIIRKFFAMWKFLGFALAFNAGTATFFWITFTIIDGGVRERRLPFVSWFPYNTTISPNYELTYVYQSLGIIYQATTNISIDLLVSVLMMYTAAQCGVLSDHLRNIYTITEDTLVEERQITDDTDEETRRNLILENMNRTFINLIYFHRRILNLANKTNLLIDPLMMTQFVVTTSALCLTMIQLISTPIFSSEFLALIFYQVAVMFQLLIYSWFGNEVSLQSVNLSYAVYECDWTSAPISFKKHILFFMVRTQRPLKYYALNFFEVSVDTYTKILRSSWSYFAVLRQNDQKNKARMSN	AACTTCTTTCTGCTATGGCTGACCGGTCTTTGGCCAAAAGGTGAACGCTATTCGAATATCTTCTACATTATTTATTCGGCAATTTTGACGAGTCTTTTTGGCGTTATGAACACCGTTCTACAAATTTATCCATTACGCTACACCTATCACGATGTCGCATTATTATCAGCTTCATTATATGTCGTTTCCGAGGAGGTGATTGTGACAACAAAAGTCTTGTTTATAATCGTGAAAATGCGCCAATTTAAGGAATTGGTCAACGACATCAATAGCGAACTATTCTCGCCGAAAAACGACGCCCAATTGATGATTATAAGAAAATTCTTTGCCATGTGGAAATTTTTGGGATTTGCTTTGGCTTTCAATGCGGGTACTGCAACGTTTTTTTGGATAACGTTC…
HphaOR200	384	MKFTRKKEMLVDGLKITKFISSGIYQYRFVKFLTILLLMIHGSSQILQAYLLLLNFNAEEFIQYGPVFFAWFYVFTAISTLLIKSKIIENLFDELFIWSIDSASKEAEIKIRKEMEFIERFTILFTFYLFIFVFLIYLNPADYDFYLTVKFVVDFLPNYSKILTKIYKISACLAVFLFSLTHCYQVVYYTQHMKYQVILLSDHINEIMKCSKKNFVKSVYPINNLYHQREIKQRLVFLIKRHQEILTCGHKKIKEISNFILYFSFSGLLITISFSFRLFQGSNNCFELILIAVGSLLVGIGALAFILAGQSIETIAKLGNALQQIDWYDMNCENRKFYLLMYTCAQRIFSVKFSERCTLNYSLGLTLIRGVYAVLSAFVSFQEN	ATGAAATTTACGCGAAAGAAAGAAATGTTAGTTGACGGTTTAAAAATAACTAAATTTATATCATCGGGGATTTACCAATATCGTTTCGTTAAATTTCTAACAATTTTATTGTTAATGATACACGGTTCTAGTCAAATATTGCAAGCATATTTATTGTTACTCAATTTCAATGCAGAAGAATTTATACAGTATGGACCCGTCTTTTTTGCTTGGTTCTATGTCTTTACGGCGATTTCAACATTGCTAATCAAATCGAAAATAATTGAAAATCTATTTGACGAATTGTTCATATGGTCCATCGATAGTGCTTCAAAGGAAGCAGAGATAAAGATTAGGAAAGAAATGGAATTTATTGAACGGTTTACGATTTTATTTACATTTTATTTGTTTATTTTTGTC…
HphaOR202a	225	DNNLYLAVKFFVDYIPNYSNVLTKIUKITICLUSVSIYLAHSYQAIYYTQLMGYQIILFNDHVNEIMECSKKNLIKLVHLIDNLYYQREIKQRLVFLIKRHQEILIKCKLKCSTSGHHKINEVSNLIVWFSLGGLLILASVCLRGTNNSNNLFEINLIIVIAFCLFTTTSAMIPAGQSIETETDNERQLLRQIDWYSMNNENRQLYLIMAICGQKKISIKLTDNC	GACAATAATTTGTATCTAGCAGTGAAATTTTTTGTTGATTACATCCCAAATTATTCAAATGTATTAACGAAAATCTAAAAAATAACAATTTGTCTGTGATCAGTTTCAATTTATTTAGCTCACAGCTATCAAGCTATTTATTACACACAACTTATGGGATATCAGATAATCTTGTTTAACGATCATGTAAATGAAATAATGGAATGTTCTAAGAAGAATTTAATAAAATTGGTACATCTAATTGATAATTTATATTATCAACGTGAAATTAAACAACGTCTTGTGTTTTTAATCAAAAGACATCAAGAGATTTTAATAAAATGTAAATTGAAATGTTCTACATCTGGTCATCATAAAATTAACGAAGTTTCAAATCTTATCGTTTGGTTTTCACTTGGC…	INT,PSE,PAR,
HphaOR202b	390	MKFKQKKEMSIDGLKITKFLSSGIFQYRLVRILLILLLIIHSSCQILQIYLFLRNFKAEEFIQYGPAFFIWFYVLTAILTSLIKPKLIENLFDELYVWSIDSGSKETEIRIKNEMKFLENFSIICTTVATVFAILIYMNSTDYNLYLSVKFFVDYIPNYSKLLTQIYKITTCLAVILLSGAHGCEVVYYTQHFKYQIILLNDHINEIMKCSKKNFVKLVHPFDNLYHQREIKQRLVFLIRRHQELLACGHKKINEISNLVFYFSFCGLLAVASLSIHLVSGKYNRFEMVLTSIGSLCGGTVFSAILLAGQUIETITEELSYSLQQMDUYEMNCENRKLYLTIFTCAQRILSIKFSEKCSINFVLSLTIIRGVYGIVSAFVSFQNRVIETF	ATGAAATTTAAACAGAAGAAAGAAATGTCGATTGATGGTTTGAAAATAACGAAATTTCTATCATCCGGAATTTTTCAATATCGCTTAGTTAGAATTTTATTAATTTTATTGTTAATAATACACAGTTCTTGTCAAATACTTCAAATCTATTTGTTTCTACGTAATTTCAAAGCAGAAGAGTTCATACAATACGGACCTGCATTCTTTATTTGGTTTTACGTACTTACAGCAATTTTAACTTCGCTAATAAAACCGAAATTAATTGAAAATTTATTTGACGAATTGTACGTTTGGTCGATTGATAGCGGATCGAAAGAAACCGAAATTAGAATTAAAAACGAAATGAAATTTCTTGAAAATTTTTCGATTATTTGCACAACAGTTGCAACTGTTTTTGCC…	INT,
HphaOR204a	236	QFRLLKVLLTSILIIIDSGQILQIYLFSIVCIIRGILRNNSIIWQGILTILTLLEKSKSIEHFFDELYIWLVDSNFEEAEVWIKKRTLIKNFPIVFPLFTLSLALFIRIYPNDCNLYFPVKFFVNYLPNYSKEQTKIYKVVFALAIASVYQAHFYQLIYYTQHIKYQVVLLNAPTNELMKRSKENFSKLKHSIDNLEYQCQIKKRLVLNVIKSKLIDUCGHNKIKEILNFLLCFAF	CAATTTAGATTACTCAAAGTTTTATTGACCTCAATATTAATAATTATAGATTCTGGTCAAATACTGCAAATTTATTTATTCAGTATTGTTTGTATAATAAGAGGAATTTTAAGAAATAATTCGATTATATGGCAAGGTATTTTAACAATTTTAACGCTGTTAGAAAAATCAAAATCTATCGAACATTTTTTTGACGAATTGTACATTTGGTTGGTTGATAGTAACTTTGAAGAAGCAGAAGTCTGGATAAAAAAGAGAACGTTAATTAAAAATTTTCCAATCGTTTTCCCATTATTCACGCTTAGTCTTGCTCTTTTTATTCGTATATATCCGAATGATTGTAATTTGTATTTTCCAGTAAAATTTTTCGTCAATTATCTTCCTAATTATTCGAAAGAA…	INT,PSE,PAR,
HphaOR204b	297	INTLUGLLKLPIEVLKITKFLPSGIYHYRFVKILLIFTTIIQSLCQILQIYLFSHNFDLQELIQYCLLFFIWFYGMTALLTLLLKPKSAENUFEEWHVRSIDSASKKQKYRLRKKEISSIIFTICTVFVSFIFKNPRDYDNYLPVKFVVDCTPKYSKFLUGILKIAFALLLIPLFQAHCYQVVYYTQHIKYQIILLIDRLNEMMKCLKNFIKLVHPIDSLYYEIKQCLVFSIRRHQELLTRFKLKLTDFRCGHKKIKKSNLILCFVLFELIASASLSFRFVAGGYSRYEVFLLLTAS	ATAAACACACTTTAAGGGTTATTGAAATTGCCGATTGAAGTCTTAAAAATAACTAAATTTCTACCATCAGGGATTTATCATTATCGTTTCGTTAAAATTTTATTAATTTTTACAACAATAATACAAAGTTTATGTCAAATACTTCAAATTTATTTGTTTTCACACAACTTCGATCTACAAGAACTCATCCAATATTGTCTATTATTCTTTATTTGGTTCTATGGAATGACAGCACTCTTAACACTGTTGTTAAAACCAAAATCAGCTGAAAATTGATTTGAAGAATGGCACGTTCGGTCCATCGATAGTGCTTCAAAAAAACAGAAATACAGATTAAGAAAGAAAGAAATTTCTTCGATTATTTTTACAATATGCACGGTATTTGTCAGTTTTATTTTT…	INT,PSE,PAR,
HphaOR204c	390	MKFTQKKEMTIDGLKITKFLSSGIYQYRFVKILLIFLTIIHTSCQILQMCLFLHNFDLQEFIQYGPLFFIWFYGMTTLLTLLLKPKAVENLFEELYFWSIDSASKEAEIKIKKEMKIIEISSIIFTICTVIFAIFVFMNPRDYNDYLPMKLVIDYTPKYSKFLRAILKIAIALPLIPLFQAHCYQLVYYTQHIKYQIILLTDHLNEIMKCSKKNFIKSVQPIDNLYHQREIKQRLVFSIRRHQEILTCGHKKIKEISNLILCFSLFGIIANASLSLRLVAGGYSRYELFLGLTAALCAGVAVANFLLAGQSIETTTYQAPESLQQIDWYDMNCENRKLYLTMFTCTQRIVSIKYSETCSINYSLGLMVIRAIYGVVSAFVGLQDNLFGTS	ATGAAATTTACACAGAAGAAAGAAATGACGATTGACGGCTTAAAAATAACTAAATTCCTGTCATCAGGGATTTATCAATATCGTTTCGTTAAAATTTTATTGATTTTTTTAACAATAATACACACTTCATGTCAAATACTTCAAATGTGTTTGTTTTTACACAACTTTGATCTACAAGAATTCATCCAATACGGTCCACTTTTCTTCATTTGGTTCTACGGAATGACAACACTTTTAACACTGTTGTTGAAACCGAAAGCGGTTGAAAATTTGTTTGAAGAATTGTACTTTTGGTCCATCGATAGTGCTTCGAAAGAAGCCGAAATAAAGATCAAGAAAGAAATGAAAATCATTGAAATCTCTTCGATTATTTTTACAATATGTACGGTAATTTTCGCC…
HphaOR211	203	XAFVFYLNPNDYDLCLPVKFVSDYTPNYSKLFTKVYKIATCLGIISIYHAHCYQVIYYTQHIKYQILLFGDTLLDMMKSSKDLSALKHLIDDEDYQCEIKQHCIFNIKRHQEILTSGHKKIKEISNLILCLFCGLLATASLSVRLVLNSYNPFELFLLGLGCLSGATAASAIILAGQSIENIHEIKFLFLTDKLNDCVQQIDW	NNTGCTTTTGTTTTCTACTTAAATCCAAACGATTATGATCTTTGTTTACCAGTAAAATTCGTCAGCGATTACACTCCTAATTATTCGAAACTGTTTACAAAAGTTTATAAAATTGCAACGTGCCTCGGTATAATTTCAATTTATCACGCCCACTGTTATCAAGTTATTTATTATACACAACATATAAAATATCAAATTCTGCTGTTTGGAGATACTTTACTTGATATGATGAAAAGTTCGAAGGATTTATCGGCATTAAAGCATTTAATTGATGATGAAGATTATCAATGTGAAATTAAACAACACTGCATCTTTAATATTAAACGACACCAAGAAATTTTAACGAGTGGCCATAAGAAGATCAAGGAAATTTCCAATTTGATACTTTGCTTATTTTGT…	PAR,
HphaOR216	231	VKFPDDCLKFLRFICKDIFKLKLIRYIYLFLLVIVISQIFLNCHYFYLNFKLSIFLQYLPLFSCYFYVVYVIVHALYAPHLIVNLNEFDFWSTDYCYEEIKSSCRLLNVYIVLNLLIKIALLSIYVIPDDEHDFDDYLTLKMFNDNYHIKMGWYQRLLPLIFIVHVVFIPIYQFIYSIQQLKFQILLLNRQLQQFIWSTINNEESQLLNYQQQQIGEFFKFSSKRYMEIIL	GTTAAATTTCCAGATGATTGTTTGAAATTCTTACGTTTTATTTGTAAGGACATCTTTAAATTAAAACTAATCCGCTATATTTATTTATTTCTGTTGGTAATTGTGATTTCACAAATTTTTCTAAATTGTCATTATTTTTATTTAAATTTCAAATTATCAATATTTCTACAATATCTACCGTTATTCTCTTGTTATTTCTACGTGGTTTATGTGATTGTGCACGCTTTATATGCGCCACATTTGATCGTAAATTTAAACGAATTCGATTTCTGGTCGACTGATTATTGTTATGAAGAAATCAAATCGAGTTGTCGCCTATTAAATGTTTATATTGTTTTAAATTTATTGATAAAAATCGCTTTATTGAGCATTTATGTGATACCCGATGATGAGCATGAT…	PAR,
HphaOR22	223	MVSVFYCAIDNSPLDFLMVYLMLCTAIQCKLLCNDLKNIYKITEERLIQNGEFTENSPIELIYNNMNKTLVDLIAYHKEIQNFATISNRIIDPTIFIQFMGTILGLVMSMIQLTFLRPFSTEFMMIISYQSAILIQIFNYCWFGHEVLVESANISQAIYETDWVEAPQEFKKNILFFMVRTQRPIEYKALNFFVLSVITFSGIVRSSWSYFAVLRQRNQPTPN	ATGGTTAGCGTCTTCTACTGTGCAATAGACAATTCTCCGTTGGATTTTCTAATGGTGTATTTAATGTTATGTACAGCAATACAATGTAAGCTTTTATGCAACGATTTGAAAAATATTTACAAAATTACCGAAGAACGTCTCATTCAAAACGGAGAATTCACTGAAAATTCGCCAATAGAATTGATTTATAACAACATGAATAAAACACTTGTTGATTTGATCGCTTATCATAAAGAAATTCAAAATTTTGCCACAATAAGTAATCGTATTATTGATCCTACTATTTTTATCCAATTTATGGGAACAATTTTAGGCCTCGTCATGAGCATGATTCAACTAACTTTTCTTCGTCCATTTAGTACAGAATTCATGATGATTATTAGTTATCAAAGCGCAATT…	PAR,
HphaOR220	363	DCLRLTRIFCCDILHWRITKIFLIILFIMHFLVIIIHVYYFIFKLSMEEIIKFLPLFSITIFGESSIFVRILFGPLVDEKRAYKLWCKDSAGDRIKKRIEFESRITNGFTIFNMIWIMTTLFINMYKKDTRLQFGLIMVLSENHTSLIFQIFSNFYTQTMPFFIYSVTIIAYEVIYSTQHIKFQLVLLNQHLENLNFSYKNDLGLFYHANKKYQSDIKERLIFCIERYTELKEAALMFSRKIYPFFLVLLIGGGICGIGCMIYLYSFTQKGHGALLLPAITVSASFFSIFCFTALAGQLIQNEFEQSYNSLLTNTFYLWNMDNQRTFLIFLPYIQQPYEVKLTRSMVFNYNLAVGVSKSENIK	GATTGTTTGAGACTAACGCGAATCTTTTGCTGTGATATTCTGCATTGGCGAATAACGAAGATTTTTTTAATAATTTTATTTATCATGCATTTTCTAGTTATTATCATTCATGTGTATTATTTTATTTTCAAATTATCGATGGAGGAAATTATTAAATTCCTACCATTGTTCTCCATAACAATATTTGGCGAATCGAGTATTTTTGTCCGTATTCTATTTGGACCGTTAGTAGACGAGAAGCGCGCTTATAAATTATGGTGTAAAGACAGTGCTGGTGATAGAATAAAAAAACGGATAGAATTTGAAAGTAGAATAACTAATGGTTTTACAATATTCAATATGATATGGATAATGACTACACTATTTATTAATATGTATAAAAAAGATACAAGACTTCAA…
HphaOR221	366	MLINLLFLGDCLLIIRLIGSDIFNWKPMRIFMTFFLVFQLTVIAIYFYYFLYKLSFDEFIKFFPMFSFTIFAIVSLFQHSIEGSAIEKQKTYRYWGEYSSGNIVGRRIKFESRIINGFAILNTILLLIVSYVHLYKKEVRCYFLLICAIFENQDSQILKAFSFFYYTTGSFLVYCMVITTYQIIYFTQHLKFQYRLFREYLANIDNGFDYCSSIDTAYGTQQKEINRRLRFCIARHQELTIACVRFNKRIFPFIPLFVLAGGLHGIGCFFYLYTVNGSILLLIQTTSITALFLSTFCALIFSGQLVQQESEQLFCSLISNRWYIWNLSNRKILLMFLPHIMKPYKLKFTNSIAINYDLGVAVSGKL	ATGTTAATTAATTTATTATTTTTAGGTGATTGTTTATTGATTATACGTCTAATAGGTAGTGATATCTTCAATTGGAAACCAATGAGGATTTTCATGACGTTCTTTCTGGTATTTCAACTGACAGTAATTGCTATATATTTCTATTATTTCCTCTATAAATTATCATTTGATGAATTTATAAAGTTTTTCCCAATGTTCTCGTTCACAATCTTTGCTATTGTATCGTTATTTCAACATTCAATTGAAGGGTCTGCTATAGAGAAGCAAAAAACTTATCGATACTGGGGTGAATATAGTAGTGGTAATATTGTTGGGAGACGAATTAAATTTGAAAGTCGAATCATAAATGGATTTGCAATATTGAATACAATTTTATTGTTAATAGTATCATATGTTCAT…
HphaOR223	343	MILRILSCDIFYWKPMKTFMKFLLALQISTIFIYLYYFLYKLTIRETIQYFPMFCFTIFGITSLIQHTTIGPLLKENEQFYKLWNINNCGAKIEQNIKFESLIINIFAIFNTFLVIITASVHLYKKEARCNFLLINSIFEDSPYTILRIFVILYNITAPFFVYCMVMLSYQMIYWTQHMKFQLRLFQLLKNISVENENATEERLKCCIKRHQELTSAGIKMNERFFVFVPLYVTSGGLHGIGCMIYLYTGLMSGDSVMSLIQVFSVASLFVVTFWALILAGQLVQQESEELFYSLLENEWYTWNMRCRKMLILFLFRIIQPYKFKFTESIAINYDLGVAVSVT	ATGATTTTACGAATTTTGAGTTGTGATATCTTTTATTGGAAACCGATGAAAACTTTTATGAAATTCCTCTTAGCACTGCAAATATCAACGATTTTCATCTATTTGTACTATTTCCTTTATAAACTGACGATTCGTGAAACTATCCAATATTTTCCAATGTTCTGTTTTACAATTTTCGGCATAACATCGTTAATTCAACACACAACAATTGGACCACTTTTAAAAGAAAACGAACAATTCTATAAGTTATGGAATATAAATAATTGTGGTGCTAAAATCGAACAAAATATAAAATTCGAAAGTTTAATTATTAATATTTTTGCAATATTTAATACATTTTTAGTAATAATCACAGCATCAGTTCATTTATACAAAAAAGAAGCAAGATGTAATTTTCTT…	PAR,
HphaOR225	359	MILRILGYDIFYWKPMKIFIKFFLALQISVIFIYLYYFLYKLTIRETIQYFPMFCFTIFGTTSLIQLATIGPLLKENEQFYKLWNINNCGAKIEQNIKFESLIINIFAIFNTFLVIITASVHLYKKEARCNFFLINSIFEDSPYSILRILVICYNITVPFFVYCMVITSYQMINWTQHMKFQFRLFQHCLKSIDAEKEEEIEERLKFYIKRHQELTSAGIKMNERIFPFVPLFVTSGSLHGIGCMIYLYTRFGSASMMRLFQASSVTTLFGATFWALILAGQLVQQESEELFYSLLENEWYTWNMRCQKMLILFLFRIIKPYKLKFIDSIIVNYNLGIAVSKIFENTLISLNKIYNPLQ	ATGATATTACGAATTTTGGGTTACGATATCTTCTACTGGAAACCGATGAAAATCTTTATAAAATTCTTCTTAGCACTACAAATTTCAGTGATTTTCATCTACTTATATTATTTTCTTTATAAACTGACGATTCGTGAGACTATCCAATATTTTCCAATGTTCTGCTTTACAATTTTCGGCACAACATCGTTAATTCAACTCGCAACAATTGGACCACTTTTAAAAGAAAACGAACAATTCTATAAATTATGGAATATAAATAATTGTGGTGCTAAAATTGAACAAAATATAAAATTCGAAAGTTTAATTATTAATATTTTTGCAATATTTAATACATTTTTAGTAATAATCACAGCATCAGTTCATTTATACAAAAAAGAAGCAAGATGTAATTTTTTT…
HphaOR226	241	LISDDCLKITRIFCCDILHWGITKIFLKILLVMHSLVIVVHVYYFLFKLSIGEIIKFLPLFCFTICGVMVIFVHIIFGPLAEKKPTYKLWCKNSASDKIKKQIEFESRMTNGYTIFYTIWIILTVFFISYKKDIELQLCLITFLSENNGSWILKIFSTFYLDTIVFFVYFLVITTYEFIYSVQHIRFQLRLLNEHLDKLNFGYEDDIDLFISHTNQKYQDDIKERLRFCIERYQELKGYRL	TTGATTTCAGATGATTGTTTGAAAATAACACGAATATTCTGTTGTGACATTCTACATTGGGGCATAACCAAGATATTTTTGAAGATTCTGCTTGTAATGCATTCTCTAGTTATCGTCGTTCATGTGTATTATTTTCTTTTTAAATTATCGATTGGGGAAATTATTAAATTCTTACCATTATTTTGTTTTACAATATGTGGTGTAATGGTCATTTTCGTTCATATAATCTTTGGTCCTTTAGCTGAAAAGAAACCGACTTATAAATTATGGTGTAAAAATAGTGCTAGTGATAAAATCAAAAAACAAATAGAGTTTGAAAGTAGAATGACCAATGGGTATACAATATTCTATACGATATGGATAATTTTGACAGTATTTTTTATCAGCTATAAGAAAGAT…	PAR,
HphaOR23	414	MDRFLKKFDITLNGKLTQPLFLNFYLLRISGFWPNGDKYDTIHYKFYVIFVIVIMLYLDVCLQIYTIQFIYDDFETLASVLYVVLEKLVADIKLMYFAWKMPEIKQLVKEIDRELFKPKTPTHVLIAQNSVKVWKYFWLVYMVNAAMTITLWASFPIIDGMSKDGRLPFICWYPYDLKKSPQYELTYIYQMVSVSYCGICNSLLDFLFVYIMLSTAMQCKILSNNLQNIYKITEERLIESGQLTGNSSNETIIYNNINNTLIDLVNYHREIEKFAATSNALIDPTVFVQFVATIIALVMSMIQLTILQPFSTEFIMVVCYQNAIFAQIFNYCWFGHEVLVASENISQAIYETNWVEAPIEFKKNILFFMVKTQQPIEYKALNFFVLNVITFSGIVRSSW…	ATGGATAGATTCCTGAAAAAATTCGACATCACTCTCAATGGTAAACTAACACAACCTTTATTTCTGAATTTCTACCTTCTACGGATTAGCGGTTTCTGGCCAAATGGTGATAAATACGATACGATTCATTATAAATTTTACGTAATATTTGTTATTGTTATAATGTTATATCTTGATGTTTGCTTACAAATCTATACGATTCAGTTTATTTACGATGATTTCGAAACATTAGCTTCAGTACTTTATGTTGTATTAGAAAAATTAGTGGCCGATATAAAATTAATGTATTTCGCATGGAAGATGCCGGAAATTAAGCAATTGGTTAAGGAGATCGATCGAGAATTATTTAAACCGAAAACTCCAACACATGTGTTAATTGCGCAAAATTCTGTAAAGGTT…
HphaOR230	229	DCLIIARILGYDIFRWRTMQIFLKILYLIQVIVVLIHLYYFSFKLTSGEVVKYFPGLCFTIFVILIQNIITGPQKIICQLWSYGSAGYRVERRIKFESILFNGFSLFNAFLAVLTGFFNIYKKDIRCEINFISFLFENNNLWYLHILSYLCSILLPFFVYCMTICAYQFIYFSQQIKFQVILLNEHFKNLSCGYKDDCELSFYQTNEKYQKDIGDRLKFCIKRYQELKG	GATTGTTTGATTATAGCACGAATTCTGGGCTATGATATCTTCCGTTGGAGAACAATGCAAATTTTCTTAAAAATTTTATATCTTATACAAGTCATCGTTGTTCTCATTCATTTGTATTACTTCTCCTTCAAATTAACCAGTGGCGAAGTTGTCAAATATTTTCCAGGATTATGCTTTACAATATTTGTAATATTGATACAAAACATCATAACCGGACCGCAGAAAATCATTTGCCAACTTTGGAGCTACGGTAGTGCTGGTTATCGAGTCGAAAGACGAATAAAATTCGAAAGTATTCTCTTTAATGGTTTTTCTCTCTTCAATGCGTTTCTGGCAGTTTTAACAGGATTTTTTAATATTTATAAAAAAGATATCAGATGTGAGATCAATTTCATAAGT…	PAR,
HphaOR232	246	MDFNKKPRMESARDPLKFLRFLTVDLIEMQSFRIVLTLCTVINLILSINQIFYFIQQSSLECFIKYSPNFFAAIGPVYIVLMNRVEISTIRKLFCDILWDVECCSRRMRKRIANKSRIIFECFVVLLLYGIYSEICYLQINENDTEFFLIIKLINDNLTYFQTTFSVLYRLSLMILNVTFLIATHTISYYFYSGVFHLHMVYELSANITSDYHYFDDYQLIRNTKYQRTIEKRLGFCLAKFIELDL	ATGGATTTCAATAAAAAGCCCCGAATGGAGTCCGCTAGAGATCCCTTAAAATTCTTACGTTTTTTAACCGTCGATCTGATCGAAATGCAATCATTTCGAATCGTTCTAACACTGTGCACCGTAATTAATTTAATTCTATCGATCAATCAAATTTTCTACTTCATCCAACAATCATCTCTGGAATGTTTTATTAAATATTCGCCGAATTTCTTTGCAGCAATAGGCCCTGTTTATATTGTATTGATGAATAGGGTTGAAATTTCGACAATACGGAAATTATTCTGCGATATTCTGTGGGATGTTGAGTGTTGCAGTCGGAGAATGCGGAAGCGTATCGCGAATAAAAGTCGCATAATTTTTGAATGTTTCGTTGTACTACTACTATACGGCATCTACAGT…	PAR,
HphaOR235	210	MWYVLSVHLITSTIHIYYILIDYDRKLLFDYGSILFGTIYGSCGIIVVFKINPDLKEFKTNMELLCKSYSCVNVETERNIKRLSTIMNSFLIIVLISSGITGVFYTPPLLGKNEDLYFALYFSKKFSPAWQLILQIIYFSTLPLLGCFMVIQMIQPFYFVIHVIFQMMILCEDLQRIQIWKNLDLDSSNFQRFITRDLKDSIKLHIKIKR	ATGTGGTACGTTTTGAGCGTCCATTTGATCACTTCAACGATCCATATTTATTATATTTTAATCGATTACGATCGAAAATTACTATTCGACTATGGCTCAATACTATTCGGGACAATTTATGGCTCCTGTGGGATTATCGTAGTGTTTAAAATCAATCCCGATTTGAAAGAATTCAAAACCAATATGGAATTATTGTGTAAATCTTACAGTTGCGTCAATGTTGAAACTGAGAGAAATATCAAACGATTATCAACAATCATGAATTCCTTTTTAATTATTGTGTTGATCTCCAGTGGAATCACTGGTGTATTTTATACACCGCCTCTATTGGGTAAAAATGAAGATTTATATTTTGCTTTGTATTTCTCGAAAAAATTTAGCCCCGCTTGGCAATTAATT…	PAR,
HphaOR25	393	MNLFFLRICGFWPNGDNYNTIPYKIYAIFVTFVILYLDVGLQIYTIQLIYEDFATLASVLYVVLEKLVADIKLAYIMWKMSEIKQLFRQVDRELFKPKTTTHLVIMQKSINIWKVLLWIFFGDVIMTIILWAIFPILDGVAKEGRLPFICWYPYDSTKSPYYEFTYIYQIISVSYCAICNSLLDFLLIYTMLCTAMQCNILSNDLQNIYKITEERLIENGEFMGNSSNEELIYNNLNTTLIDLINYHKEIEKFAATSNTILDPIVFVQFVATILALVMSMIQLTILQPFSTEFFMIICYQNAILVQILNYCWFGHEVLVASENIFRAAYETDWVEAPIEFKKNILFFMVKTQHPIEYKALRFFILSIATFSGIVRSSWSYFAVLRQRNQSTRA	ATGAATTTATTTTTTCTACGAATTTGTGGATTTTGGCCAAATGGTGACAATTACAATACCATTCCGTATAAAATCTACGCAATTTTTGTTACATTCGTGATATTATATTTGGATGTTGGCTTACAAATCTACACAATTCAATTAATTTACGAGGACTTCGCAACGTTAGCTTCGGTACTTTATGTTGTATTGGAAAAATTGGTAGCTGATATAAAATTGGCGTATATAATGTGGAAAATGAGTGAAATTAAACAATTATTTAGGCAAGTTGATAGAGAATTATTTAAACCGAAAACTACAACACATTTGGTAATTATGCAAAAATCTATAAACATATGGAAAGTTTTGTTGTGGATATTTTTCGGTGATGTTATAATGACGATAATATTATGGGCGATT…
HphaOR27	384	LKLIGVWPQIDKSNRIGYKFYGISLYLSIMLLHTLSQVAALTIVYNNLDLLIETIYVFLTNAAVCFKTVYYFRNQKLYKSIIETLDEEVFQPKNSHQRRIVQKFVNIWRGAFLFYEIAAILSVGSWAIYPMLKRTLPFVSWYPFDCTKSPYFEIMYIHQIASIQYAAFLNIMGDSVLGAIMMCCAAFCAILNDNLRNIYGVTKENLIKLGRIADDCSDRAKEIIYDNYNETLVKFIDYHRRILTFTQHCNSLSDTLSMCQFAATLLTLITVMYRLSIVSPTSGEFFNLVSFQSAICLQISMFCCLGDFVIVESMEISQAIYESDWYNAPISFQKNMIIFMSCTARPIQFRALRFFILSIETFGRILRSAWSYFAVLRQHHQNRQ	TTAAAACTCATCGGTGTTTGGCCCCAAATCGACAAATCCAACAGAATTGGCTATAAATTCTACGGAATTTCTCTGTATCTTTCGATAATGTTACTGCATACGTTAAGTCAAGTGGCTGCTCTAACTATTGTTTATAACAATTTAGATCTACTGATTGAAACAATTTATGTTTTCTTAACTAACGCTGCTGTATGTTTTAAAACCGTCTATTATTTTAGAAACCAGAAATTATACAAAAGTATTATCGAAACTTTGGATGAAGAGGTGTTCCAGCCGAAGAATTCACACCAAAGACGGATTGTACAAAAATTCGTGAATATCTGGAGGGGTGCGTTTTTATTCTATGAAATTGCGGCAATTCTTTCAGTGGGTTCATGGGCAATCTATCCAATGTTGAAG…
HphaOR3	395	MVTSDMKSHLKIVLFYLKMTGLWPNTDRYRPYTFSKFLIIFYIIVVGFLFVLPQVISLTLSSNNLEIFISTMYVIMSELNATLKMCFFMANLPLIKSIMGRFDQEMYQPKNEHQKMVMMKLFRPWVIMWITLLTFGHMSVFLYAITGFIARELPLVVWLPFDQHRVYWVLFVHQTFSLYYLAMVNINTDGLFPALMVYIASECEFVCDNLRNIHDFTRERLEKDSDNRVFTDDVVINEYNNSLKVIVKHHRAILKLADDVNVIFTYIVAFQLFTSILTICMTMFQLSVLVPLSGDFCNLVLYQGCMFLEILLYCWCGNEAMLSSCKIPLAAYESNWVPATLEFKKNLLFFIVRTQTPIKLYAIRFFELSLVMFSNILQTSWSYFTLLRQVCNRNE	ATGGTCACAAGCGATATGAAATCGCATTTAAAAATCGTCTTATTCTATCTAAAAATGACCGGCTTATGGCCTAATACTGACAGATATCGCCCGTATACTTTCTCCAAATTTTTGATCATCTTCTATATAATTGTAGTCGGCTTTCTATTCGTCCTACCACAAGTGATCTCTTTAACGTTATCCTCAAATAATTTGGAAATATTTATCTCTACCATGTATGTAATCATGTCAGAATTGAACGCAACACTTAAGATGTGCTTTTTTATGGCAAATTTACCGTTAATCAAATCGATTATGGGCCGTTTCGATCAAGAAATGTATCAACCGAAAAACGAGCATCAGAAGATGGTGATGATGAAATTGTTTAGACCATGGGTGATTATGTGGATAACTCTATTG…
HphaOR30a	323	QIYKFYRSLLLYFASLDIVLKIYNFRYIYNDLMLAFSTLYIIVSEIDQIIQFSFTTHNQGVLKTMLKQIDQDLFQPQTESERKKVYSFIKFWKLLSISFLIDGNMTVILGVLINHDEGEKRLLFISWYPYDNQKTPYYQFTYIYQMLTVMFSSWTQAVVDISVAYILTIIRGQYSLLSLRLKNMYEITENRRIKNVRLSDNSRENKEMVLKEMDTTLKDLILYHIEILEYFSNFRLTLQILLDCWFADQSEQIPQAIFESEWTETSAIFKKNMFFLRQTQVPITFRDIKLFSFSLTTFSSVKFILIRTSWSYFTVLQFKNPNK	CAAATTTACAAATTTTATCGCAGTCTTTTATTATATTTCGCTTCTCTCGATATTGTTTTAAAAATCTATAATTTTCGTTATATCTACAATGATTTAATGCTGGCATTTTCGACTTTATATATTATTGTAAGTGAAATTGATCAAATCATACAATTTTCGTTTACAACACACAATCAAGGTGTCTTGAAAACAATGTTAAAACAAATCGATCAAGATTTGTTTCAACCGCAAACAGAAAGTGAACGTAAGAAGGTTTACAGTTTTATAAAGTTTTGGAAATTGCTATCTATCAGTTTTCTGATTGATGGAAATATGACGGTAATATTAGGTGTGTTAATTAATCACGACGAGGGTGAGAAACGCTTGTTGTTCATTTCGTGGTATCCTTACGATAATCAA…	PSE,PAR,
HphaOR30b	369	MPFIDRFDIINGGKLLTPLSYILKALKISSMWIDSGILYQIYHYWLSIMTWTCVFLKVYNFRYIYNDLILLSSTLYIVASEICSLTKTRIVVRKHRIIKTILNELDQDDFQPKTQQERHQLQQFINVWKSISLIYAGSVLGAVILMALFPMFDKSEERRLPFVSWFPYDSLQSPYYQLTYIYQIFVINTEGFLTTIVDIFVSSIIAIIAGQFSILCLRLRNIREITEDRLMQNGTISNDSQDRETKILEEMNETLKECILYHQKILNSEFVSLVFYQSSLIFEIILYCWFGDQVLHESGQIRMAIYESDWVCTPLTFKKNMLFLIRRTQEPLQLRALGFFVLSLPTFSGVIRLSWSYFVVLRQTQNMEH	ATGCCGTTTATTGATAGATTTGATATAATTAACGGTGGTAAATTGTTAACCCCGCTCTCGTATATTTTGAAGGCGTTAAAAATTTCGAGTATGTGGATAGACAGTGGTATATTATACCAAATTTATCACTACTGGTTATCAATAATGACTTGGACCTGTGTTTTTTTGAAAGTTTACAATTTTCGCTATATCTACAACGATTTAATACTGTTATCATCAACATTGTATATTGTTGCAAGTGAAATTTGCTCCCTTACAAAGACCCGAATTGTCGTCCGTAAACATCGAATAATTAAAACGATTTTAAACGAATTAGATCAAGACGATTTCCAACCGAAAACACAACAAGAACGCCACCAATTACAACAATTTATAAACGTATGGAAATCCATATCATTA…
HphaOR34	359	MSGNIFETHFNQITWYLKLLGIFKPNDSVLYFIYKIFVYTILNLTCLALILQIIRSQNVDELTQVCFSSITILLTTVKIYVTDVNQKRIRKLFELTNNPIFQPKSAIVQHEIRAIFVAFERMYSFMFWTPLMVITIWVIDSLMSSDKNALPVQAYYPFDLSPILVYRCVYLQQLCSLIICGQAHNHCDYLSIFLVVIAIGQYKILMNNLRNLKRDIGEKLMNQRLIECIKHHQLIIALVKEINEIYNGLYFGQFVTSAGALCFTLVQLSLPQANMARLLGFGLYQIGMLVQIFAFCIWGNGIIVESERLPFVAIECDWLDGTREFKRNLLFFICCAQKTATLYAIDLFQVSLRSFLQVI	ATGTCGGGTAATATTTTTGAGACGCATTTCAATCAAATTACATGGTATTTGAAATTGCTCGGTATTTTTAAACCAAACGATTCTGTATTGTATTTCATATACAAAATATTCGTATACACAATACTGAATTTAACGTGTCTAGCACTGATACTGCAAATTATAAGATCACAAAATGTCGATGAATTAACGCAAGTTTGTTTTTCGTCGATTACAATCCTGTTAACTACAGTTAAAATCTATGTTACTGACGTTAATCAGAAACGAATACGTAAATTGTTTGAACTGACAAACAATCCGATATTTCAACCGAAATCGGCGATTGTTCAACACGAGATACGTGCAATTTTCGTCGCATTTGAACGTATGTATTCGTTCATGTTTTGGACACCGTTAATGGTG…
HphaOR36	374	MLENLTNLQIIETQRSVLILTGTWPIENPSIFYKFRQLLTFLLCTLLTITMSIQMYDCIDDFRELSEILYMGSTMLSFLVKLYCFYLNSNNIKEILANIESLDYDLDLIDNFDLLKQHVYLISKYLTKSYILVCFLTCITYAIFPLLENKPLPFPFPYFNDGPLHYPMFIFQCISIVISGWINGGMDVTITGFMLIVGVQFDILKYQIDYFISQQQEEKLKKCYIYHTKIFELTKQIQRVFSIGLLAQFASSIVCICNTGFHFMLITWKSVQFINLIFYFTAMLVQLWMYCWFGNEIILKSIQVGDACYNSKWYELDSKLIKNYVFLIMERCKRPIAISVYGLATLSLTSYVSILNWSYSYYALLRRLYAKTTD	ATGTTAGAAAATTTAACAAATTTACAAATTATAGAGACTCAACGTAGTGTTTTAATATTGACTGGTACCTGGCCCATAGAGAATCCGTCAATTTTCTATAAATTTCGTCAATTACTCACTTTTCTATTGTGTACATTGTTAACAATAACAATGTCGATACAAATGTACGATTGTATCGATGATTTTAGAGAATTATCCGAAATTCTCTATATGGGCTCAACAATGCTCTCATTCTTGGTGAAATTATATTGTTTCTATTTAAATTCAAATAATATCAAAGAGATATTAGCAAATATTGAATCGTTAGATTATGATTTGGATTTAATTGACAATTTCGATTTATTAAAACAACACGTTTATCTAATTTCGAAATATTTAACGAAAAGTTATATATTGGTG…
HphaOR39	388	MVSIVLESFKLNLLLLRLAGLFPPTIDNYFYKLYSWFNYIVFIGILPVLAILHYIFNHTALEDIINSAFLILQLGNFIFKLSSLILKPELLKSVVYMLDSEIFTSYRHKQKYIMDDCVKKCKLLVYTLFVCVLTSLVLFYYWIRSLLTNPIKDFPLNFWTPFNSISDTQLYTYLLISVNYGAITNLCLDTLMALLLYHGTVQIKILKDNFRNLHIYALDDYPEDDQPDNYTFNCLVFNNIRKCIKHHEAISTFIKNHDKAFSGTMFSQLMTSIMVICLNCYKLIYNNCEIFELCFTIIYLYLMLCEIFLYCLFGTIIYIESDTLTTAIYESKWYEFDVKNQKIICIFMEMTNNPIKITAGIILDVSLITFVTILKKAYSLLAVLNSLK	ATGGTATCAATCGTTCTAGAATCGTTTAAACTAAATTTACTATTATTGAGATTAGCCGGTTTATTTCCACCAACAATAGATAATTATTTTTATAAATTATATTCGTGGTTTAATTATATTGTATTTATTGGTATTTTACCAGTTTTAGCAATTCTACATTATATTTTCAATCATACAGCACTTGAAGATATAATTAATAGTGCCTTTTTAATCTTACAGTTGGGTAATTTTATTTTCAAATTGTCATCGTTAATTCTTAAACCAGAACTACTAAAATCGGTGGTTTATATGTTGGATTCTGAAATATTCACATCGTATCGACATAAACAAAAATACATAATGGATGATTGTGTAAAAAAGTGCAAATTACTCGTTTATACGCTTTTCGTATGTGTTTTA…
HphaOR41	394	MDSTYFQLHLQVLRIFGINAVPIKNPTKRTLYYLYACIFLTFQFSYTCLELIQVISLFPNVINMCYSMCFLFSRILGLIKSGFVWKQRRIIWRLFKRMEHGNFLPNLKTATPSEGEFIKSALKFGNLQGVCFYSLTLIIIFLLSLAMTYSSESVGEYFDEQINSTVILKQKMLPFKIYIPVDYQSSPTYEFFFLTQVLWSIGCGMQIGAVDALLYGSMLFFKAQFLILKQRIRNLPDKPDEIKQFIRDCIGHHQELLDLCKDAEDVFRYLLLSQFLASLLILCMSLFQLSLNLESVLETVSMAIYLALMMYQIFFYCWHGNELRLVSDMTEDIYHANWIGGNFDLQRSLLVIMLRTQRPSQLTAGKFVFLSIQTFITVVKGSFSYFTVLRQMNN	ATGGACTCGACATATTTCCAACTACATCTCCAAGTCTTACGAATTTTCGGAATTAACGCTGTCCCTATCAAAAATCCAACAAAACGCACCCTCTACTACCTTTACGCTTGTATTTTTCTAACCTTTCAATTCTCCTACACTTGCCTAGAGTTGATACAAGTGATCTCTCTATTCCCCAATGTCATCAACATGTGCTACAGTATGTGCTTTTTATTCTCAAGAATTTTAGGTTTAATCAAATCGGGATTCGTTTGGAAGCAGAGGCGGATAATTTGGCGACTATTCAAACGGATGGAACACGGTAATTTTCTACCAAATCTAAAAACCGCAACGCCGAGTGAAGGCGAATTTATAAAATCAGCTCTAAAATTTGGCAACCTACAAGGAGTTTGTTTCTAC…
HphaOR43	392	MSNIFRNYFDSNRHLLRISGVWIYDQPAPKLTRILQYSYNISLIIYIFVVYLPFELLFVIWALNDLDLFLRSLRDIGNHITCVYKFVNYYLYRRKLIGLVDLLENYSCNYENFGDYQPDEIVDRRKDEAKRWSNYFWNLVNAICITMFTTGLFVFFFFGDQQWAVEDGKRVYRQQYPVNIVSPFGKDTRQQYLTTFLFTVIALTLYAWMIIALDSLFITLMSCISAHLEVLQGAFRTLRTRUMNVCIKHLQTIFSVSEDLEAIYNVQTLFQTLISLGEMCFSLYLLSQVLDANTGNELFYLLSVAFELLLYCWFGNGITEASTNLSFAIYDSDWHPINSAFKKQIIITLSRLKKPIYITIGKVTPLTFSTFLTMARGAYSFFTFLKQRGIGN	ATGTCGAATATTTTCCGGAATTATTTCGATTCAAACAGACACCTATTGCGAATTTCCGGTGTCTGGATCTACGATCAACCGGCACCGAAATTGACGCGAATCCTGCAATATTCCTACAATATCTCGCTAATAATCTACATTTTCGTCGTGTATCTACCGTTCGAACTGTTATTCGTGATTTGGGCCCTCAACGATCTGGATCTATTCCTAAGATCTCTACGCGATATCGGTAATCACATAACTTGCGTCTATAAATTCGTCAATTACTACCTATACCGGCGGAAATTGATCGGATTAGTCGACTTATTGGAGAATTATTCGTGCAATTACGAGAATTTCGGTGATTATCAGCCGGACGAGATCGTCGATCGGCGCAAAGATGAAGCCAAACGTTGGTCG…	INT,
HphaOR45	364	MDEYQEVIDISLKNLNLLGLHPLKPTGKFLTFYQLSSFLIIWILTVAKLKYEEFGWRTFGSALEVTFMLLQSTTKVLSLVIGKKQARHLLEQMKYFLPPTNKNPAIQQENERILNLIKTIVKIFLRFSYLTLTSFVLRPVLLKILPMECLVPPFIPYWLFAIYDASCITVCAFSVLWVDAFFSLILLLLYFQFRILNLRIAAIDFASVHDEKSAKIVEKDIKEIVDQHNFLYDYLDSFNRFASIMALVQCILTIFSVCFELFLIEKNITQISLLINNIMYLGTMSSELLITFGVPAVIVTNEATNVIWNLYNTTWTDCTYLPLRQYLIIMMQRAQKEALVSAGKMVILNLEVCTDVNIFRLFII	ATGGACGAGTATCAAGAAGTCATCGATATATCACTGAAAAACTTAAATTTACTCGGTTTGCACCCGTTGAAACCGACTGGAAAGTTTCTAACATTCTATCAATTGAGCAGTTTTTTAATAATTTGGATTTTGACAGTTGCAAAGTTGAAATATGAAGAATTCGGTTGGCGCACCTTTGGCTCAGCTCTAGAAGTCACATTCATGTTGCTCCAAAGTACAACAAAAGTCTTATCACTTGTTATCGGTAAGAAACAGGCACGTCATCTATTAGAGCAAATGAAATATTTCTTACCACCAACCAATAAAAATCCGGCTATTCAACAAGAAAACGAGCGTATTTTGAATTTGATCAAAACGATTGTTAAAATTTTCTTAAGATTCTCCTATCTAACACTAACA…
HphaOR47	317	MDNYMAVLNPSLYPFSAIGINPIKPLRRLQVLCLMFLLLTINILTWAQLWYKEITIYVITDILETESVLLYSFTKCFTLITFRRYAVELIASMHRFLPLTNSDQTIQQSNHRLVNIFKYVIKFYLVLAYSTVFSVAVRPVYKELPLKCLIPSFISFEIFAFVNWMAMIGGTLIIIGADTFIMTLLLLLLAFQFKLLCERFQQLYLAKIVDEKSARVVEKELKLIVEHHNFLLNYLSLLNKFIQFPALMQCFLTVLSVCFQLFMISQKQENFDGIANISQSIGYISYLATVSFELLMGYGVPAVYVGEYVSSPFKIMF	ATGGACAACTATATGGCGGTTTTGAATCCGTCTCTATACCCCTTCAGTGCAATTGGGATAAATCCAATAAAACCTTTAAGAAGACTACAAGTATTGTGTTTAATGTTCTTATTATTAACAATAAATATATTAACATGGGCACAATTATGGTATAAAGAAATAACAATCTATGTAATAACCGATATATTAGAAACAGAAAGTGTATTGCTTTATAGTTTCACTAAATGTTTTACATTGATCACTTTCCGCCGATATGCAGTTGAATTAATTGCTTCAATGCATCGTTTTCTACCATTAACAAATTCCGATCAAACAATCCAACAAAGCAACCATCGTCTTGTTAATATTTTCAAATATGTGATTAAATTCTATCTTGTTTTGGCTTATTCGACAGTATTT…	PAR,
HphaOR49	348	MSEYREVIEISLLSFELIGVHPLKQLNKVKMIIFVIMFSIIGFLVILNTIVQELNLQMFTKLMETVVLCSSHFPKLFVLIVNKDDGKFLIEKLENFWALDNETTKIYGEKIQFCKIIAGNFYKFSIAATTVYLILPLFVNELPLFLYNPELIPYPVLYIFNIFIMASFCVFECGFITFTFSTVAMLTLQFQMLNDKLELLEYDSECYKKIKLYVRHHNFLLKYLETFNNFYQVCILVDLGIIMGCVLSEILNLLKEPIGTTTIKIILVIVGFTFQLVFLTCWPASQLSQETSRTVDAIYNSEWYNCPDLLIRKQLIIMMEMANRETVITAGKVIPITMGTCTQVFPVI	ATGAGTGAATATAGAGAAGTGATAGAAATTAGTTTATTATCGTTTGAACTGATTGGTGTCCATCCTTTGAAGCAACTAAATAAGGTCAAAATGATTATATTTGTAATTATGTTCAGTATTATTGGATTTTTAGTAATTTTAAATACAATAGTACAAGAATTAAATCTGCAAATGTTCACCAAGCTGATGGAAACTGTTGTTCTTTGTTCGTCTCATTTTCCCAAGTTGTTCGTTTTAATAGTCAATAAAGATGACGGAAAGTTTCTGATAGAAAAACTGGAAAATTTCTGGGCTTTGGACAATGAAACTACGAAAATTTATGGAGAAAAGATTCAATTTTGCAAAATAATTGCCGGGAATTTCTACAAATTTAGCATAGCAGCTACAACGGTGTATTTA…
HphaOR50a	214	NYRELIKISLLSFEFFGVNPLKKLDRIKIITISIMFGIVGFLIVLNSIFHQLNLHTFILVETFVNCSTVPLILVVLILNNEVKFLVEKLENFCPLKDDTILMRKKLILTEYLCIKVYYIYSIITTIVFLISVLFLNELPLFFFCFYVVLFNAFVAFPFSIIKMLTVQFRIMNNKLNLMEYDFQCDKKIKLYAKHYNFLLKFLKTNNNFYQVIVL	AATTATAGAGAACTGATAAAAATTAGTTTATTATCGTTTGAATTCTTTGGTGTGAATCCTTTGAAGAAATTAGACAGAATTAAAATCATCACAATTTCAATTATGTTCGGTATTGTTGGATTTTTAATAGTTTTAAACAGCATTTTTCATCAACTTAATCTCCACACTTTCATTTTAGTGGAAACTTTTGTAAACTGTTCAACGGTGCCTCTCATTTTGGTTGTTTTAATTTTAAATAATGAGGTGAAATTTCTGGTAGAAAAACTTGAAAATTTCTGCCCATTAAAGGATGATACAATATTAATGAGGAAGAAATTAATTTTAACCGAATATTTATGTATCAAAGTGTATTATATTTATAGTATAATAACTACAATTGTTTTTCTAATTAGTGTATTA…	PSE,PAR,
HphaOR51	334	HQEYREVIEISFLTFGLVGVHPLKQLNKVKIITLVIMFGIIGFLVIFNTILQEFNLEMLTKLMETVVICSLVKNNLPFHRQTRNFWALDNETTHIYEEKIRFCKKMGDSFFKFCVISTVVYVISPLVVNELPLFLYNPEFIPYPVLYIFIISYLALCCLVQSGFIIFAFSTIKMLTLQFQMLNDKLELLEYDSQCYKKIKLYVKHHNFLLKYLETFNNFYQVCILVDLGTIMGCMLPEILQLLKGPSGTATIKKIFIIVGVTFQLIFLICWPVSQLSQETSRTVDAIYKSQWYNCTDLSIKKQLIIMMEIAKRETVVTAGKVFPITMATCTQVF	CACCAAGAATATAGAGAAGTGATAGAAATTAGTTTCTTAACGTTTGGGCTGGTTGGTGTCCATCCTTTGAAGCAATTAAATAAAGTCAAAATTATTACACTTGTAATTATGTTTGGTATTATTGGATTTTTGGTAATTTTCAATACAATTTTACAAGAATTCAATCTAGAAATGCTCACCAAATTAATGGAAACTGTCGTTATTTGTTCGCTTGTAAAGAATAATTTACCGTTTCATAGGCAGACGCGAAATTTCTGGGCTTTGGACAATGAAACTACTCACATTTATGAAGAAAAGATCAGATTTTGCAAAAAAATGGGCGACAGTTTCTTCAAATTTTGTGTAATATCCACAGTAGTGTATGTAATAAGTCCACTTGTTGTAAATGAATTACCACTG…	PAR,
HphaOR52	277	MPSKLLVLILNKQEARFLIENLDSFWSFKNETSKIYEEEIKFNRKIIKIYYIYSIITAIVFLISALFANELPLFCYNPAFMPFVWLYIFNFLIVALSCVIQSAFVAFSFSTIKMLAVQFQMLNDKLNLLEYDSRCYKKIKLYVKHQNFLLKYSKVFNNFYQVIVLFELSILMGSLLSELLQMLKEPFSDVTIKINLCIIIIVGEIIFLFCWPASQLSQETSKTVDAIYNSKWYNCSDLLIRKQLIIMMEMAQKETVITAGKVIPITMATCTQVFLIV	ATGCCTTCCAAATTGTTGGTTTTAATTCTCAATAAACAGGAAGCGAGATTTTTGATAGAAAACTTGGACAGTTTCTGGTCTTTTAAGAATGAAACTAGTAAAATTTATGAGGAAGAAATTAAATTCAACAGAAAAATTATCAAAATCTATTATATTTATAGTATAATAACTGCAATTGTTTTTCTAATAAGTGCATTATTCGCGAATGAATTACCACTGTTTTGCTATAATCCCGCATTTATGCCTTTTGTATGGTTGTATATTTTCAATTTTCTAATTGTAGCTTTATCTTGTGTAATCCAATCTGCATTTGTTGCTTTTTCATTTTCAACAATAAAAATGTTAGCAGTGCAATTTCAAATGCTTAACGATAAATTAAATCTATTGGAATACGATTCT…	PAR,
HphaOR5a	396	MVVPFDMKSHLNIVLFYLKMIGLWPNTDRYQPYSFYKFLIIFYLIVACFLFILPQVIYLTLILNDLETLAASIYVVMSDFNGAIKAYLFMINLPLIKSIVGRLDEEMFQPKNEHQKLVMMELFRPWSIMWTTLLSFGHMTVFLWGFMAFINYKLPFLLWLPFDQHRFFWPLFIHQALSIYYLAMVNINIDGLFSAIMVYIASECEFLCDNLRNIHDFTRERLEKDSNNRVLEDDVVINEYNNSLKMIIEHHRAILKLVDDSNIIFTYIVAFQLCTSILAICMTMFQLSLMEQFSGDFCNLLFYQGCMFLEILLYCWCGNEAMLSGCKIPVAAFESNWIPATLEFKKNLLFFIVKTQKPINLYAIRFFVLSLTTFISILRMSWSYFALLRQVNNRNE	ATGGTGGTTCCATTCGATATGAAATCACACTTAAATATCGTCCTATTCTATTTAAAAATGATCGGTTTATGGCCTAATACTGACAGATACCAGCCGTATTCTTTCTATAAATTTTTAATAATTTTCTATTTGATTGTAGCCTGTTTTCTGTTCATCTTACCACAAGTGATTTATTTAACGTTAATTTTAAACGATTTAGAAACATTAGCCGCTTCTATCTATGTAGTCATGTCTGATTTTAACGGAGCAATTAAAGCCTATCTATTTATGATAAATTTACCATTAATCAAATCGATTGTGGGCCGTTTAGATGAAGAGATGTTCCAGCCGAAAAACGAGCATCAGAAATTGGTAATGATGGAATTGTTTAGACCATGGTCGATTATGTGGACAACTCTA…
HphaOR5b	211	MGLWPDSGTYQPYTFYKLLIIFYVIVAGFLFIRPQVIYLTLTINNLEMLILLMSSINATIKLCLFMANLLIKSIMGRLDEEMYQPKNDHQIMMELFRPWWIFUITLFNFANMGVSLYVCSGFINYELPYLVSINIFWILFVLUFLSVYYLAMINIDIDGLFAAIMVDIASEYEFLCDNLRNIHDFTRERLEKESNNRTLEDNVVIGEYNNS	ATGGGCTTATGGCCTGATTCTGGCACATATCAGCCATATACGTTCTATAAATTGTTGATAATTTTCTACGTGATTGTAGCCGGTTTTCTGTTCATTCGACCACAAGTGATTTATTTAACATTAACTATAAACAACTTAGAAATGTTAATCCTGCTCATGTCTAGTATCAATGCAACAATCAAATTGTGTCTTTTTATGGCAAATCTATTAATCAAATCGATTATGGGTCGTTTAGATGAAGAGATGTATCAACCGAAAAACGATCATCAGATAATGATGGAATTATTTAGACCATGGTGGATTTTTTAGATAACTCTATTCAATTTTGCAAATATGGGAGTCTCCTTATACGTTTGTTCCGGATTTATCAATTATGAATTACCGTACTTGGTTTCGATT…	INT,PSE,PAR,
HphaOR64	192	MTDCRKIVDTSAIIFDILGVNPLKTTNKIEITVITYVLMYYLLIWHIILQEFNVKLLTDMMETITVIYVPVVKLFTLILNKDKAKELIEDVEKFGEFQQETDRIYQKLEFIAKIIKIFTQLIVVIDIAFAILRPLLSNDVPLVCHIPKSIPYFLFYFHNSLVFAISSTLEARFNIFIFSLTKILTLQFRIFN	ATGACCGATTGTAGAAAGATCGTCGATACCAGTGCGATTATCTTCGATATTCTCGGAGTAAATCCGTTGAAAACGACGAATAAAATTGAAATTACTGTCATTACGTACGTTTTGATGTATTATTTGCTAATTTGGCACATAATTCTACAAGAATTCAACGTTAAATTGCTCACCGATATGATGGAAACTATCACTGTAATTTACGTGCCTGTGGTAAAGTTATTCACGCTAATCCTCAATAAAGATAAAGCAAAGGAATTAATCGAAGATGTTGAGAAATTTGGGGAATTTCAACAAGAAACCGATCGAATCTATCAGAAACTGGAATTTATTGCAAAAATCATCAAAATATTTACTCAATTAATTGTGGTAATCGATATTGCATTTGCTATATTACGC…	PAR,
HphaOR66	292	MEQEKFIRSIARVLDALGFKPDGNLKYLRIFLLFTPLIVTLNLAIYLIIDGNITYDEFTNTVETIFSFLHASVKYIVLIVNYQRFQLLIIRTKLMFKVDDFDENVNHLYKTEITKIIKIGKTYAILLGVILCIASLRPIFANELPFLFYVPEWVPTWVSRTFSSTALLIGAIVVATFDILSFTLMSLLMLKMRILNENITNLGIGEDRNEAIVSYRLKQWIKAHIDFYSYFKLLNSTVRWAVLIQVIIFIVSMSFELHLAVTRTDDFTNRFKSFAYIFGVLAQLFVIYCRPA	ATGGAACAAGAAAAATTTATTCGATCTATAGCACGAGTGCTAGACGCTTTAGGTTTTAAACCGGATGGAAATTTGAAATATTTACGCATTTTCTTACTGTTTACACCGCTAATTGTTACACTGAATTTGGCAATTTATTTAATAATTGACGGTAATATTACCTATGATGAGTTTACAAATACTGTTGAGACAATTTTTTCATTCTTACACGCTTCTGTTAAATATATCGTTCTGATAGTTAACTACCAACGATTTCAATTATTGATTATAAGAACAAAACTAATGTTCAAAGTGGACGACTTTGATGAAAATGTCAATCATTTGTACAAAACAGAAATAACGAAAATAATCAAAATTGGTAAAACTTACGCAATATTGCTTGGTGTGATACTGTGTATA…	PAR,
HphaOR67b	303	MVIVLFLAIYLQINGNVGFEEFTNCVEAVITFLHAISKYLIFIANYRHFKLLVQKLIDLFTVSEFDENPNELYNNGITRVVYFVKTLIPLQFLVIIVLGILRPILFNQPTFAFYIPNWISGKLSTVYNIVTVLIVGVIILIFDTFTFTQISULTLQMKVLNKKITNLEIGTISLTGLKNWVKVHNNFYSYFKSFNSVAKCAIFIQTILFVIPMPFDCILPLMEPFFFIHRYMQGIILQLFMFYCWPASKVTEEASNTPFEIYDPPWYNSSLSAQKCLLTRLQRAVIPVGNAVVANFQLFTNVC	ATGGTTATTGTCTTATTTTTGGCAATCTATCTACAGATCAATGGTAATGTTGGTTTCGAAGAATTTACAAATTGTGTTGAAGCAGTTATTACTTTCTTACATGCGATCAGTAAATATTTGATTTTTATTGCAAATTATCGCCACTTCAAATTATTAGTGCAAAAGTTGATAGATTTGTTTACAGTTAGTGAATTCGATGAGAATCCGAATGAGTTGTACAACAATGGAATCACTAGAGTTGTTTATTTTGTAAAAACCTTAATTCCATTACAGTTTCTAGTAATTATCGTACTAGGTATATTAAGACCGATTTTATTTAATCAGCCAACATTTGCCTTTTATATTCCAAACTGGATATCAGGTAAATTATCCACAGTCTATAATATTGTCACAGTTTTA…	INT,PSE,PAR,
HphaOR68a	282	MNDLDESLRLYKTEIRRIKIFVKSLIILSSLSLIVFTIGTTLFNKLAFVVUIPKWAPRGVFLIFCNFVLLLNSSIIUIFDLLSFILIFLLTUFMKILNKKITNLGIGEDFSDGLVACEIKQWVUAHINFYNFFFGYFKILDSTIRFAVLTQVIIFIISISFQLNIMVNRNDDFSKRLNSLLYIQWLILELELFILYCYPASKLTEETTNTLFFFYDTLUYNAPLSIQKLLIIMTRLQRETVIRVGKIVVASMEFTNAFKAYSYFTTLQTIQQVPIWKIIQKK	ATGAACGATTTAGATGAAAGTCTTCGTTTATATAAAACAGAAATTAGAAGAATAAAAATCTTTGTGAAATCACTTATAATATTATCCAGTTTGTCACTAATTGTCTTTACGATAGGAACCACTTTATTTAATAAACTAGCATTTGTTGTTTAAATTCCAAAATGGGCTCCAAGAGGAGTATTCTTAATCTTTTGCAATTTCGTATTATTATTAAATTCATCAATAATCTAAATATTTGATCTATTATCATTCATTTTAATTTTTCTCTTAACCTGATTTATGAAAATTTTGAATAAAAAAATCACAAATTTAGGCATTGGAGAAGATTTTAGTGATGGGTTAGTTGCATGTGAAATAAAACAATGGGTTTAAGCTCATATTAATTTCTACAATTTCTTT…	INT,PSE,PAR,
HphaOR68b	231	KSYIKFVAVVVGTTGPILFNKLTUIFYLPEWVPTWVSLTFCNIAVALLVSIMVTFDVLSFILISLLTLYMKILNQKIANLGIGEGFNDGYFFFSYFKMLHSTIRFGLLTIFIISMPFELHLVVNRTDDFSRTKFFVISKGLFSLFILYCWPSSKLTEEATNTLFLFUDTSWYHASLSIQKGPLIIMTRLQRETVIRVGKIVVANMKLFTNAFKASYSYFTTLQTIQQVYGK	AAATCTTATATCAAATTTGTCGCTGTAGTTGTTGGTACAACAGGACCTATTTTGTTTAATAAGCTGACTTAAATCTTTTATCTACCCGAATGGGTTCCTACATGGGTATCATTAACATTTTGCAATATTGCAGTAGCATTACTTGTATCAATTATGGTAACATTCGATGTATTGTCTTTTATTTTAATTTCTTTATTAACACTGTATATGAAGATTTTAAATCAAAAAATCGCAAATTTAGGCATTGGAGAAGGTTTTAATGATGGTTATTTCTTTTTCAGCTACTTCAAAATGCTTCATTCAACTATTCGATTTGGACTTCTAACAATTTTCATAATTTCTATGCCTTTTGAATTACATTTAGTGGTTAATCGAACTGATGATTTCTCCAGGACTAAA…	INT,PSE,PAR,
HphaOR7	351	MAVSPNMKSHLKIVLLCLKIMGLWPDSDTYKPYTFYKFLIIFULSPQVIYLTLAINDLKMLISGRYVFMSSIKAIIKLCLFMANLPLIKSIMGRLDKEMYQPKNDHQKLVMMELLUSWWIMWVTLFSFANMAIWTUVYSEFNNHELPYLVWLPFDQHQFFSILFFHQVLSIYYLAMVNINITGLFSAIMVYIASECEFLCDNLQNIHDVTRERLEKESNNDVVINEYNNSLKMIIGHFKQFNSRLADDTNIIFTYSTTSELCTSVVTICMTMFQLSLKESFSGDVCGLLFNQACLFLKTLLYCWSGNEAMLCKFKLYAIGFFELSPTTFSNILQMSWSYYSRLRQVNDRNK	ATGGCGGTTTCACCCAATATGAAATCACATTTAAAAATCGTTTTACTCTGTCTAAAAATTATGGGCTTATGGCCTGATTCTGACACATATAAGCCATATACGTTTTATAAATTCTTGATAATTTTCTAATTATCACCACAAGTGATTTATTTAACATTAGCTATAAACGACTTAAAAATGTTAATCTCTGGTAGGTACGTTTTCATGTCTAGTATCAAGGCAATAATCAAATTGTGTCTTTTTATGGCAAATCTACCATTAATCAAATCGATTATGGGTCGTTTAGACAAAGAAATGTACCAACCGAAAAACGACCACCAGAAATTGGTTATGATGGAATTGTTATGATCATGGTGGATTATGTGGGTAACTCTATTCAGTTTTGCAAATATGGCAATC…	INT,PSE,
HphaOR70	204	IFIKYTILIINCQKLFLLMEKIKDMFVMNDLDENLYRLYKTEIRRVLIIAKSYIILATVALLIILTEPILFNKLPFVFYVPKWVPTWFSFIFISLLTLFMKILNNKIANLGIREDINDVLVACQIKQWVKAHINFYNYFKILNSTLPFALLTQVIIFIIUVSFMVNRTDDFSRRLNSLFYIQGLIFELFILFCCPASKLLFYYY	ATATTTATCAAATATACAATTTTGATAATTAACTGTCAAAAATTATTTTTATTAATGGAGAAAATAAAAGATATGTTTGTAATGAACGATTTAGATGAAAATCTGTATCGTTTATATAAAACAGAAATTAGAAGAGTACTTATTATTGCAAAATCGTATATTATTTTAGCCACAGTCGCATTGCTTATCATTTTAACGGAGCCCATTTTATTTAATAAGTTACCATTTGTCTTTTATGTTCCAAAATGGGTTCCTACATGGTTTTCGTTTATTTTTATTTCTTTATTAACATTGTTTATGAAAATTCTAAATAATAAGATCGCTAATTTAGGCATTAGAGAAGATATTAATGATGTGTTAGTTGCTTGTCAAATAAAACAGTGGGTTAAAGCTCATATT…	INT,PSE,PAR,
HphaOR78	298	KYFILAVNHRRIHLLLKEITNLLTPSSLDDNFRELYKTTITRIELFTKLYIGLLTAALLFYLRNPVIFKEPIFVLYIPEWVPMEIVLIFSSLIMILMTFSTLCFDLLLLNSILLLTLQIRILNEKVSLLGIGDNDDKMVEFELKIWIEAHIHFDKCFKLLSSIIGWTVLLESITCIVSVSFELHLTINRANNLSNLIQSLIYIVAVVAEIFLIYCLPTSILTEEASFTRFYFYDALWFNSSIKLREDLIMIMTRLQKESVVSLADVLVVDFRTCTNVFKISLSYFMALQTMQDIYFEK	AAATATTTTATATTAGCAGTGAACCATCGACGAATTCACTTATTATTGAAAGAAATAACAAATCTACTAACACCCAGTAGTTTGGATGATAATTTTAGAGAATTATACAAAACTACCATTACGCGTATTGAATTATTCACAAAACTCTATATCGGACTACTAACTGCAGCGTTGTTGTTTTATTTAAGAAACCCGGTGATATTTAAGGAGCCAATATTTGTTTTGTACATACCGGAATGGGTCCCCATGGAAATCGTCTTAATTTTCAGCAGTCTTATCATGATTTTAATGACTTTCAGCACCTTGTGTTTTGATTTGTTGCTATTAAATTCGATTTTATTATTAACATTACAAATCCGAATTCTCAACGAGAAAGTCTCGCTTCTCGGAATAGGCGAT…	PAR,
HphaOR8	195	MVVPFDMKSHLKIVLFYLKMVGLWPDTDTYPYTFYKFLIIFYLIVVCFLFILPQVINLTLIFNDLETLASSVYVVMSDFNATIKVCFFMANLPLTKSIMGRLDQEMYQPKNDHQKFVMMKLFRQWSIKWIILFSFGHMVAFLMGFTAFIYYKLPFLVWLPFDQHRFFWILFFHQFLSIYYVAMVNINIDGLFSAI	ATGGTGGTTCCATTCGATATGAAATCACATTTAAAAATCGTCTTATTCTATCTAAAAATGGTTGGCTTATGGCCTGATACTGACACATATCCATATACGTTCTATAAATTTTTAATAATTTTTTATTTGATTGTAGTCTGTTTCCTGTTCATCCTACCACAAGTGATAAATTTAACGTTAATTTTCAACGATTTAGAAACATTAGCCTCTTCTGTCTATGTAGTCATGTCTGATTTTAACGCAACAATCAAAGTGTGTTTTTTTATGGCAAATCTACCATTAACCAAATCGATTATGGGCCGTTTAGACCAAGAGATGTACCAACCGAAAAACGACCATCAGAAATTTGTAATGATGAAATTGTTTAGACAATGGTCGATTAAGTGGATAATACTATTC…	PSE,PAR,
HphaOR83	302	KYLLLIIKRKEIIYLLNKTKNFSTFDGFNENFQRSCRKELRFIRLVVGVFASSVLLGVVFFILKPFVSDEVSFLCYKPQWVPIKVFNVINSLTIIPIGLVLLTFDLFTFTLISLLRVQMGILNHKISTLSIGDDHNDGGDDNVLSRMKVLVDFHNFLYRYFISINGVFGLATLLQLFIFIWTMCFELYIASRTEDLANICNVLIHFYVISFETVICYCWPASRLTEEFSNTSFCLYDTNWYNCSSISIRKSLLIMMTRCQSATVMCYRCMFIIDMELCTNAFNTAFSYFTVLKTMSQKFATN	AAGTATCTGCTGCTGATCATCAAGCGCAAAGAAATCATCTATTTGTTAAACAAGACAAAGAATTTCTCAACATTCGATGGTTTTAACGAAAATTTCCAACGATCATGCCGCAAAGAGTTGCGTTTTATCCGATTAGTTGTCGGTGTATTTGCATCATCGGTTCTTCTGGGTGTGGTGTTTTTCATATTGAAGCCATTCGTAAGCGATGAAGTCTCGTTTCTTTGTTATAAACCACAATGGGTTCCAATCAAAGTTTTCAATGTAATCAACAGTTTAACGATTATACCGATCGGTTTGGTTCTTTTAACTTTTGATTTGTTCACATTTACTCTAATTTCACTATTGAGAGTCCAGATGGGGATTCTGAATCACAAAATTTCAACGCTTAGTATTGGAGAT…	PAR,
HphaOR85	294	MLVLNRGTIVDLMDKTQSFLSIDDLDENFQRSYKREIRFIKFVNGAFSITSLFSLLVIVMKVFFTDELTFACYTPEWVPENVFFMINGLLIIPIAIIVITFDLFTYSLISIVRLQMKILNKKISTFGIGDDGNEKIVLSRMKAWIDFHNFLYNYFMSINEVFGLATLIQLLIFIWAMCFELYIASRTEKIETIFKNFAYIYIISFEILICYFWPASKLTEEFSNTSFCLYDTKWYNSSIPMRKSVLLMMTRCQEAVVMCYRCMFTIDMELCSRAFNTAFSYFTVLKTMSQKFTD	ATGTTGGTCCTCAATCGTGGAACAATCGTCGATTTGATGGATAAAACGCAGAGTTTTCTATCGATCGATGATTTAGATGAAAATTTCCAACGTTCGTACAAGAGAGAGATACGTTTTATTAAATTCGTCAATGGCGCCTTTTCAATAACGTCCCTTTTTAGTTTACTAGTTATCGTAATGAAAGTATTCTTCACTGATGAATTAACATTCGCTTGTTATACGCCGGAATGGGTGCCAGAAAACGTATTTTTCATGATTAACGGTTTATTGATCATACCGATTGCTATCATTGTTATAACTTTCGATCTATTCACATACAGTCTGATCTCAATAGTGAGACTACAAATGAAAATTTTAAATAAGAAAATCTCAACGTTTGGTATTGGAGACGATGGGAAT…	PAR,
HphaOR86	362	MAQKDTLWLIKTSLTFIGISANNRLNPVIILITFFLPIVMGYLAIYQLINHEGVSFRILTATLETVMTNIHFTTKYVILIFNHKKIKYLIGETANFQSIDDLDPDTRKSITKQIDFIKLANNALVASSVVGVISFAFKVVIINEIPFVCYIPNWIPTDIFNTLNSLAIIPFALVIISSDLFVFTLISLLTIQMSILNKKIKTLAIGDDDDKTVLSRLKIWIDSHNFFHNYFNVMNEVFGLMILIQSFIFILTMCFELYLINHTQNFMDVLKAVCYIYTISFEMIVCYCRPASELTQEFSNTSFYLYDTEWYNCRSISIRKSLSIIMMRSQIDTVICYRRMFIINMERCKNVGKIAIRIDGGF	ATGGCGCAAAAAGATACCCTTTGGTTGATAAAAACCTCTCTAACTTTCATTGGTATCAGTGCAAATAATCGATTGAACCCTGTTATAATTTTAATAACGTTTTTTCTGCCGATTGTGATGGGGTATTTAGCGATTTATCAATTAATCAATCATGAGGGTGTATCGTTTCGGATTTTAACAGCGACGCTTGAAACGGTTATGACAAACATACATTTCACAACGAAATACGTAATTCTGATATTCAACCACAAGAAAATCAAATATTTGATTGGAGAAACGGCGAATTTCCAATCTATCGATGATTTAGATCCGGATACCCGAAAATCCATCACCAAACAGATCGATTTTATTAAATTGGCCAACAATGCACTTGTTGCCTCGTCTGTAGTTGGTGTGATT…
HphaOR90	360	MDCHQPIVELYLKTFNILGMNPTKQLNLFKIITSVFLLLFTLCLTFYQLYHDDGITFQSFAANIQTATSIIHTLMKMTVMIVNRDEMRLLLENCRNLLTIEKFDDQFKRSYRKQLDSVSFLFKSITIFCSLFTFLQALRPILLNELAMTCYIPKSLPFQLFASINVYVLIVDVSYSCTCDLFIYSMITIIRLQYEILNKTITVMGIGKEDDFLVEQRLKQWIKDHNFVRRHLRLLLKFAEWELFFFSLIFIIIVCFNLFIFSSVRDYLTKIQAILYIAALAIELIVCYSKPATYLTKEASKTIFYFYDTEWYNCTSKSIKSDLIIIMSRLQEEVIVSFGQMLSINYTTATQVRKFGFFIL	ATGGATTGCCATCAACCAATTGTTGAACTTTATCTGAAAACTTTCAATATTCTCGGCATGAATCCAACGAAACAATTAAATTTATTTAAAATAATCACCTCTGTGTTTCTTTTATTGTTTACTTTGTGTTTAACTTTCTACCAGTTGTACCATGACGATGGAATTACGTTTCAAAGTTTTGCGGCTAATATCCAGACGGCAACATCGATTATTCATACTCTAATGAAGATGACAGTTATGATTGTAAATCGTGATGAAATGCGCCTGTTATTGGAGAATTGTCGGAATTTGTTGACGATTGAAAAATTCGATGATCAATTCAAGAGATCGTATCGAAAACAATTAGATTCGGTTTCATTTCTATTTAAATCTATAACAATTTTCTGTTCGTTATTCACG…
HphaOR91	229	MPHREIIGFFVKNLEILGANPLKKRKISKNLIIMFPAIATWVLGVYQFFNEELTFDTVVNGVETMLTTTHFILKYVALVLNHHKSQILLEETGRFASISDEFSHDFRESYRNSIRIVKFVRNYYIAVGCTASIIVPLIPILLNDLVLTCYIPKWINRTVFIYFNCFTYCLTILIVISYDLFAFAILSLIRLQFKIHNKRVALFNIESNDNKVVLLKMEDWIKHHRFLYK	ATGCCGCACCGGGAGATTATCGGATTTTTCGTCAAGAATTTGGAAATTCTCGGCGCCAATCCGCTTAAAAAACGGAAAATTTCGAAAAATCTGATAATAATGTTCCCGGCTATCGCCACGTGGGTACTGGGAGTTTACCAATTCTTCAACGAAGAGCTAACTTTCGATACGGTAGTCAATGGTGTGGAGACAATGCTGACGACAACTCACTTTATTCTCAAATATGTTGCATTGGTACTTAATCACCACAAGTCGCAAATTTTACTGGAAGAAACCGGAAGATTCGCTTCGATTTCCGATGAATTCAGCCACGATTTCCGAGAATCGTACAGAAATTCGATTAGAATCGTCAAATTTGTCCGCAATTATTACATTGCTGTCGGTTGTACAGCTTCGATT…	PAR,
HphaOR92c	298	YFQVITKVTGIVLNRKGLRVFLNNMDNYWPIDNPKYSEEFKRECSNTIKLHLKIVKAYQVYMVFLFTSVISMEIYDGNLPFAIYQPKILPAIYYKILINIYFFICLPTSVASDFLMSTMFRMLGLQFQLFNESIRINIDECIDNNLNEEETNEMIKSHVHHHNFILDQFAMINKILGSTLLVYLWNEVIIMCFYFFTTTVVDNVEGARYIMYVFVVVSQMAIFVAQPAEYLTNQATNLNQSIYDSKWYELNHFSVRKSLTIMMSRTQVDIHILAGKLMDVNLATCTVVRISNSFKYYQ	TATTTTCAGGTGATAACGAAGGTGACTGGCATTGTATTAAACAGGAAAGGTTTAAGAGTGTTTTTGAATAATATGGATAATTATTGGCCTATTGATAATCCAAAATATTCGGAAGAATTTAAACGGGAATGCTCGAATACAATAAAGCTGCATTTAAAAATTGTAAAAGCTTATCAAGTTTATATGGTATTTCTATTTACTTCTGTTATTTCTATGGAAATCTACGATGGTAATCTACCATTTGCAATATATCAACCAAAAATTCTACCAGCAATTTACTATAAAATATTGATCAATATCTATTTCTTTATATGTTTACCTACATCTGTTGCTTCTGATTTTTTAATGTCGACAATGTTCAGAATGTTAGGATTACAATTTCAATTATTTAACGAGAGT…	PAR,
HphaORco	276	MMKFKVTGLVADLMPNIRLIQASGHFMLNYHADNSGALHTLRLGYCCLNLVCLLFQYVCNFMNLVKQRYDVNDLATNTITVLFFTHCLTKYLYFALRSKLFYRTFGMWNQANSHPLFAESNNRYHALSLKKMRRLFFMIVLTSLSSAIAWTTITFVGDSNHTIKDPENSNLTITEELPRLLVRAWYPWDTFSGFSHWATVLFQVYYVLFSIFHANLMDSLFCSWLIFACEQLQHLKEIMRPLMDLSASLDTYVPKSADLFRAPSATSTDNLIENGQ	ATGATGAAATTTAAAGTGACCGGCCTGGTGGCCGATCTAATGCCCAACATACGTCTAATTCAAGCATCCGGCCATTTTATGTTGAATTATCATGCTGATAATTCGGGTGCACTGCATACGTTACGTTTAGGTTATTGTTGTTTGAATCTAGTGTGTCTGCTATTTCAATATGTCTGTAATTTTATGAATTTGGTAAAACAACGGTATGATGTTAATGATTTAGCAACAAACACAATTACCGTATTGTTTTTTACACATTGTTTAACGAAATATTTATATTTTGCACTACGCTCAAAATTATTCTATAGAACGTTCGGTATGTGGAATCAAGCCAATAGTCATCCGTTATTTGCGGAATCAAATAATCGTTATCATGCCTTGTCTTTAAAGAAAATGCGC…	PAR,
HcicGR1	417	RKTNTVNVTGTPSSIQYGENEGPDPQLLDQYDSFYQTTKSLLVLFQIMGVVPIERSFGKTTFRWLSPASIWSYCIYIAETIFVSIVLKERLFLILQRGKRFDEYIYGIIFLSILIPHFLLPVSAWTNAGEVAKFKNMWTRFQLKYYQVTGIRIVFKNLTAITYSLCIISWLAGIGVMLAQYYLQPDMLLWHTFSYYHILAMLNCLCSLWFINCTAKGRVAGWMAQNLHNALKSSDPAGLLAAYRDLWVDLSHMMQQLGRAYSGLYTIYCLLILLTTIVATYGSLTEILDHGLSMKEAGLFIIAFYCMTLLYIICNEAHHASRKMGPEFRERLLRVNLGAVNERTRQEVHMFLTAIDKNPPIMNLNQYANINRKLISATITSMATYLVMLMQFRLTLMRN…	CGCAAAACGAATACTGTTAATGTAACAGGAACACCATCATCAATCCAATATGGGGAAAATGAAGGACCCGATCCACAATTACTCGATCAATACGATAGTTTCTATCAAACAACAAAGAGTCTATTGGTTCTGTTCCAAATTATGGGTGTGGTACCGATTGAACGAAGCTTCGGAAAAACTACATTCAGGTGGTTATCACCCGCTTCAATTTGGTCGTATTGTATTTATATCGCCGAAACAATTTTCGTTAGTATTGTATTGAAAGAGCGATTATTTTTGATATTGCAACGCGGTAAACGTTTCGATGAATACATCTATGGTATAATTTTTTTAAGCATTTTAATTCCACATTTTCTTCTACCAGTCTCCGCTTGGACGAATGCTGGTGAGGTTGCAAAA…
HcicGR10	422	MSQHLQKTKSLTGEKISVFSSMKYPLIFAQYCGFFPVQGLHGDTHQSLKFSWYSGQMLYCSTILSLVFILILAVIRKLIVDNSHLLEFSFLVFTTSGALDYVFFVQLARDWPQLMHNWRNVEIQMKHHGIQMNLKLELKLITFSFLSVAIIEHLLVQIARLFTVFKCTRTITDGLEYFFVNITLPIIFSVIDYSLWIGCLFQFVLLLLTFSWNFIDIFIILISRCLAMRLQQLNNKIKAAIKAKVVDVFVWKTLREEHYQLYKLCSLIDRKISNLILLSYFSNLYFTLLQLFSTLGSRRVGLEQVYFLVSFSLLITRLVCVCLFGASVHEENRKILPLLSTVKSTHYNFEVKRFIDQANHIVIVLSGRGFFKITKGVILNIAGAIVTYLLVLIQFNGPL…	ATGTCGCAACATTTACAGAAAACCAAAAGTCTTACCGGTGAGAAAATCTCCGTGTTCTCATCGATGAAATATCCGTTGATTTTCGCCCAATATTGCGGTTTCTTCCCCGTTCAGGGTTTACACGGCGACACCCATCAATCATTGAAATTCTCTTGGTATTCCGGACAAATGCTCTATTGCTCGACGATTCTTTCATTAGTATTCATTCTAATTTTGGCTGTTATCCGGAAATTAATCGTCGACAATTCGCATCTACTTGAATTCAGTTTTTTGGTTTTTACAACTAGTGGCGCCTTGGATTATGTTTTTTTCGTGCAATTAGCTCGCGATTGGCCGCAATTGATGCACAATTGGCGTAATGTTGAAATTCAAATGAAACACCACGGTATTCAGATGAAT…
HcicGR100a	374	MQTTNELSIKTLFKPLIKLTVICALAPSNFVHKRYKIYTICFTIFLIIASTWTLYGKVTIMITDLKGHTYRLCLFLMDIFTFTVTMIATIVSIIYTVFIKTETIERFVEILNDIDLLIDCRGLIKKHKMHIKVRMVLSILFLFPPIINEWITGPLUFGWEDYRYNVTFLFFTYNLIMGATLIMNFILLIKNRIKYFNKLIKNVKLHKPMRHLRRLITIHGKWCDLIDLINDGFGVQILAILIVGGVSTTNTVYLLLIFINPLETKFYALLFLYVIYSFRLIIWMITHVCTTVTKSMKNTSTISYQLLLDIPFTPTDNYEFDLRKELELLIDLTAQRQINFNTAGYFTIDYRLFFNLINITFAYVIVLYQIEKRI	ATGCAGACTACCAACGAATTAAGTATAAAAACGTTATTCAAACCACTGATTAAATTGACTGTAATTTGTGCGTTAGCCCCATCGAATTTTGTTCATAAACGGTATAAAATTTACACGATTTGTTTTACAATTTTTCTAATAATTGCATCAACATGGACACTATACGGTAAAGTAACTATCATGATTACTGATCTCAAAGGCCACACTTATAGGCTTTGTTTATTTCTGATGGATATCTTTACATTTACTGTAACGATGATTGCTACTATTGTTTCAATAATCTATACAGTTTTTATTAAAACGGAAACTATCGAGAGATTCGTAGAGATCTTGAATGACATCGACCTTTTAATTGATTGTAGAGGTTTGATAAAGAAACATAAAATGCATATTAAAGTT…	INT,PSE,
HcicGR100b	290	MQNTNEFSLKTLFKLLIKLSVICTIAPSNFVHKWYKIYTICFTIFLIMASTWTQYGKVTAMIADLKGHTYRLCLFLMDIFTFSATMIATIVLIIYTFMKTETIEIQRFVEILNGIDRSIDCRELIKKHKTIIKIQIILSLVFLVLIFINESIFGIMCFGWEAYYRSLIIYLVYVCNFVIGTVLITNFVLLLKSRIKIFNKLLVKNVKFYKPMRYLRGLITIHGKLCDSIDLISDGFGVQILAIFTITGIFTTFIIYMMLILMSRTEIQYQTLAILHALFASMFLVIYIIY	ATGCAGAATACCAACGAATTTAGTTTAAAAACGTTATTCAAACTACTGATTAAATTGAGTGTAATTTGCACGATAGCCCCATCGAATTTTGTTCATAAATGGTATAAAATTTACACGATTTGTTTTACAATTTTTCTAATAATGGCATCAACATGGACACAATACGGTAAAGTAACTGCCATGATTGCTGATCTCAAAGGCCACACTTATAGGCTTTGTTTATTTTTGATGGACATCTTTACGTTTAGTGCAACGATGATTGCAACTATTGTTTTAATAATCTATACGTTTATGAAAACGGAAACTATCGAGATTCAAAGATTTGTGGAAATTTTAAATGGAATCGATCGTTCAATTGATTGTAGAGAACTGATAAAGAAACACAAAACGATTATTAAA…	PSE,PAR,
HcicGR100c	378	MQNVNQFNIKTLLKPLIKLSAIFPIAPPSLTSKRYKIYTIYFIIFLTIASVCSFYGKVTHAIFLLKSNNLTLCIILVDIFLYILTTIATIVSIIYTVFIKSETIDRFVEILNEIDRLNDCRDLIKKHKTIIKIHIILSIVFLLFIHINEAIVGIISFGWTIFHNDLMYVVYGCNLVIGTVLITNFILLIKYRIKYFNKLLVKNVKLYKPMRYLTRLITIHAKLCDSIDLISDGFGVQILAILIAAGIFATYIILLMLISMSETDIKYQMLAVLHAIYASMFLVCVWMITHVCTTVTRSMKNTSTICYQLLLDIPFTPTNNYESDLRKELELLIDRIAQRQISFNTAGYFTIDYRTFSNLINIVFAYVIVLYQIQKHMS	ATGCAGAATGTCAACCAGTTTAACATCAAAACATTACTGAAACCGTTGATTAAATTGAGTGCAATCTTTCCAATAGCACCACCAAGTTTAACAAGCAAACGATATAAAATTTACACAATTTATTTTATAATTTTTCTAACCATCGCATCAGTATGTTCATTCTATGGTAAAGTAACCCACGCAATTTTTTTGTTAAAATCTAATAATTTAACACTTTGTATCATACTAGTCGATATATTTTTGTATATTTTAACAACTATAGCTACGATTGTTTCAATAATCTATACGGTTTTTATCAAATCCGAAACTATTGATAGATTTGTCGAGATTTTAAATGAAATCGATCGATTAAACGATTGTAGAGATTTGATAAAGAAACACAAAACGATTATTAAAATT…
HcicGR102	261	IDCRDLIKKHLFLFPPIIYECITGPLCCGWEGYCYNVQYLFFTYNLVMGTTLIMNFILLIKYRIKYFNKLLIKNVKLYKPMRHLRRLITIHGKLCDLIDLISDGFGVQILAIFIVGRVSTTSTLYLLLIFINPLETKFYALLFLYVIYSLRLIVSNNLYSTRFKLIAYVCTTVTKSMKNTSTICYQLLLDIPFTLSDNYESDLRKELELLIDLTAQRQINFNTAGYFTIDYRLFFSLTNITFAYVIVLYQIEKALWYFNSN	ATTGATTGTAGAGACTTGATAAAGAAACATTTATTTCTATTTCCACCAATTATATATGAATGCATTACTGGGCCCCTATGTTGTGGCTGGGAGGGCTATTGTTATAATGTACAATATTTATTTTTTACGTACAATTTGGTAATGGGAACAACTCTAATAATGAATTTTATTCTTCTAATAAAATATCGTATCAAATATTTCAACAAATTACTAATCAAAAATGTTAAACTTTACAAACCGATGAGACATTTAAGGAGGCTTATAACAATCCATGGGAAATTGTGTGATTTAATTGATTTGATTAGTGACGGTTTCGGTGTACAAATTTTAGCAATTTTTATTGTTGGCCGAGTATCAACAACAAGCACTCTCTATTTATTATTGATTTTTATAAATCCG…	PAR,
HcicGR103	198	MLTFLFFTYSLVKVINFILLIKYRIKYFNKLLIKNVKLYKPMRNLRRFIAIYAKLCDLIDLINDGFGVQILAIFIVGEISTTSTVYLLLIFINPLKTKFYALLFLYVIYSFRLIIWIWMITHVCTTVTRSMKNTSTICYQLLLDVPFTPTNNYQSAQRQIAFNTTGYFTINFHMFSNLINIIFAYVIVLYQIQALLYT	ATGTTAACCTTTTTATTTTTCACGTACAGTTTGGTAAAGGTAATAAATTTTATTCTTCTAATAAAATATCGTATCAAATATTTCAACAAATTATTAATCAAAAATGTTAAACTTTACAAACCGATGAGAAATTTAAGGAGGTTTATAGCAATCTATGCGAAATTGTGTGATTTAATTGATTTGATTAATGACGGTTTCGGTGTACAAATTTTGGCAATTTTTATTGTTGGAGAAATATCAACAACAAGCACTGTCTATTTATTATTGATTTTTATAAATCCATTAAAAACCAAATTTTATGCTTTACTGTTTTTGTACGTTATTTATTCATTCAGACTCATAATTTGGATTTGGATGATTACACATGTTTGCACAACAGTTACAAGATCAATGAAAAAT…	PAR,
HcicGR105	255	LIKKHKTIIKIHIVVSLPVLFLLFIYETIVGMLWFGWEKYRYNLMYILHIYSLIIGTILITNLILLIKYRIKYFNKLLIKNVKLNKPIRYLRRFITIHGKLCDSIDLISDGFGVQILGNLIVTGIIATYTTYMMLVDLNRVDFKLFLVILSVVHSFSYLVCLWLMTHVCVTVTRSVQKTSRICYQLLLDVPFTPLSSYQSDLRQQLELLIDRIAQRQINFNTAGYFTIDYRMFSNLINIIFAYVIVLYQMVKQIE	TTGATAAAGAAACACAAAACGATAATTAAAATTCACATAGTTGTATCACTTCCAGTTCTCTTTCTACTATTTATATATGAAACGATTGTTGGCATGTTATGGTTCGGCTGGGAAAAATATCGTTATAATTTAATGTATATTTTACACATATACAGTTTGATAATTGGAACAATTCTAATAACGAATCTCATACTTCTAATAAAATATCGTATTAAATATTTCAATAAACTATTAATTAAGAATGTTAAACTTAATAAACCGATAAGATATCTAAGAAGATTTATAACAATCCATGGAAAACTGTGTGATTCAATCGATTTGATTAGTGATGGTTTCGGTGTCCAAATATTAGGAAATTTGATTGTTACTGGAATAATTGCAACGTACACTACTTATATG…	PAR,
HcicGR106a	378	MAVRVEFNIKKLLEPLIKLSLICSIAPPNFANKRYRIYTICLIIFQIIGSIWSIIGKITIAIFVLKKNNSLLCIQLLDILSFVILAIITNISIICTVFIKSQTIEKFMEILNEIDRLIDCRDLIKKHKTIIKIHISLSLPFLFLLFTYEGIVGPLCYGWENYRYNSMFILYIYSLVIGTILMTNFILLIKYRIKYFNKLLIKNVKLNKPIRYLRRFITIYGKLCDSIELISEGFGVQILGNIILTGVFATYTIYLMLGYMNKSDIKHYLLVILQVAYSSMFLVCLWIITYVCTTVTRSMKNTSTICFQLLLDVPFTPLNSYQSDLRQELELLIDRIAERQINFNTAGYFTIDYRMFSNLINIIFAYAIVLYQMAKQIE	ATGGCAGTCAGAGTGGAATTTAATATCAAAAAATTATTAGAACCATTGATTAAATTGAGTTTAATTTGTTCGATAGCGCCACCGAATTTTGCAAATAAACGGTATAGAATCTATACAATTTGCCTTATAATTTTCCAAATAATCGGATCAATATGGTCAATAATTGGTAAAATAACTATTGCGATTTTTGTGCTTAAAAAAAACAATTCATTGCTTTGTATACAATTACTCGACATTTTGTCGTTTGTTATATTAGCAATAATCACTAATATTTCAATTATTTGTACTGTTTTTATTAAATCGCAAACTATTGAAAAATTCATGGAGATTTTAAATGAAATCGATCGATTAATCGATTGTAGAGATTTGATAAAGAAACACAAAACGATTATTAAAATT…
HcicGR106b	293	LRPLLKLGVICAGVPSNFANKWYKIYTVLFIVFLITVSTWLLSIKINNLIPVLKISSSILCVILVDIFSFSITTTTTVVSIIHMVFNNPEIIERFVSILNEIDRLSDCRDLIKKYKTIIKFHIFLLFTFAAIISILYIGWEYYRYNVIYFLHKYSLIGTILITNFILLIKYRIKUFNKLLIKNVKLNKPIKYLRRFITIHGKLCDSIDLISDGYGVQILGNFILTGVLIMNIVYIMDRLDRLLVIAHALDSLMFLHVDHVCTTVTRSMENTSTICYQVLDMPFRPTNNYESDL	TTAAGACCGTTACTTAAATTGGGTGTAATTTGTGCAGGAGTACCATCGAATTTTGCAAATAAATGGTATAAAATTTACACGGTTCTCTTCATTGTATTTCTAATAACTGTATCAACATGGTTATTGTCTATTAAAATAAATAATTTGATTCCTGTTTTGAAGATATCAAGTTCGATACTTTGTGTAATACTTGTTGATATTTTTTCGTTTAGTATCACGACGACTACTACAGTTGTTTCAATAATTCATATGGTTTTTAATAACCCAGAAATTATAGAGAGATTTGTCTCAATTTTGAATGAAATTGATCGATTAAGCGATTGTAGAGACTTGATCAAAAAATACAAAACGATTATTAAATTTCATATATTTCTACTATTTACATTTGCAGCAATTATT…	INT,PSE,PAR,
HcicGR106c	351	LTPLLKLGVICAAVPSNFANKWYKIYTVLFIVFLITVSTWLLSIKINNLITVLKTSSPILCVILVDIFSFSIMAITTIVSIIHTVFNNPEIIERFVLILNEIDRLIDCRDLIKKHKTIIKFHIILSLSFSFLLFTFAAIISILYIGWEYYRYNVIYFLHKYIFLIGTILITNCILLIKYRVKYFNKLLIKNVKLNKPTGYLRRFITIQGKLCDSIYLISDGFGVQILGNFILTGVLTTNIIYTMDRLHQLLVIGHALDSLVFLINTWIIVCTIVTRSMENTSTICHQLLLNVPFTLTNNYGFDLHQELELLIDRIAQRQIIFNTAAYYTINYRPFFNFMNITFAYVIVLIK	TTAACACCGTTACTTAAATTGGGTGTAATTTGTGCAGCAGTACCATCGAATTTTGCAAATAAATGGTACAAAATTTACACGGTTCTCTTCATAGTATTTCTAATAACCGTATCAACATGGTTATTGTCTATTAAAATAAATAATTTGATTACTGTTTTGAAAACATCAAGTCCGATACTTTGTGTAATACTTGTTGATATTTTTTCGTTTAGTATCATGGCGATTACTACAATTGTTTCAATAATTCATACGGTTTTTAATAACCCGGAAATTATAGAGAGATTTGTGTTAATTTTGAATGAAATTGATCGATTAATCGATTGTAGAGACTTGATCAAAAAACACAAAACGATTATTAAATTTCATATAATTCTATCACTTTCGTTTTCGTTTCTACTA…	PSE,
HcicGR108	250	LCVICAIAPSNFANRRYKIYTICFIIFQIIASIWSIIGKITIAISVLKTNNSFLCAQLLDISSFVIITIITNVSIIYTVFIKSETIGKFLEIFYAIDRSIDCRDLKKHKTIMKIHMILSLPFLFLLFIYEGIVGILWGGWENYRYNSMYILYIYSLVIGTILITNLILLIKYRIKYFNKLLXNKPIRYLRRFITIHGKLCDSIDLISDGFGVQILGNSILTGVLATYATNVVLVYLNGEDVKHNSIVILN	TTGTGTGTAATTTGCGCGATAGCACCATCGAATTTTGCAAACAGACGGTATAAAATCTACACGATTTGCTTTATAATTTTCCAAATAATCGCTTCAATTTGGTCAATAATTGGTAAAATAACTATTGCGATTTCCGTTCTTAAAACAAACAATTCATTCCTTTGTGCACAATTACTCGACATTTCGTCGTTTGTTATAATAACAATAATCACTAATGTTTCAATTATTTATACTGTTTTTATTAAATCGGAAACAATTGGAAAATTTCTGGAAATTTTTTATGCAATCGATCGATCAATCGATTGTAGAGATTTAAAAAAACACAAAACGATTATGAAAATTCATATGATTCTATCACTTCCATTTCTGTTTCTTCTGTTTATATATGAAGGGATTGTT…	PSE,PAR,
HcicGR11	391	NNLQRSLRKVFIVAQIFGGLSVEDVAGSDWKSIRFKWRSLRVFYTISLIISGVLLTIVQMFSLVNKTADIVEINRLFLCLSGIVLGLLYLEFARNWPQLLEHWYGFEKSVNYQWNYSLNNRITRIFVVFMLLTLIEFTMFKISAIITALDCGKDTGVLTYFLRNLTIINDYTLIEYNPFYGILLQFVGLNIAFSWTFIDVLIMIFSVILTEQFVQINSRIESNSMVEQVESWGILREHHNLLENLCRFFDKKLTNFVLFAFVNDLFFILLGLFRCLYPVKHAFERFYFFVAFSFIVLRVVCLCLYGTRINEEHKKALRILNNLPNYIYNDEIEKFIRQVGCSDVGFTGRNFFSINRGLIPSIAGAIVTYELVLIQFNESLSKDVVQDKNVC	AACAACTTACAGAGAAGTCTAAGAAAAGTTTTTATCGTTGCACAAATCTTTGGTGGCCTATCAGTAGAAGATGTGGCAGGATCTGATTGGAAATCGATACGGTTCAAATGGAGATCTTTACGAGTTTTCTACACGATTTCGTTAATAATCAGTGGTGTATTATTGACAATAGTTCAGATGTTTAGTTTGGTAAATAAAACGGCCGATATTGTTGAAATTAATCGTTTATTTCTATGCTTATCCGGTATTGTTTTGGGTTTGTTATATTTGGAATTTGCAAGAAATTGGCCACAATTATTGGAACATTGGTACGGTTTTGAGAAATCAGTGAATTATCAATGGAATTACAGTTTAAATAACAGAATAACTCGAATATTTGTGGTTTTTATGCTGCTTACT…
HcicGR110	289	MERRIQFNIKRLLRPLLKLCVICAIAPSNFANSRYKIYTICFIIFQSIASIWSIIGKITFAISVLKKNNSFLCTKLLDISSFIIITIITNVSIIYTVFIKAETIGKFMEIFNEIDRLMDCRDLIKKHKTIIEIHIILSLTFLFLLFTYELIVGILWYNWASNRYNLVYFLYTYSLIIGTTLITNLILLIKYRIKYFNKLLIKNVKLNKPIRYLRRFITIHGKLCDSIDLINEGFGVQILGNLILTGVFGTYATYLMLGYINISDIKHYMIVIFQVAHSSMFLVIYIIYY	ATGGAGCGCAGAATACAATTTAATATAAAACGATTATTGAGACCATTGTTAAAATTATGTGTAATTTGCGCGATAGCACCATCGAATTTTGCAAACAGTCGGTATAAAATTTACACGATTTGCTTTATAATTTTCCAATCAATCGCTTCAATTTGGTCAATAATTGGTAAAATAACTTTTGCGATTTCCGTTCTTAAAAAAAACAATTCATTCCTTTGTACAAAATTACTCGACATTTCGTCGTTTATTATAATAACAATAATCACTAATGTTTCAATTATTTATACTGTTTTTATTAAAGCGGAAACAATTGGAAAATTTATGGAGATTTTTAATGAAATCGATCGATTAATGGATTGCAGAGATTTGATAAAGAAACACAAAACGATTATTGAAATT…	PAR,
HcicGR111a	371	VELKKLLKPLLKLCVICSIAPSNFTNRRYKIYTICLIIFQIISSIWSVIDKINNAIFVLKINNSMLYILLLDICSFIIITITTNVSVIYTVFMKSKTIGKFMEILNEIDRLIDCRDLIKKHKTIIKIQIILSLSFLCLFFITEMIISILCFGWKNFRNHAIYFYIYSLVIGTILITNFILLVKYRIKYFNKLLIKNVKLNKPIRYLRRFITIHGKLCDSIDLITESFGVQILGNVIFTGVFATYIIYAILVYLNKTGIEHHALVIIQAVFTSIFLVCVWMIAYVCTTVTRSMKNTSTISYQLLLDVPFTPTTNYQSDLRQQLELLIDRIAERQINFNTAGYFTIDYRMFSNLINIIFAYVIVLYQLQKQIE	GTGGAATTAAAAAAATTATTAAAACCATTGTTAAAATTGTGTGTAATTTGTTCGATAGCACCATCGAATTTTACAAATAGAAGGTATAAAATCTACACAATCTGTCTTATTATTTTCCAAATCATCTCCTCTATATGGTCAGTAATTGATAAAATAAATAATGCAATTTTTGTGCTTAAAATAAACAATTCTATGCTTTATATATTATTACTCGATATTTGCTCATTTATTATAATAACAATAACCACTAATGTATCAGTTATTTATACTGTTTTCATGAAATCGAAAACTATTGGAAAATTCATGGAGATTTTAAATGAAATCGATCGATTAATCGATTGTAGAGATTTGATAAAGAAACACAAAACGATTATTAAAATTCAGATAATTCTATCACTT…	PSE,
HcicGR111b	353	MDGEIGRNHIKVLLKPLLKLCIICSIAPSNFTNKRYQIYTIFFIIILKTTSTWTLHCKVTIMISILEVQHSMFWLLLADTFSFVVVTIITSVSIICTVSIKTKMIQRFVESLNEIDRLIDCRDLIKHKTIIKIHIILSIIFLFMLFIYEGISLCEITDDTAFYNMTYQFFPYSLLFVSILITNVVLLIKNCINYFNKLLINNVKLHKPIKYLRRLMTVHKKLCDSIDMIEGFGVQILESSTVAGVFSTIYTMLVLINLTNYPVFLILYAIYASMFLVCIWLITHLCVKVKRSMKNTSTICYQLLLNIPFTPTNNYESFNTTGYFTIVFRTFUNLLNITFAYVIVFYQIQKQYI	ATGGATGGTGAAATAGGAAGAAATCATATTAAAGTATTATTGAAACCGTTACTTAAATTGTGTATAATTTGTTCGATAGCACCTTCGAATTTTACAAATAAACGGTATCAAATTTACACCATTTTTTTTATCATTATTCTAAAAACTACATCAACGTGGACACTTCATTGTAAAGTAACAATAATGATTTCTATTCTTGAAGTACAGCATTCAATGTTTTGGTTGCTGCTAGCTGATACATTTTCGTTTGTTGTTGTAACAATAATCACTAGTGTATCAATTATTTGCACGGTTTCTATCAAAACGAAAATGATTCAAAGATTTGTGGAAAGCTTAAATGAAATCGACCGATTGATTGATTGTAGAGATTTGATCAAACACAAAACGATCATCAAAATA…	INT,PSE,
HcicGR122	197	MINKHFRKVISSLRIYNRLEANNRIKAIIYLQLNDVGYFSNNYHRLFMVVRLINKIFGVQMLMIFFCITMMIIHFLNLLFSLEIRERLNEADTFINRGSIAHFLIALTFGCIVCAVCNQVHNRFKTAQIYTFEALLYLPLIGKYSNKQTEESFILLHSLTMNESVKLTAAGFFILDFPLIFSMVSSISAFVILTYQF	ATGATTAATAAACACTTTCGAAAAGTTATCTCATCGTTAAGAATCTACAATCGATTAGAAGCTAATAATCGAATTAAAGCAATAATTTATCTACAATTGAACGATGTTGGATATTTTTCAAACAATTACCATCGTCTTTTTATGGTTGTGCGATTAATTAATAAAATTTTCGGTGTTCAAATGTTGATGATATTCTTTTGTATAACAATGATGATAATCCATTTTCTTAATTTACTATTTTCGTTAGAAATACGAGAACGATTAAACGAAGCTGACACATTTATAAATCGTGGTTCTATCGCGCATTTCCTCATCGCTCTCACGTTTGGATGCATCGTCTGTGCCGTTTGCAATCAAGTCCATAATCGATTCAAAACCGCCCAAATCTACACGTTTGAA…	PAR,
HcicGR124a	270	LQKIDRFLDVHSENNTKHLLLRHKRLIIIAHIVFIITILCSTYIYLYNSIEMLKIFQHIFGILYHYNMLIFTIKLHIYCNLICDRYKILNNRFESIVTNIISENDKNNDAVVDYIKYHSILCLTLRKLFKIYGMQMYLLYQIIVYSIVQFTYISRLGLLPDKHFDYVQIINKLFWATYFLMIGIIVSYAGGNLNKQANFMVVLCHNLLSTYENRLDRNTIIYRILTQFSKQVAQMQPRFIIAEYFLIDYDTIFRILQSVINYIVIYAQFE	TTACAGAAAATCGATCGATTTCTAGATGTACATAGTGAGAATAATACGAAACACTTATTGTTGAGGCATAAGAGGCTGATAATTATTGCACATATTGTTTTTATAATTACAATATTATGCAGTACCTATATATATTTATATAATTCGATAGAAATGTTGAAAATATTCCAACATATATTTGGTATATTATACCATTATAACATGCTAATATTTACTATAAAGTTGCATATTTATTGCAATTTAATTTGTGATCGCTATAAAATTTTAAACAATCGATTTGAGTCGATTGTCACCAATATTATCAGTGAGAATGATAAAAATAATGATGCAGTGGTTGATTATATAAAATATCACTCAATTCTATGTCTTACGTTAAGAAAATTATTTAAAATCTACGGG…	PAR,
HcicGR124b	271	LQKIDRFLNVHSENNTIHLLLKHKRLIIIAHIVFIISVLCNIYTIYLNFLMDKLQIFQQILDILYHYNMLIFTIQLHIYCNLICGRYMILNNRFESIVINIISKNDTNNDAVVDYMKYHLILSLMLRKFIKIYGMQMYLLYQIIVYSIVQFTYISWLGLLQYKHFDYEQIINKLFWASYFLMIGIIVSYAGGNLNKQANSMVLLCHNLLSNYENRLDRNTIIYRILTQFSKQVAQMQPRFIIADYFLIDYDTVFRILQSVINYIIIYAQFE	TTACAGAAAATCGATCGATTTCTGAATGTACACAGTGAGAATAATACGATACACTTATTGTTGAAGCATAAGAGGCTGATAATTATTGCACATATTGTTTTTATAATTTCAGTATTATGCAATATTTATACTATATATTTAAATTTTTTGATGGATAAGTTGCAAATATTCCAACAGATACTTGACATATTATACCACTATAACATGTTAATATTTACTATACAGCTGCATATTTATTGCAATTTAATTTGTGGACGTTATATGATTTTAAACAATCGATTTGAATCGATTGTTATCAATATTATCAGTAAGAATGATACAAATAATGATGCAGTTGTTGATTATATGAAATATCACTTAATTCTATCTCTTATGTTGAGAAAATTTATTAAAATCTAC…	PAR,
HcicGR127	354	MKQFHYKISKFLCLLPEIQTNRFFYYKCRCFVLISILIIVYLLNFYFRTKNLYKYLSISEVVLDNTICISVTLTNITSIIRTLFINYKNWLLLFESDKNSNQNYRLYYCSLILLLFRIIGEMIVYKKTNPNLPPYLIPSIIHSHLILITIININYYANCLRNNLVCFKEKLRLNSNRFIKFRLRDIDGDLIDFLKIYRQIKCFDKIYGLQILNITGIGLVYINENLNIAIWEAFFFNHGQLNLALIKTIKCCIIVFMICLIIQPCFKTTIEIKRLQVIGRKLLLTIPNTERDFDIVLLKIKLSYFIRLLEQHRPYFTAAGFFEIDYKILIYIFNGAVMFVIALMQLTDHSIGIV	ATGAAACAGTTCCATTATAAAATATCGAAATTTCTGTGCTTATTACCCGAAATCCAAACAAATCGATTTTTCTATTATAAATGTCGATGTTTCGTCCTAATATCAATATTAATAATCGTTTATTTGTTGAATTTCTATTTTCGAACAAAAAATCTTTATAAATACCTAAGTATATCTGAAGTTGTTTTGGATAATACCATCTGTATATCGGTAACATTAACAAATATCACTTCAATAATCCGTACTTTGTTTATTAATTATAAAAATTGGTTATTATTGTTTGAAAGTGATAAGAATTCGAATCAAAATTACCGACTTTATTACTGTTCATTGATTTTATTATTATTTCGAATAATTGGGGAAATGATCGTATATAAAAAAACCAACCCAAATCTTCCA…
HcicGR129	336	MARQQIDYQVFNNIQPVIILARFLGLCPINYKQFGNKFVIYRSRNWAIFGYIQIIIITSLTIWGVFNDLTNNPNRSIKMSNLLNIVVNILDIVGIIIVMLVNVVLAPFQLKFFFDMFEKITNIDKEMAANKSGNSRKSCILTIITITTLYIALTIYDMIGWLDFNYDNLNKLTFYCRYYITAYILGLMGIQQEVYIWYLMNLLKIRMKLLNNWLELKRTQLEKAEDFRFITLVKSKNPWKFSSLTKVDVLKLSRIHQLLCELLDCLNNLRGIPTLTIVSTCFLSLIITPYFLLMELNEGNFKFTLLQLVWFFAYIIRLTAIIEPCHCCIREVYLGN	ATGGCTAGACAACAAATAGACTATCAAGTATTCAATAATATCCAGCCGGTGATTATTTTGGCAAGATTCCTAGGATTATGTCCGATCAATTATAAACAATTCGGTAATAAATTTGTGATCTACAGATCGAGAAATTGGGCAATTTTCGGCTATATTCAAATCATAATTATAACCTCTTTAACGATTTGGGGGGTTTTCAACGACTTGACAAACAACCCAAATCGTTCAATAAAAATGTCAAATTTATTAAATATCGTCGTTAATATCCTTGATATAGTTGGAATAATTATTGTCATGTTAGTTAACGTAGTATTAGCACCGTTTCAATTGAAATTCTTCTTCGATATGTTCGAAAAAATTACAAATATCGATAAAGAGATGGCAGCGAATAAATCGGGA…	PAR,
HcicGR13	380	MEEARVKSHSSFREFSLNLANRFSLIPTFCKTRNTLIHTKRDRIRAVLLFTILCIFHLVSSYFLILIADTITTIIKIFYILIELTSILIVFVLFIQNNFQNQQVWLELFKNLQNIDGYFNGNNNYSKQIFRRQLIWFSICLLINLLMHSYVLLLLFYIVGNKTFVSLNREIGYFFLLIIQMVAMILLNDFELKLISLTKLVKNNLKDTREIQLNLLIIRIKTISKYLLECIGNFNQIFGWILLISSAKFIVNVLLFLHNIVEDFGFNKYDKDLQIFVVICNIFLVLFDLIPMVLIVMKSDAVKNEYENFYQTFRISLNNNLILNRRIEYRNFGRYLKHNPVKITAAGFFIIDRTLLLNMLTTIATYFIVNLQFAVANFHN	ATGGAAGAAGCAAGAGTGAAATCGCATTCAAGTTTTAGAGAATTTTCATTAAACTTGGCGAATCGTTTCAGTTTAATTCCAACATTTTGTAAGACTCGAAATACTTTGATCCATACGAAACGCGATAGAATTCGTGCAGTGTTATTATTCACAATTTTATGCATTTTCCATTTAGTTTCATCATATTTCTTAATATTGATTGCTGATACAATCACCACTATTATAAAAATTTTCTATATATTGATAGAATTGACTTCAATCTTGATTGTATTCGTATTATTCATACAAAATAATTTCCAAAATCAGCAAGTGTGGCTGGAATTGTTTAAGAATCTCCAAAACATTGATGGTTATTTTAACGGTAACAACAATTACAGCAAACAAATATTTAGAAGGCAA…
HcicGR131	403	MKTDQETFVSLKVFRTIEPVIVLTRIFGMCPITYRPCNSGFIITKSRNFCIYSYIFGFTLTICTIIGIIRDVSVDPEKSFRMDNSTGRYITCVDLGFIIVLAIIGILLTPIKFKYLLKIFNEIYKIDEILNLRTTNRSRKHSIVVIFLVLVPFIILIISDICFWIFQNYCSNKTPVKFLLHYLPFYITYLILIGQHLFLWCLFDLIRKRFCDFGEIIASKIILLERLSKSQEILNSSKLLNPFITTKQIKDMRKVHELLCDSVDELSSFTGFNILLIASSCLMHLVITPYFLFLNLTKEIMPITITVQICWLITHICRIYFLVEPCHGALEENQKNLNMVYKLLNFNLSDSVRSEILVLTEQITNRKANFSCCGLFNIDKSILTNVGAAVTTYLVILFQ…	ATGAAGACCGACCAAGAGACGTTTGTTAGTTTGAAAGTTTTTCGCACCATCGAGCCTGTTATCGTTTTAACACGCATTTTCGGCATGTGTCCCATCACTTATAGACCGTGTAATTCGGGGTTTATTATCACAAAATCGCGCAATTTCTGTATTTACAGCTATATATTCGGATTTACACTAACTATCTGTACAATTATTGGAATTATACGAGACGTTAGTGTGGATCCGGAGAAGTCCTTCCGGATGGATAATTCAACCGGACGTTACATAACTTGCGTCGATTTAGGGTTCATTATCGTTTTAGCAATAATTGGTATTCTATTAACGCCAATCAAATTCAAATATCTACTGAAAATCTTCAACGAAATCTACAAAATCGACGAAATTCTCAATTTACGT…
HcicGR133	368	MISINRPLFVVLQPFILVTRLFGFLPIEIEKNAPNLYYLEKSRKFTIFSYIFATFLVISTVSGLLIDMTSTNPVRVRTYVRVCDMGDIMVSCFLIMATTPSRLKYFFRSLECCREFDQILIDTGGFQRERCVSIKFMCRFLGQAFLNIFYEILIFMIKHSSMIQVLLLRNLTYYSMYFLMFVQQLLYWQMNRLVYQRLGRMNKQLIKYRNLRNPRNSEFNQAIIVQFMKLYDLLHEAVLANNDFCAFSTLVSVFFTLTSCLLHLVVTPYFLLARITGGANIEFILLSAVWLWSHISRVLVIVEGCQNCLAQHKKMVGLIHQLLIKDFPEDVKDYLRLFVLQLTGNKLVFSTFSLMQFKRSFILSVRGT	ATGATATCAATCAATCGACCACTTTTTGTTGTTTTACAACCGTTCATTTTAGTGACGAGACTTTTTGGATTTCTACCAATAGAAATCGAAAAAAATGCCCCAAATCTCTACTATTTGGAAAAATCGCGAAAATTCACCATCTTCAGCTACATCTTTGCGACATTCTTAGTCATTTCTACAGTGAGCGGTCTACTCATCGATATGACATCAACAAATCCGGTACGCGTTCGAACATACGTCAGGGTATGCGATATGGGCGACATTATGGTCTCTTGCTTTCTGATAATGGCGACAACACCATCACGTTTGAAATATTTCTTTAGATCGTTGGAGTGTTGCCGAGAATTCGATCAAATTCTCATCGATACCGGAGGATTTCAACGAGAACGCTGCGTTTCT…	PSE,
HcicGR135	299	MTSTNPVRTYGGASTYVKLFDMGEIMVSCYLIMVTTPSRLKYFFRSLECCREFDQILIDNGRFQPERYISIRFICCFLGQAFLNIVYDIIIYMISNSSKMGVFLLRNLPFYCIYFLIFVQQLLYWQTNRLIYRRLDRMNKQLHKYQNLKNPQNSEFNEARVLRFMKLYDLLHEAVLANNDFCAISTLLTIFSVLLHLVVTPYFFLQLVTTGANFKFILLNGIWIWLHITRILVIVESCQKCLEQHKKTVGLIQLLLIKDFPEDVKDYLRLFVLQLTYKKLVFSAFSLMNIKRSLIVSVR	ATGACATCAACAAATCCGGTACGCACTTACGGTGGTGCCTCAACTTACGTCAAGTTATTTGATATGGGCGAGATTATGGTCTCTTGTTATCTGATAATGGTGACAACGCCATCACGACTGAAATATTTCTTTAGATCGTTGGAATGTTGCCGAGAGTTCGATCAAATTCTCATCGATAACGGAAGATTTCAACCTGAACGATACATTTCCATCAGATTCATATGTTGTTTCTTAGGACAAGCATTTCTGAATATTGTCTACGATATTATCATTTATATGATAAGCAATTCGTCGAAAATGGGAGTGTTTCTGTTGAGAAATTTGCCATTTTATTGCATTTACTTTTTGATTTTTGTGCAACAGTTGTTGTATTGGCAGACAAACCGGTTGATCTACCGA…	PAR,
HcicGR136	391	ENHEKRIAQNLLDSMKWLFYQNQLLGLVVFNFKENELKQSKPRCIYNILAIIIYLLLRFFMVYRLINSSIRNVLSATFMIETIVQSGYILTVWILSIRNCKNFMEILSSLIDFDVKLVENRIFIDYQQQKRQTIFQMIIRHLMVETSIFVLLMLFSQIYHRITFLEIVPCFTLMINQAVCHQCIELAKMIRLRYHILNIHIEKIIDYFKRRTINFIEIGLMNKGVDRLYSRQLYNLCYICTMHHHLTKLIKLYNETFGVILSLMFGVSFVSTVISLFYCSGGLQANQIDWIRIFLPCVTTWIYVVDTVYICNTCYTTIEEANKSGELIHQIDTNDPEIRDEIEMFSLQIINEQVEFNAAGFFPIDYTLVFSIIGGVTTYIIILIQLSATVV	GAAAACCATGAGAAACGAATCGCCCAAAATTTGTTGGATTCAATGAAATGGTTATTCTATCAGAATCAATTATTGGGCCTGGTTGTGTTCAATTTTAAAGAAAACGAATTGAAACAATCCAAACCACGTTGTATTTACAATATTTTGGCGATTATTATTTATCTATTATTGCGATTTTTTATGGTTTATCGTCTAATTAATAGTTCGATACGCAACGTTTTATCGGCGACATTTATGATAGAAACAATCGTACAATCCGGCTATATTTTAACCGTATGGATTTTAAGTATAAGGAATTGTAAGAATTTCATGGAAATCCTATCAAGTCTGATTGATTTCGATGTAAAACTGGTGGAAAATCGGATCTTTATCGATTATCAACAACAAAAAAGACAAACA…
HcicGR138	448	MFSLFVQTIYKKFKEPLDIYSTIFPLYYVCTKMGLAPFRLSFAENQRKYFHNCPRKLTRTFLSTVFILITTIYSLIDFKPAIRNNSDRLRYCQDVFSNIICTCSIFFGCLFASKVTEAFRIIDDVDVELKHLAARIPYKQAQIKILLNLFIFCCVIIASFTLVCVLPIIDNEGYNVYVVCKVLITIITDLLPYYINVLMELQYYHYLSIIRQRFRLLNEYLETLSKDEHNSGLDDGIVTIASNIDKNNTINPIIGGNLTKTLTILSDPVFIVDQIIALHIKLTKAAHLINYTYCVQQLLRIAVAFVSIVTALFWLSVEFSKSSPLTTTTSEGYDLIFTCWAFSNVLEVTLIVWITSETCDEANTCPRILHKIRNNTSNIKLQNSIEIYSLQMYHNRLSF…	ATGTTCTCGTTGTTCGTTCAGACGATTTATAAAAAATTTAAAGAACCCCTCGACATCTACTCGACCATATTCCCATTATATTATGTTTGTACGAAAATGGGCCTAGCGCCGTTTCGATTGAGTTTCGCCGAAAACCAACGGAAATATTTCCATAATTGTCCACGGAAATTGACACGAACATTCCTATCAACTGTATTCATTCTAATTACAACAATCTACAGTTTAATCGATTTTAAGCCGGCAATAAGGAATAATAGTGATCGATTGAGGTATTGCCAAGACGTTTTCTCTAATATCATCTGCACTTGTTCGATATTTTTCGGTTGTTTATTTGCCAGTAAGGTAACTGAAGCTTTTCGAATTATCGACGATGTTGATGTTGAGCTCAAACATTTAGCC…
HcicGR14	377	MMEESRAASFSNFREFLLNLANRLNLIPTYSEDRNILTYMKRDKICAVLSFTVLFIFQLISSYFAYLNASTTTTIIETFQILTELVATWTIFVLFIQNNFQNRQVWLELFQNLQKIDGYFNSNNNYSKQRFRRQLIWFLICLSINVLMRIYVYILWFYISGNKALISLSQEICYFFLLITQMLSILLLNDFKLKLISLTKLVKNNLKDTREIQLNLLIIRIKTIAKYLLECIENFNQIFGWILLISFAKFIANVLQFLHYIVEDFGFNKLDKNLRMFALICNIYVVLFDHIPIVLIIMKSDAVKNEYEHFYQTFRISLQXNRRIEYRNFGKYLRLNSVKITAADFFIIDRTLLLTMLTTIATYFIVNLQFAFADFHN	ATGATGGAAGAATCTAGAGCGGCATCGTTTTCGAATTTTAGAGAATTTCTATTAAATTTAGCAAATCGTTTAAATTTAATTCCAACATATTCTGAAGATAGAAATATATTAACTTACATGAAACGTGATAAAATTTGTGCAGTATTATCATTCACAGTCTTATTTATTTTTCAGTTAATCTCATCATATTTTGCATATTTAAACGCTTCTACAACTACAACTATTATTGAAACTTTTCAAATTTTAACAGAATTAGTAGCAACCTGGACCATATTCGTATTATTCATACAAAATAATTTTCAAAATCGGCAAGTGTGGTTGGAATTATTTCAAAATCTTCAAAAAATTGATGGTTATTTTAACAGTAACAACAATTACAGCAAACAAAGATTTAGAAGG…	PSE,
HcicGR140	403	MHRQVLYDFLGITLFLSFWLGVFPVYIDKKANQQKLIKTNKWCNIPTIIYAISFLIPLTIAVQIKNPITDDKVYNFNTLTKLLIFIVVATAIISIYIIYYYSYRYRYKIVFLINRLVAIERILTKFGYKFEYKFSHLLNTVNSLVGMVCILIIISIEVWNIPRENLTPIPLPSLICHIFPFIIIHLCEGQFVLFNLLLYVRFKAINFLLKQLDESFINRKLSKSVKVQCSIKLYFQHALNEEELIDVCMKCHDGLSDLCLILSNIYGLLIIGGCLLQFITITFAFSYCYYNIFQRPVSTFGWFLWTLLRIYEAIRKSFSAHINSKQAFAYYTQEWLNRLLIHAPNELIKEKLRVFQLQLEHRQLKITALDLFPVDGTLVFTIFSSVSTYIILIYQFQYN…	ATGCACCGACAAGTCCTGTACGATTTCCTGGGAATTACACTATTTTTATCATTCTGGTTGGGTGTTTTTCCGGTTTATATCGACAAGAAAGCGAATCAGCAAAAATTGATTAAAACCAACAAATGGTGCAATATCCCAACAATAATCTATGCAATTAGTTTTCTAATACCGCTAACAATAGCGGTACAAATCAAGAATCCGATAACGGATGACAAAGTTTACAATTTTAATACGTTAACAAAATTGTTAATCTTCATTGTGGTCGCTACTGCTATTATCAGTATTTATATCATTTATTATTACAGTTATCGGTACAGGTATAAGATTGTGTTTTTAATCAATCGATTGGTGGCAATCGAGCGAATTTTAACGAAATTTGGTTACAAATTTGAATATAAA…	PSE,
HcicGR142	384	MSLYESMKLTNYLSWFFGLFPISFQIRDNKQIIKISKYYNLPIFVHFVLISLMIACSLSNGNLIRDLDNYNLNTLAAILIVLTIIASIMSVFVIFYYSYKYKIIYANILTTLIAIDEDISINCRCNNIFYKFNYSINNYLSVIGVFYIIITISLQIWNSYHEDLRVEFPIIYFHVHLSILLHHSETQFVIFTNLFYNRFKQINSLLKELNSDIVNIWIGDQERLLTVCMHCHNKLCEISAKINQLYGFIVTVNSALQFNTITVLFCYCIYNIDSKPISSIGWLLWAFLKIYEIVRKSYFSHICANEATITLQHVDILLNYSISQDFDEKMEIFQMQLIHRKLRFSALDLFPIDGSFAFTMFSTLTIYMTIIYQFKANQASCSEN	ATGTCTCTATACGAAAGTATGAAACTAACAAATTATTTGTCATGGTTTTTCGGCTTATTCCCAATATCATTTCAAATTAGAGATAATAAACAGATAATAAAAATTAGCAAATATTATAATCTACCAATATTTGTACATTTCGTATTAATTTCATTGATGATCGCATGCAGTTTAAGCAACGGAAATTTAATAAGAGATTTAGATAATTACAATTTAAATACATTGGCAGCAATACTGATAGTTTTAACGATAATTGCGTCAATAATGTCTGTGTTTGTTATATTTTATTATAGTTATAAATACAAAATAATTTATGCAAATATTTTGACAACGTTAATAGCAATTGATGAGGATATTTCCATTAATTGTCGCTGTAATAATATTTTTTATAAATTTAAC…
HcicGR144	390	MSRKYRLFDAIHPILFTTIISGLSPIYLAKDQKLKQYKTMKILTILYVFIYSYLGYLAFLDREQIKFNDNYLSGVAIIGLIFQLISYILLFYSIYTINLFKINQSLITIIEKIAGIDKIIEENFGEINYKQHYFYEIKIITIGIFILTKRTLINYLFVDKHIIDINYKLYFINIFPYFVQFLIQTQFSLFTKLIFEHFQLINQQIRLLKPKKFNEILPNNQSNLLKRIELLMEIYGSLNRLGSQINCIFAIQILISLTVQFISGVFNVFYLYYEIVVLKDFKLALNWSISILFLIFEILHITLICHKTTKECKRVGIEIHKILLFENNAEIRRKLIIFSQQVAHRNLQFTACGLFTIDITLCFNIIGAAATYLLIMLQFQENIEAQCPQN	ATGTCGAGAAAATATCGCCTATTCGATGCAATTCATCCGATATTATTTACAACAATTATCTCGGGATTATCACCGATTTATTTGGCAAAAGATCAAAAATTAAAACAGTACAAAACTATGAAAATTTTAACAATTCTCTACGTTTTCATATATTCATATTTGGGTTATTTGGCTTTCCTAGATCGTGAACAAATCAAATTCAACGACAATTATCTATCCGGTGTGGCTATAATTGGCTTAATATTCCAGTTAATATCCTACATTTTATTATTTTATTCAATTTATACGATAAATTTGTTTAAAATAAATCAATCGTTAATAACAATAATCGAGAAAATCGCCGGTATTGATAAGATTATTGAAGAGAATTTCGGTGAGATCAACTATAAACAACATTAT…
HcicGR146	402	MRKLGILDVFSPLYQPTFLLASTIFYIKNGTTKISTFRCLQILILLTLEIIYTILYFDSFILKLGKDFAKANTVLILFCFRFFGNLLLVFVILILNYFNKNNWLRLLQQIQTIDKELGEFHYYDQVISANYTMWKWTIFLIIAYGIVWNLIGEFLVFWLFTAHFDITEVCAILYPLNFGTNMKIYFYISAGVLKKRFEIINRLLQEKIVESQRSERYPVDSVRFNEFVRKIVNLHKSLVDITYGINDIYSIKLLLTITMNFVLLVGDLHTSIYIIFFDLLAGYSRLMIILLRRCCTYLFEIYYLVKQSMDLCNEANSTRLHLLNIRIDTDNEDVRNCLIASTLKLMQNKLTITAFKLFNIDNALLFSICAAVSSYLFIMLQLDIGNNDKSKISINLTNI…	ATGCGAAAATTGGGCATTTTGGACGTTTTTTCACCGTTGTACCAACCAACGTTTCTATTAGCATCGACGATATTTTATATAAAAAACGGTACAACTAAAATATCAACATTTCGTTGCCTTCAAATTCTAATCTTGCTAACATTAGAGATTATTTACACAATATTATATTTCGATTCATTTATCCTTAAATTGGGCAAAGATTTCGCTAAAGCTAATACGGTTTTAATACTGTTCTGTTTCCGGTTTTTCGGCAATTTACTACTCGTTTTTGTCATATTAATACTGAATTATTTCAACAAAAACAACTGGTTACGGTTGTTACAGCAAATCCAAACTATTGACAAGGAATTGGGTGAATTCCACTATTACGATCAGGTAATTTCAGCAAATTATACAATG…
HcicGR148	393	MMNETVFSVLNPVWILNQIFGMCSYSIKEITKRKKHLFKTLYTYIYSFISIFLISYLTYSTTIFNINPRFNTIVQLADIFFNLSNNLSMISAVMTFLIKQNRLKLIVKRIHNVDNEMKKYLKWKSYEKIRIFIMTYIIITIIIWVSFFIYYVIVLCPKNAWKCFRNWLINYTSTKISQVVIISFASFISIIYHKLNIININIRELFKQYSGNNVRLLINEQNFNKKFIEIERIYKDILIIRSDVEQLYSIALLMRIASQFVATFSALYFSVFGYVYDGDVVIPRKFSELSIPITMLFISAYELLLIISICEITYKEIHNTKKIIYRLSITRNNLTLLKKLNMFSLQLIDKNYEISVGGFFTINGSLLKTIVGAVTIYLVLFIQFDMAVNTNPN	ATGATGAACGAAACGGTTTTTAGTGTCCTAAATCCAGTGTGGATTTTGAATCAAATATTCGGAATGTGTAGTTATTCGATTAAAGAAATAACAAAAAGGAAAAAACATTTATTTAAAACTCTATATACTTATATTTATTCATTTATTTCAATCTTTTTAATATCGTATTTAACATATTCGACGACTATATTCAACATCAATCCACGTTTCAATACAATCGTCCAATTAGCTGATATATTCTTCAATTTATCAAATAATCTATCGATGATTTCAGCTGTAATGACGTTTTTAATTAAACAAAATCGACTTAAACTAATTGTAAAACGTATACATAATGTCGATAATGAAATGAAGAAGTATTTGAAATGGAAAAGTTACGAGAAAATTCGAATTTTCATA…
HcicGR150	368	MLRIISKNFNQTKSLYGALKPLLLLSKIFGIFPNQMKQSHRNHCRRFFTFDTVWSLLFTTIMIYSFYSVYLKNDNTQNILETISDSLLVNLGLLTNTIIVLNQIVMIGKLDAVFTRLIKFDEMLKQFEPTLRITESYQQLKAFLIVATIAIIVPILQLISQTVLYVNECNLITIGAEIVAYSIPTLVIFLAVGQFSVIVSLARQRFKWINSKLVKLQANFGQIKRNGAKVDNFVGFRSNLSWEDEQILTNLETLRRYHYNLTEICGEINQVYTLPILLITINVFLTEIITIFFFFKQQSLYRDKSPVFFPIYHISVLSINCFELLSMVIVSTLTSKEVNGRSPILNLIFLKNLILGETYTCNSAQFPC	ATGTTACGAATTATATCGAAGAATTTCAACCAAACCAAAAGCCTATATGGGGCTTTAAAACCGTTGTTGTTATTATCGAAAATTTTCGGTATTTTTCCCAATCAAATGAAACAATCCCATCGCAATCACTGTAGAAGATTCTTCACATTCGATACGGTTTGGAGTTTATTATTTACAACTATTATGATTTATTCCTTCTATTCGGTATATTTGAAAAATGACAATACTCAAAATATATTGGAAACAATCAGCGATTCTCTATTGGTAAATTTGGGTTTATTAACAAATACAATAATAGTCCTGAACCAGATTGTGATGATTGGCAAGTTGGATGCTGTTTTTACCCGATTGATAAAATTCGATGAAATGTTGAAACAATTCGAACCAACATTGCGAATT…	PSE,
HcicGR152	387	MSNNILTVLYPCYLFDSIIGCIPYKFTKNKRNFYRAQPNRPIYNITTITIWLLLVLSLIYYSIYIAPIQSIRNVLIKFIFATYLVVIIAFIVGNLICVHFNKSRTVDLLNGLFEIDLKFTNIGINSNYNSIKLLSIGFSLIGACSFAIYNFYNVIKQEIYVCFKGLFICIVMYSTILHYLSLTCSFITIMQIINLMFKQLSDKIEAILLQNNNGIKLKELMILHQKLCEILRLANRIYSIRMFISFNVSFLVLILQTYSVACSIFSKSTYLHYSLSSLIWIVFITLEKFILALIGHYALYQSERLKRILSKSTMIQSRNRNAIREINAFSLQIQHEDCRIQVAQCFTVDLPILIAAGGTVVTYILLLIQTNPYAEIDLSMKNIFGVA	ATGTCGAACAATATTTTAACCGTTCTATATCCCTGCTATTTATTCGATTCAATTATCGGTTGTATCCCATACAAATTTACAAAAAACAAACGGAATTTTTATCGCGCCCAACCGAATCGACCCATTTATAACATTACAACAATAACAATTTGGCTATTGTTGGTCCTATCGCTTATCTATTACTCAATCTACATTGCACCGATTCAATCAATTCGTAATGTTTTAATCAAATTCATCTTCGCAACGTATTTGGTTGTGATAATTGCGTTTATTGTCGGTAATCTAATCTGTGTGCATTTTAATAAGAGTCGAACAGTCGATTTGTTGAACGGATTATTCGAAATTGACCTGAAATTCACAAATATTGGAATCAATTCCAATTATAATTCGATTAAATTG…
HcicGR154	347	MVAINLPIWLRILYRLVGNIEFSSDNKYNFLKLLWSLPLYICYAFIIFDVIIMQYRPNRDLFLHYLDRVVLILLMVYMGYSFLTIYERSKRQWSIGQKLGEIDGLLGWQSDDFKPEIRLKLSFIVCVLIIVTITVTSGIITLTYSLSFNIPLTVILLNTFYLTDMLKSLLERFKYINYLLTVCIRNNTQRRRYNNLRNRPQEQINIENIEKLVNIHCRLVNILKKINQYVNTGTIITLIAMFSIIINAVYSSIFGFINEGIESIPFMFGDIFVNLWDVFWLFSYIPMWSRLDKEIKQTSTHIHELWNKCALNDHVNSKVRELMLIAIRLFNNRPEFTLAGLFKLNQS	ATGGTCGCAATTAATTTACCAATTTGGTTGAGAATCTTGTACCGTCTGGTCGGAAATATAGAATTTTCCAGCGATAATAAATACAATTTCTTGAAATTATTGTGGTCGCTACCTTTATACATTTGTTACGCATTCATTATATTCGATGTAATAATCATGCAATATCGACCGAATCGTGATCTATTCTTGCACTATTTAGATCGAGTTGTTTTAATATTGCTGATGGTCTATATGGGTTATAGCTTTTTGACGATTTACGAGAGAAGCAAGCGTCAATGGTCGATCGGGCAGAAATTGGGCGAAATTGACGGTTTGCTCGGTTGGCAATCGGACGATTTCAAGCCGGAAATTCGACTGAAACTTTCGTTTATTGTATGCGTCCTTATAATTGTAACAATT…	PAR,
HcicGR156	361	MPPIEIPIWLKLLYRLVGNTDTSSKSKFVNFYQQLWPVPAHIYYAFINFQLEDTAYQPKIDLFVCYLEKALGSLLILYMIYNFLTFYERSKQYNNICDKLEDINGALDWQAIKFKPTMFEKYLLICFTVVESIGLSCDEVVSITYTLMFYLPLFVLLFNLYFIEDIVEFLYDRFKRINRLLCENIEDEFIAMILRERKRNLERFRRLEIANNIKNIKEIIDHHQQLLNILKEINEFANPTILCVLLAVFFCIVHISYTAIYLYINQIIPSIPVYIASLSSGIRLILTLVLYFQSWSRIGREIKQTSTHIHELWNKYALNGGIGSKTRELILLSIRLLNNPPELTAIGMFPLDESSLFMVKI	ATGCCACCAATTGAGATCCCAATTTGGCTGAAACTCCTATATCGACTGGTTGGTAACACGGATACTTCAAGTAAGAGTAAATTTGTCAATTTTTATCAACAATTATGGCCAGTACCGGCTCATATTTACTACGCTTTTATAAATTTTCAACTAGAAGATACCGCTTATCAACCTAAAATTGATCTTTTCGTATGCTATCTAGAAAAAGCATTAGGCAGCTTATTGATTCTATACATGATCTATAATTTTCTAACATTTTACGAGAGAAGTAAACAATACAACAATATTTGCGATAAATTAGAGGATATTAATGGTGCATTGGATTGGCAAGCGATCAAATTTAAGCCAACAATGTTTGAGAAATACCTGTTAATTTGTTTTACGGTAGTAGAGTCAATT…
HcicGR157	263	MELIEVPFWLKIVYRLVGNIDVSSKSKFVNFCQHLWPIPIHLIYGIMSYFVMKPAYHPEDDIFFYYLNTVMLILLFICMVHNYLTYYPKSKRIHLFRIELEKINNSYNWQLITFKSKLLPKLTFLIYYTIFFIIVIKTNADSMLSLFYSLLFYIPLVIIVFNCFYLIDMLDYLTDRFKDINNLLANTVESASILTKRNIENIKKLIDIHHRYVNLLREINKRINPSTILVIITLFSLTINIVYSAIYVFINEMEPIITIILAT	ATGGAACTAATAGAAGTGCCCTTCTGGTTAAAGATCGTCTATCGTCTTGTTGGAAATATCGACGTTTCAAGTAAGAGTAAATTTGTTAATTTCTGCCAACATTTATGGCCGATACCCATCCATCTAATTTATGGAATCATGAGTTACTTTGTTATGAAGCCAGCATATCATCCTGAAGATGATATATTCTTCTATTATTTAAATACCGTAATGCTTATATTACTGTTTATATGTATGGTTCATAATTATTTAACGTATTATCCAAAAAGTAAACGTATTCATTTATTTCGAATTGAATTGGAAAAGATCAATAATTCATACAATTGGCAATTGATTACGTTTAAATCGAAATTATTGCCTAAACTTACATTCTTAATTTATTATACGATTTTCTTTATA…	PAR,
HcicGR15a	344	MEESTAKSYWNFTKFLLKIANRFQLIPTFHEDRNILIHTKRDRICAVLLFIILNIHQLASAYFILIHDDTITTIIRIFVTMKRLTTTLIVFVLFVDNHFRNRLDWLELFKKIQKIDGYFNNNNIRYNKQIFRRHLIWFLICLLVYILMHIYVYILWFHIFGNRAFFLMSQEINYFCLSFIQTVAIILLNDFKLKFAYLTKLIKNNVKDTREIQLNLSIIRTKTITDYLLECIGHFNQIFGRILFLSFAKFFVNVLQFLHIIVEDFGFKKHNDSLMFVFICNIFLILFDLVPIVLITMKSDAVKTEYKRFYQTFQNSLYYNRILNEKIEYRNFGKYLEFNSVKIT	ATGGAAGAATCCACAGCGAAATCATATTGGAATTTTACAAAATTTCTACTAAAAATTGCAAATCGTTTTCAATTAATTCCAACATTTCATGAAGATAGAAATATTTTAATCCATACGAAACGCGATAGAATATGTGCAGTGTTATTATTCATTATTTTAAACATTCACCAATTAGCTTCAGCCTATTTTATACTTATACATGATGATACAATAACAACGATTATAAGAATTTTCGTTACAATGAAACGATTGACGACAACTTTGATTGTATTCGTATTATTCGTAGATAACCACTTTCGTAATCGGCTAGATTGGCTAGAATTATTTAAAAAAATTCAAAAAATTGATGGTTATTTTAACAATAATAACATTCGTTACAATAAACAAATATTTAGAAGA…
HcicGR15b	321	MEESTAKSYSKFIKFLLKIANRFQLIPTYHEDGNILIHTKRDRICAVLLIIILNIYQLVSAYFILIHDDTITTIIRIFVTMKRLTAVLIVFVLFVDNHFRNRLVWLELFKKIRKIDGYFNNNNIRYNKQIFRRHLIWFLXISMHIYVYILWFHILANRAFFLMSQEIGYFCLSFIQTVAIILLNDFKLKFAYLTKLIKNNVKDTREIQLNLSVIRTKTITNYLLECIGHFNQIFGRILFLSFAKFFVNVLQFLHNIVEDFGFKKHNDSLMFVFICNIFLLLFDLIPIVLIIMKSDAVKTEYERFYQTFQNSLYYNRILNEK	ATGGAAGAATCCACAGCGAAATCATATTCGAAATTTATAAAATTTCTACTAAAAATTGCAAATCGTTTTCAATTAATTCCAACATATCATGAAGATGGAAATATTTTAATCCATACGAAACGCGATAGAATATGTGCAGTGTTATTAATCATTATTTTAAACATTTACCAATTAGTTTCAGCCTATTTTATACTTATACATGATGATACAATAACAACGATTATAAGAATTTTCGTTACAATGAAACGATTGACGGCAGTTTTGATTGTATTCGTATTATTCGTAGATAACCACTTTCGTAATCGGCTAGTTTGGCTAGAATTATTTAAAAAAATTCGAAAAATTGATGGTTATTTTAACAATAATAACATTCGTTACAACAAACAAATATTTAGAAGA…	PSE,PAR,
HcicGR15c	252	KQIFRRHLIWFLVCLSVYILMHIYVYIWWFYIFGNQVFVLAVGETCLFCLSFIQMIAIILLNDFKLKFVYLTKLIKNNVKVTREIQLNSLIIRIETIMKYLLECIKNFNQIFGWILLISFGNFFLHVLHFLHHIVEDFGLSEYDNDLRIVFLISNIFLVLFDIVPIVFIIMKSEAVKKEYKRFCQTFQKSLYYNRILNEKIEYRNFGKYLESNSVKITAAKFFVIDKSLLLSMLTAITTYFIVNLQFAFADF	AAACAAATATTTAGAAGACATTTAATTTGGTTTTTGGTCTGTTTATCAGTCTATATTTTAATGCACATTTATGTCTACATATGGTGGTTTTACATTTTTGGAAACCAAGTATTTGTTTTAGCAGTTGGAGAAACCTGTCTTTTTTGTCTTTCATTCATTCAAATGATTGCAATTATTTTATTAAATGACTTCAAATTAAAATTCGTATATTTAACGAAATTGATTAAAAATAATGTAAAAGTTACACGAGAAATACAATTAAATTCATTAATTATTCGAATCGAGACAATCATGAAATATTTATTGGAATGTATTAAGAATTTCAATCAAATTTTCGGATGGATACTGCTGATAAGTTTTGGTAACTTCTTTTTACACGTTCTACATTTTTTACATCAT…	PAR,
HcicGR160	378	MWRNRKSFNNSILLIFEIWQYTGLPIFKLRNNQKFVHKTSTTSFLLIIVICILFFILHYYNILSWNSHVTEILGISIYTSTIFVNICVIFVVHSKRYDILKLINELKQTEIYINDLTKINVNYRRIVNKTMVFLLVKYLSIIVMFMCDSLILANMAILNVSYYGVILLEFHAQLLLYVLCKILSEFYQIFSMHLEIVPDETRNLLSIYKKLKRNSLQLLRPFEMLILMKCCSDLVASIGGFYFMFEDNIQSSYLILVVCILSILNVLFYDFLIVNNFTILLDQDAKIINQITNILNVSNQQFDNYKQVSYNKCFKININNFITFQLELFELNVKINPLKFSIYGMFPLNRSFLYSMIATIVTHVVYLLQFKQNERTVP	ATGTGGCGAAATAGAAAAAGTTTCAATAATTCAATATTGTTAATTTTCGAAATTTGGCAATATACAGGCTTACCAATATTCAAATTAAGAAATAATCAAAAATTTGTACATAAAACTTCAACAACTTCGTTTCTATTAATTATTGTGATTTGTATCTTGTTTTTCATTCTCCATTATTATAATATATTGAGTTGGAATAGTCATGTAACAGAAATTTTAGGAATATCCATATATACTTCGACAATTTTCGTAAATATTTGTGTAATTTTTGTTGTTCATTCAAAACGTTATGATATTTTAAAATTAATTAACGAACTTAAACAAACTGAAATTTATATCAATGATTTAACTAAAATAAATGTGAATTATCGAAGAATCGTTAATAAAACTATGGTTTTC…
HcicGR163	227	VYKSGLSSYLLVIILGIITCLYYYWGLINTTGSLTKRIGMNLYAIEIFESIYICLILTISSNLNKILNLISDYGETEMHIQQIIKRKIDYKGIVIKTIIFILIKYFSIIFLIIWGAILQKKSLAYNIVFYKITLIEFHIQALLFTLCIILLEFYKNFSTYLENPSQSIKNKKLVQIYLVLKQNSLKLLRSFEIFLLMKCFNDLNTSSYGLYFMLQHYNRSSSNLAYI	GTGTATAAAAGTGGACTATCATCATATTTATTAGTAATTATACTCGGTATTATAACGTGTTTATATTATTATTGGGGCCTAATTAATACGACAGGATCTCTAACAAAAAGAATTGGAATGAATTTATATGCGATTGAAATATTTGAAAGTATCTATATTTGTTTAATATTAACGATTTCTTCAAATTTAAATAAGATTTTAAATCTGATTAGCGATTATGGAGAAACTGAAATGCATATTCAACAAATAATAAAAAGAAAAATCGATTATAAAGGAATTGTAATAAAAACAATAATTTTTATTTTAATCAAATATTTCTCGATAATATTTTTAATAATTTGGGGAGCTATTTTACAAAAGAAATCTTTGGCATATAATATTGTTTTCTATAAAATAACT…	PAR,
HcicGR165	430	MNPNTRRVFVAPTIKTNPKQICVCKMFSIMLTLCRLVGFFPITWKHQENGKCVYQKSTFWICYSIVFIILSGLQVGYTVDFLHLFEIKSLPILLNNITDAIYSSYIILLTILNFVSFPRWIKALNQLVGVIKEGIFCQSAMKTVIFIQYGLVVILIIVITIQIGTLTYLHRSETYASNFTYSIFLNKLLQSISFVFYVCFITMISAFIGILACFEKLTINCLKYQRTHPINGINETNNKHSFMGIVSYKACKEDHLCSVYLSKLSSVEIIEFLRILHEEISLMTYEFNNCLNPQFLCHMVVELTILIIQWYAVIVYMAFKFNAPTASTIHIINCLLVCLHTAGIFVFLKTAQSLKNMVQGLNSFLLEYATRILTREEHQQIRLFIEKLKQHRPLTASGV…	ATGAATCCCAACACGAGACGTGTGTTTGTCGCACCAACAATTAAAACAAATCCTAAGCAAATTTGTGTTTGTAAAATGTTTAGTATAATGCTAACTTTATGTAGATTAGTTGGATTTTTTCCAATCACTTGGAAGCACCAAGAGAATGGTAAATGTGTGTATCAAAAATCAACTTTTTGGATTTGTTATTCGATCGTTTTTATTATTTTGAGTGGATTACAAGTCGGTTATACAGTTGATTTTCTACATTTATTTGAAATAAAATCACTACCGATTCTTCTAAACAATATCACAGACGCTATTTATAGTAGCTACATAATTTTGTTAACAATATTAAATTTCGTTAGTTTTCCTCGTTGGATTAAAGCATTGAATCAATTAGTTGGTGTGATAAAAGAG…
HcicGR19	381	MDDSRVKSCSSLREFLLNFANRFNLIPTYSDNGEILICSRRDRIRAVLLFTILFIFQLVSLYFIYLNIFKATIMTEMFYILRGLLAIVIGFVLFIPNHFYNQQGWLELFQNLQTIDDYINSNNSCNTKKLFKGYLIRFSTCILVNVLMHIYVYVVWTYIVGYKIFIAISREISSCLLLIIQVLAIILLNDFELKLIYLTKLIKNSVKHTKGIQLDLFIIRINRITKYLFECIGSFNQIFGWSLLISFAKFIVNVLQFLHYIVEDRGMNKYNKNVQISSIIANLFIVLLEFIPIVFIIMKSDAVRTEYENFHQKFWTTFYGNRILIEKSEYKKFGKFLKRNPVKITAANFFIIDRRLLLNILTTITNYFIVNLQFAFANFHN	ATGGACGACTCCAGAGTGAAATCATGTTCAAGTTTGAGAGAATTTTTATTAAATTTCGCGAATCGTTTCAATTTAATTCCTACATATTCTGACAATGGAGAGATTTTAATTTGTTCGAGACGTGATAGAATTCGTGCAGTGTTATTATTTACAATTTTATTCATTTTTCAGTTAGTCTCATTGTATTTTATTTACTTGAATATTTTTAAAGCAACAATCATGACAGAAATGTTTTATATTTTGAGAGGATTATTAGCAATCGTGATTGGATTCGTATTATTTATCCCTAATCACTTTTATAATCAGCAAGGATGGTTGGAATTGTTTCAAAATCTCCAAACAATTGATGATTATATTAACAGTAATAACAGTTGTAACACCAAAAAACTGTTTAAGGGA…
HcicGR2	422	MEIADLANLYGKEFHVNKISKWLRGSPRAQQIANRMQLDETNGHVIDIHDQFYRDHKLLLALFRIMAVMPIQRGEIGKITFSWTSGPMIYAYIFYVITTGLVIFIGSERIEILLYKSKRFDEYIYSILFIIYLVPHFFIPFVGWGVAVEVCDYKNSWGRFQLSYYKITGQNLKFPHLSTLIVIISSGCLILAAVFLLTLSALLDGFYLYHTTGYLHIITMINMNCALWYINCRAIGNASTALADVFQQDISESCSAYLIAHYRRLWLQLSEMVQKLGNAYSRTYSTYTIFMMTNITVAVYGFTSEIVDHGIRFTFKEIGLLVDATYCLALLYIYCDCSHKASVNIANRVQTALMSVQLSHVDQQTAKEIDLFLTAIQMNPPKVSLRGYTVVNRELLSSS…	ATGGAGATCGCCGATTTGGCCAATTTGTACGGCAAGGAGTTCCATGTCAATAAAATATCGAAATGGTTGCGGGGCAGTCCGCGGGCCCAACAAATCGCCAATCGTATGCAACTGGACGAAACCAACGGGCATGTTATCGACATCCACGACCAATTCTACCGCGATCACAAATTATTGCTGGCCCTATTTCGGATAATGGCGGTGATGCCGATACAGCGCGGCGAAATCGGCAAGATTACGTTCAGCTGGACGAGTGGACCGATGATTTACGCCTATATTTTCTACGTGATCACCACAGGTTTGGTTATATTCATCGGTTCGGAACGGATCGAGATTTTGTTGTATAAAAGTAAACGTTTCGACGAGTACATCTATTCGATTTTGTTCATTATTTATTTG…
HcicGR201	256	MELSESTITWDTFIIIFIVIIFIILQIILIVLTQNPNILILTMQRQYQIANMFLMIVTNRCLMRRFIWLNKKFSTCSRYNFRKIFNECERDFYDLCTIIQHYNSFFGWTIMIIILHFSLITLNLTEQLIQGEYSFKYVVNNVNSLSLIITIVSLISIIUIFNSSTEFQLICITVLISCDWVTREIKTTQHVCHELYCKLLDNNRAAIEKEELREFLKFLYQRYPKFMAGGTFEINRNLWLHILDMIVTYLIVTLYK	ATGGAATTATCGGAAAGTACAATAACATGGGACACATTTATTATAATATTTATCGTAATTATTTTCATAATTCTACAAATAATTTTAATTGTACTCACTCAAAATCCGAATATCTTGATATTAACGATGCAAAGACAGTATCAGATTGCAAATATGTTTCTAATGATTGTAACTAATCGATGTCTGATGAGGCGTTTTATTTGGTTAAATAAGAAATTCTCAACTTGTTCACGTTATAATTTCCGAAAGATTTTCAACGAATGTGAGCGAGACTTTTACGATTTGTGTACAATTATCCAGCATTACAATTCATTTTTCGGTTGGACCATAATGATAATAATCCTTCATTTTTCTTTAATTACCTTAAATTTAACAGAACAACTAATACAAGGCGAGTAT…	INT,PSE,PAR,
HcicGR203a	244	MSMKFINFVVKIGRFLCILPIKTKNRPIQFVQMVYTLILIGSSIYRTYNVCYLRIGRLPEVQKVQRLATEMFYNVFLIRTTLTTVLFRQSIYNNLLKNLQMTDYRYDRRLETGNNRRLFAVNLAFLVVEMAFLAATLSLLKTSPCWFCSRNISLFCSFHRHQYVILIVYFMVIFNIETENRYKFLNKKITTTHGNDGEFLRKLERQYVLLRNQIEMFNEIYGWPILLLIFYLNFSILSYFNSIM	ATGTCGATGAAATTCATAAATTTCGTGGTGAAAATCGGCCGATTTCTCTGCATATTGCCGATAAAAACCAAGAATCGCCCAATACAATTCGTCCAGATGGTTTATACGTTAATTTTGATCGGTTCCTCGATTTATCGAACCTATAACGTGTGTTATTTACGAATCGGACGATTACCAGAAGTGCAGAAAGTCCAACGTTTAGCCACCGAAATGTTCTACAACGTCTTCTTGATTCGTACAACTCTAACTACGGTGCTATTTCGGCAATCCATCTACAATAATTTGCTGAAAAATCTACAAATGACCGATTATCGGTACGATCGACGGTTGGAAACCGGCAATAATCGGCGTTTATTTGCGGTAAATTTGGCGTTTCTTGTCGTGGAGATGGCGTTTCTG…	PAR,
HcicGR203b	291	MSLESLKLTLKYGKFLLITPNYPTKQYEIETKIRTSKIKKILIIILCLILGIGVSLSCYYRLTIYKKFSEIKLVLCILLEIFLYCFNFHTIIGCSFLKKQNWYKLIGKLIKLNQYFSTKQLKQPDNSILNITFVIVLIYNVYVWRQVLGPDFYQQFLLRMFQSFCVYYSILPIYLILKMMINCYQTITQQLLQQLNNTNVNINIDKNDNFVGLIKTIERYYYMLKEAIDLFNDIFGWPMVLNIFYTGFILLNYLDDIFKNSYNYDDSQVLNVIISNVAVVFIHLVSITSKK	ATGAGTTTAGAATCGTTGAAATTAACCTTAAAATATGGCAAATTTCTACTTATAACACCGAACTATCCAACAAAACAATACGAAATTGAAACAAAAATTAGAACAAGTAAAATAAAAAAAATCCTAATAATAATTCTATGTTTAATATTAGGAATTGGTGTATCACTTTCATGTTATTATCGTTTAACAATTTATAAAAAATTTAGTGAAATCAAATTAGTTTTATGTATTTTATTAGAGATTTTCTTATATTGTTTCAATTTCCATACGATAATCGGTTGTTCATTTTTGAAAAAACAAAATTGGTACAAATTAATCGGTAAATTAATTAAATTAAATCAATATTTCAGTACAAAACAATTAAAACAACCGGATAATTCTATACTGAATATCACCTTT…	PAR,
HcicGR205	358	MSFQTLQVAINFAQFTAIVPRTNRFITNNCYPIILLSIFTSATLYCCYAKVYYSDVFDFKLVDDIVLDIVVYLSNITTIIIASWLKSKQWDELLKCLHNLGRNRKQRWYCCEFFTLQSLIILAIIYDAYIWRLTDGVEYFQTYTAQLTQLVCQFYYTTLISIILRLIAKKLKQLNQQIEQHLNNNNFRVNGKYSISFIKHIEREYDNFKLINFNSIFGWPILLIIIYTSTRLIDDIDDIFKNSYHYNVTYIGFIAISNLLTAIISFITTVILILQCDSVLDKAHKTIGLLYNLRRQFNDLLSEEREEINRFIDYFVTHFPEFTAADFIDIHKTIILYILSTSTTYLIVVIQFNSLDSL	ATGAGTTTTCAAACATTACAAGTGGCGATAAATTTTGCACAATTTACAGCCATTGTGCCGCGTACAAATCGATTTATAACAAATAATTGCTATCCGATAATATTGTTATCAATCTTTACATCGGCTACTTTGTATTGTTGTTACGCGAAAGTCTATTATAGTGATGTATTCGATTTTAAATTAGTCGATGATATTGTACTTGATATTGTGGTCTATTTATCGAATATCACGACAATAATAATAGCCAGTTGGTTGAAATCGAAACAATGGGACGAATTGTTGAAATGTTTACATAATCTTGGAAGGAATCGAAAACAACGGTGGTATTGTTGCGAATTCTTCACTCTACAATCTCTAATTATTCTTGCAATAATTTACGATGCTTATATTTGGCGTCTT…
HcicGR209	408	MADLNSLKLLVKVGNFFAITPLLNNNNNNNCCNYLSKIYSILLLSLITGLQYISIKFKQNNNYYKRMQDIKILINSLNELIIYYFYLQTIIRANFTQNYRKWHELFKKLTTIDKLFNNDKNLSNYKKIILLILMHLLFFSIIIYNIYSKLIIMIITKDFYNYFFKQYLLFLIQFYCQFFYIFLIISTLYFALNSYKKFNKLIENEIDSIDFNYNNNNDNNGKFNYQLSEPFLKTIEKFNCYIADIIDLFNQIYGKPILLLILSSGILLLNYMDDLLKLSLFAPIHNNIDDNNDNNDNIASNTILLIVSSVATVVIILLCNGILDEYQLNGALVLKLQSYYDNNDNKCDNNTIVWNDLQQIGEQFSSNTIEFTADRYFIVDKTTIIDFLEVIITYLIVIL…	ATGGCGGATTTAAATTCGTTAAAATTATTGGTGAAAGTTGGTAATTTTTTTGCAATAACTCCCCTATTAAATAATAATAATAATAATAATTGTTGTAATTATCTATCGAAAATCTATTCAATTCTATTATTATCACTGATAACAGGTTTGCAATACATTTCAATCAAATTCAAACAAAATAATAATTATTATAAACGAATGCAGGATATTAAAATTTTAATTAATTCACTTAATGAATTAATAATTTATTATTTCTATTTGCAAACAATAATTAGAGCGAATTTCACGCAAAATTACCGAAAATGGCACGAATTGTTCAAAAAATTAACAACAATCGATAAATTATTCAATAACGATAAAAATTTGAGTAATTATAAAAAAATAATTTTGCTAATTTTA…
HcicGR20a	213	RQLLVILIVFALFIQNHFSNQQAWLKLFQNLQKIDYYIKSNNDNYNKRIFRRHLIWFSICLFVTVLMHVYVYVLWFYLGGSLVVTVVGQETSYCLLSIFQMVVIFLLNDFKSKFLYLNQLFDKNKKETREIELNLLIIRVNIITKYLVESIENFNRIFGWTLLLSFTKLILNNLQFLQQTIEDFGINKYETSTEIIATISNIFLVLFDLVSLF	AGACAATTATTAGTCATTTTGATTGTATTCGCGTTATTTATCCAAAATCATTTTAGTAATCAGCAAGCATGGTTGAAATTGTTTCAAAATCTTCAAAAAATCGATTATTATATCAAGAGTAATAACGATAATTACAATAAACGAATATTTAGAAGGCATTTAATTTGGTTTTCAATTTGTTTATTCGTTACTGTTTTAATGCACGTTTATGTATACGTTTTGTGGTTTTATCTAGGTGGAAGTTTGGTTGTAACTGTGGTAGGTCAAGAAACTTCTTATTGTCTACTTTCAATCTTTCAAATGGTTGTAATTTTCCTACTGAATGATTTTAAATCGAAATTTCTCTATTTGAATCAATTATTTGACAAGAATAAAAAAGAAACACGAGAAATAGAATTA…	PAR,
HcicGR20b	188	GQETSYCLLSILQMVAIFLLNDFKSTFLYLNQLFDKNKKEIREIELNLLIIRVNIITKYLVESIENFNRIFGWTLLLSFTKFILNNLQFLQDAIEDFGINKYETSMEISATICNIFLVLFDLNIFYDNPAINRKIKYKNFGKFLTFNPVKITAVDLFVVDRTLLLNMLTTVTTYFIVNLQFSFADFKN	GGTCAAGAAACTTCTTATTGTCTACTTTCAATCTTACAAATGGTTGCAATTTTCCTACTGAATGATTTTAAATCGACATTTCTCTATTTGAATCAATTATTTGACAAGAATAAAAAAGAAATAAGAGAAATAGAATTAAATTTATTAATTATTCGAGTGAATATAATTACGAAATATTTAGTGGAAAGTATTGAGAATTTCAATCGAATTTTCGGATGGACACTACTACTTAGTTTTACGAAATTCATTCTAAATAATTTACAATTTTTACAAGATGCCATTGAGGATTTTGGTATAAATAAATACGAAACGAGTATGGAAATAAGTGCAACGATATGCAACATATTTCTTGTATTGTTTGACCTTAATATTTTCTACGACAATCCAGCTATAAACAGG…	PAR,
HcicGR210	376	MIATRVKTPLTLKNFLLNLGSCLGLIPSCCTNRHDLINSKRDKIRGVLFFVSSVILQIVSMYYQNISFASSIIIKILENGAQLLIILISYLLFIQNNFANRKIRLELFQNFSKIDIYISNNDGKKTFWKNMVKWFIYIITNMSVNIVFMSWFIILKYNSFYFLINIVAYSFHLSFHAITISILKDFKFGFDYLTQLIEKNSKSTGEIQLNLLLVKLNLITKYLLKNIKIFNQIFGWILLLSIAKCIVIVLKFSHNTVGDFTIHHYDENLKIFASICNILVILDHIIPIVLIVLQCDSVINAYENFYLTLINSIYDNPILGAKIEYCNFVNYLSHNPVKITAANFLVINRCLLLTLSATILTYFIVNLQFAFTNCAN	ATGATAGCTACTAGAGTGAAGACGCCGTTAACTCTCAAAAATTTCCTATTAAATTTAGGGAGTTGTTTAGGTTTAATACCATCGTGTTGTACTAATCGACATGATTTAATTAATTCGAAACGTGATAAAATTCGTGGGGTTCTATTCTTTGTTAGTTCGGTGATTTTACAAATTGTTTCAATGTACTATCAGAATATATCGTTTGCTAGTTCAATAATTATAAAAATCTTAGAAAATGGAGCACAATTACTAATAATTCTAATTTCATATTTGCTATTTATTCAAAACAATTTCGCTAACCGAAAGATACGGTTGGAGTTGTTTCAGAATTTTTCTAAAATCGATATTTATATCAGTAATAATGATGGCAAGAAAACATTTTGGAAGAATATGGTTAAA…	PSE,
HcicGR24	379	MEDYRVKSFSNFRDFLLKFAYRFNLIPSYCKNRNILIHTKSDKNRAVLLFVIFIAFQLFALYLIHLNVHALTIITEIFQILRALLFMLIIFVLFIQNNFQNQQVWLELFENLQKINGFFNNNYYNKQIFRRHLIKFLICLLVNALMHIYVNFFWFYIGRSNPLIVTVLNQEICNFLFSILQMVAIILLNDFKLKFIYLSKFMKNNVKNTSELQLNSLIIRMNRITKYLLASIENFNQIFGLLQLLGLGKLILNILQFLHYIVEDFGFNKYDKVFGILISVSNIFIGLFDIAILIIMKSDAVKNKYQKFCQTFRYYLHNDPVINRKAEYRNFGKYLKLNPVEVTAANFFVIDRRLILKLLTAIVTYFIVNLQFAFANFKN	ATGGAAGACTACAGAGTGAAATCGTTTTCGAATTTTCGAGATTTTTTATTGAAATTCGCTTATCGTTTCAACTTAATCCCAAGCTATTGTAAAAATCGAAATATTTTAATTCATACGAAAAGTGATAAAAACCGTGCAGTGTTATTATTCGTAATTTTCATAGCTTTTCAGTTATTCGCATTATACTTGATCCATCTAAATGTTCATGCACTTACAATAATTACAGAAATTTTCCAAATTCTAAGAGCGTTGTTGTTTATGCTGATTATATTCGTATTATTTATACAAAATAATTTTCAAAATCAACAAGTTTGGTTGGAGTTATTCGAGAATCTTCAGAAAATTAATGGTTTTTTTAATAACAATTATTACAACAAACAAATATTTAGAAGGCACTTA…	PSE,
HcicGR26a	252	IESVLLFAIFLILQFGSLYLAHKYAYIFTIITQIFHILRALVAIMIVFVLFIQNNFQNRQVWLELFQNIQKIDGYFNTNNNYSRQIFKGLLIKFSIYLFVNALMHIYIYVFWFYLGGFKAISMFSLEICYYSFSMFQMVAIILLDGFKLKFIYLANLIKNNVNNASELQLNLLIIRMNTVMKYLLESIGNFNQIFGLPLLLGLGKFILNVLQFLHNIVEDFGLNRYDRSIKISVSVSNVFLVLFNLVSLFLF	ATAGAATCCGTGTTATTGTTCGCAATTTTTTTAATTCTCCAATTCGGTTCACTGTATTTAGCTCATAAATATGCTTACATTTTCACAATAATTACGCAAATTTTCCATATTTTGAGAGCGTTAGTAGCAATCATGATTGTATTTGTACTATTTATACAAAATAATTTCCAAAATCGGCAAGTTTGGTTGGAATTATTTCAAAATATTCAAAAAATTGATGGCTATTTCAACACTAATAACAATTACAGCAGACAAATATTTAAGGGGCTTTTAATTAAATTTTCAATTTATTTATTTGTGAATGCTTTAATGCACATTTATATCTACGTATTCTGGTTTTATCTTGGTGGATTCAAAGCAATATCTATGTTCAGTTTAGAGATTTGTTACTATTCTTTT…	PAR,
HcicGR26b	252	IRAVLLFAIFLILQFGSLYLAHKNAYIFTTITQIFHILRALVAIMIVFVLFIQNKFQNRQVWLELFENIQKIDSSFNTNNNYNKQIFKGLLIEFSIYLFVNALMHIYIYVFWFYLGGFKAISMLSLEICYYSFSMFQMVAIILLDGFKLKFIYLAKLIKNNVNNASELQLHLLIIRMNTVTKYLLESIGNFNHIFGLPLLFGLGKFILNVLQFLHNIVEDFGLNRYDRNIKISVSVSNVFLVLFDLVSLFLF	ATCCGTGCAGTGTTATTGTTCGCAATTTTTTTAATTCTCCAATTCGGTTCACTGTATTTAGCTCATAAAAATGCTTACATTTTTACAACAATTACGCAAATTTTCCACATTTTGAGAGCATTAGTAGCAATCATGATTGTATTTGTATTATTTATACAAAATAAGTTCCAAAATCGGCAAGTTTGGTTGGAACTATTTGAAAATATTCAAAAAATTGATAGCTCTTTCAATACTAATAACAATTACAACAAACAAATATTCAAGGGGCTTTTAATTGAATTTTCAATTTATTTATTTGTGAATGCTTTAATGCACATTTATATCTACGTGTTCTGGTTTTATCTTGGTGGATTCAAAGCAATATCTATGTTGAGTTTAGAGATTTGTTACTATTCTTTT…	PAR,
HcicGR28	376	MEESRSNFREFFLKIANRFGLIPTYCQDQKILIHTKNDKIRAVLLFMIFVFLHSISLYVLYLNLYKFTTIIKIFIILRKLFLFVIIFVLFIQNNFQNQQVWLQLFQNIQEIDGYFNTNNNYNNKIFKDQLIKFSFYFLVNALMHIYVYSVWFYFGGLTVLIGVNQEITLYLFSILKMVAIILLNDFKLTFIYLSKLIKNNAKNTSEIQLNSLIFRMNRITKCLLASIENFNQIFGLLLLFDIGKSNLSVLNFLHYMVEDIGFNKYDPVSRIFSFLCNMFYLLISIVPIIFIIMKCDDVKTEYENFYRNIHDSLNNNSILNKKIEFTMFKKYLKHNPVKLTAADFFLVDRSLLLSMLTTIATYFIVNLQFVFADFNN	ATGGAAGAATCAAGATCAAATTTTAGAGAATTTTTCTTAAAAATCGCGAATCGTTTCGGTTTAATTCCAACGTATTGTCAAGATCAAAAAATTCTAATTCATACGAAAAATGATAAAATTCGTGCAGTGTTATTATTTATGATTTTTGTATTTCTTCATTCTATCTCGTTATATGTGCTCTATCTAAATCTTTATAAATTTACAACTATTATCAAAATTTTCATTATCTTGAGAAAATTATTTTTATTTGTGATTATATTCGTATTATTTATACAAAATAATTTTCAAAATCAGCAAGTTTGGTTGCAATTATTTCAAAATATTCAAGAAATTGATGGTTATTTCAACACTAATAACAATTACAATAACAAAATATTTAAGGATCAACTAATTAAATTT…
HcicGR3	380	GTVYEALKPVYALLRIVGIFPITTVDERVFKATPQWLAYSVFLFLLIAGYIGYIKWDKVEIVRSTEGRFEEAVIDYLFTVYLLPIIINPIIWYESRKMAQVCNDWIVFEKVYHQIAKKPLPLVLGNKSLIIAITLPIIACGTMVLTHITMVHFRMLQVIPFCYINMITYLVGGVWFVHCDVIGKIATVIAEDFEKALKHIGPATQVADYRSLWMMLSKLIRDVGNAYGYTLVFLCLYLFFIITLTVYGLLSQIQEGFGIKDIGLTITGGFAVVILYFVCDEAHYASNCVRVQFQKKLLLVELTWMNEDAQQEISMFLRATEMSPTDMSLVGFFDVNRNLFKSLLATMVTYLVVLLQFQISIPEDVGPEMNTTTTEPPKQS	GGTACTGTTTATGAAGCTTTAAAGCCTGTCTATGCATTATTGAGAATCGTTGGTATTTTTCCAATAACTACAGTTGATGAGCGTGTGTTTAAAGCAACACCACAATGGCTAGCATATTCGGTATTTTTATTTCTATTAATTGCCGGTTATATTGGTTATATTAAATGGGATAAAGTTGAAATTGTACGTTCGACTGAAGGCCGTTTTGAGGAGGCCGTTATCGATTATTTATTCACTGTTTATTTATTACCGATAATTATAAATCCAATTATTTGGTATGAGTCGAGGAAAATGGCGCAAGTCTGCAACGATTGGATCGTTTTCGAAAAAGTCTACCATCAAATCGCCAAGAAACCGTTACCGTTAGTACTCGGTAATAAATCTTTGATTATAGCGATC…
HcicGR30b	366	MNRSYSNFRDFSLSFANRLNLIPTYCKNRNILIHTKRDRIRAVLLFIILLILQFVSLYYREDFLVNSNIIKLLEICLQLIIILFIYFLFIQNNFQNQQVWLKLFNNLKTIDNYINISNKKFRRDLIKLSIFLIINFLMHVYTYFCWFKIFKFSALFQLFSEVLYCSNLSLQIVAITLLDDFKLKFIYLRKLIENNVKDPREIKWALLIIRMNTISKYLLGNIANFNQIFGWLLLLTIAQCTTNILRSLHYIVEDFGLNKYDKNMEIFVFICNIFLVPILFVIIKCDTVKKEYKNLYQTFQDSLYDNPILNKKIEYKYFGKYLKHNPVKVTAANFFVIDRSLLFSLLTTITTYFIVNVQFALADFDN	ATGAACAGATCGTATTCGAATTTTAGAGATTTTTCGTTAAGTTTTGCGAATCGTTTGAATTTAATTCCGACCTATTGTAAAAATCGCAATATTTTAATTCATACGAAACGTGATAGAATTCGTGCAGTGTTATTATTTATAATTTTATTGATTCTTCAATTTGTCTCATTATATTATAGAGAGGATTTTTTAGTAAATTCTAATATTATAAAATTGCTCGAAATTTGCTTGCAATTAATTATAATTTTATTTATTTATTTCTTATTCATTCAAAATAATTTCCAAAATCAACAAGTATGGTTGAAATTATTTAACAACCTTAAAACGATTGATAATTACATTAATATTAGCAACAAGAAATTCAGAAGAGATTTAATTAAATTGTCGATTTTCTTGATA…
HcicGR32	219	EISYSLHLIFQILAISLLNDFKLKFIYLTKLIENNIKDTRKIRWDLLIIRMNTISKFLLESIANFNQIFGWLLLLTVAKFMVNFLQSLHRTVEDFTLNQYDNNMEIFTMIIYLSKSIFIWNYFQYNLQILEIRKEFAIRKEYENLYKTFQDSLYNNPILNKKIEYNNFGKFLKHSPVHITAANFFIIDRSULLKLLTTSTTYFIANSQFASADFGHFIS	GAAATTTCTTACTCTTTGCATTTAATTTTTCAAATATTAGCAATTAGTTTACTAAATGATTTCAAATTAAAATTCATCTATTTGACCAAATTAATTGAAAACAATATAAAAGATACCAGAAAAATAAGATGGGATTTATTGATTATTCGAATGAATACAATTTCAAAATTTTTATTGGAGAGTATTGCTAATTTTAATCAAATTTTCGGATGGTTACTACTCCTAACTGTTGCAAAATTTATGGTAAATTTTCTACAATCATTACACCGTACCGTTGAAGATTTTACTCTAAATCAATATGATAACAATATGGAAATATTTACAATGATAATATATTTGAGTAAGTCGATTTTTATTTGGAATTATTTCCAATATAATTTACAAATTCTAGAAATTCGA…	INT,PSE,PAR,
HcicGR33b	195	MLFIRNNFTAEQLWTKMLNSLRLINRNIKSGKTMKNCGLENSTIKCLTVASLKILTIIVGYIAWYRVFGLKICSIFIMTLIDCFQLIFQLAIEDLLDTFKLKVLYLSKINKNSFVRSNLSVAKLQIIVKYLVKSCEYFNQLFGWIFLFLFGKHIVNILKLLNYVVEDRIIDRYDEGLIKLLNVTNLLEVLAELVN	ATGTTGTTCATTCGAAATAATTTCACTGCAGAACAATTATGGACGAAAATGTTGAACAGTTTACGTTTAATCAACAGGAATATCAAGAGTGGAAAGACTATGAAGAATTGCGGTCTTGAGAATTCGACGATAAAATGTCTAACTGTTGCTTCGTTAAAAATCTTAACGATTATTGTGGGTTATATTGCCTGGTATCGAGTATTTGGTTTGAAAATCTGCTCAATCTTCATTATGACTTTAATTGATTGCTTTCAATTGATTTTCCAACTTGCTATTGAGGATTTGTTGGATACGTTCAAATTGAAGGTTTTGTATTTGTCGAAAATTAATAAAAATTCATTTGTACGTTCAAACTTATCGGTGGCGAAGCTACAAATTATTGTGAAATATCTAGTGAAA…	PAR,
HcicGR34	375	MGLHLYFRDFLLKFANRFNLVPTYCKNRNILIHKNRDKISAVLLLTILLIFNFVSLYYKGVHFELSSISRFCDCSRQLLMVLIICLILIQNNFQNQQVWLKLFKNLKITDNYVNNNNDDYNKRIFRKDLIKFWIFVIINIAMHIFIYITWFNLFTFQIFALLGHQVCYYLDSILQIVIITLLDDFKLKFIYLTELFKNNIQDPNEIQLNSLIIRMTTIIKYFLKSSANFNQIFGWILLLSFGKFILTVLQFLHYIVEDFGLNRYDGNLEIRVSLCNIFAVLFNLVPIVMIIMKSDALKTEYENFYKIFQNSFYNNPILNKKIEYRQFRKFLKHHPIEITAANFFIIDRRLLLKLLTTITTYVIVNLQFAFADFNN	ATGGGATTGCACTTGTATTTTCGAGATTTTTTATTAAAATTCGCGAATCGTTTCAATTTAGTTCCAACATATTGTAAGAATCGAAATATTTTAATCCATAAGAACCGTGATAAGATAAGTGCAGTGCTGTTATTAACAATTTTATTGATTTTTAATTTTGTCTCATTGTATTATAAAGGAGTACATTTTGAATTGTCTTCGATTAGTCGATTTTGCGACTGTTCAAGGCAATTACTTATGGTTTTAATTATCTGTTTGATACTCATACAGAATAATTTCCAAAATCAACAAGTATGGTTGAAATTATTTAAGAATCTCAAAATAACTGATAATTACGTTAATAATAATAATGACGATTATAATAAGAGGATATTTAGAAAAGATTTAATTAAATTTTGG…
HcicGR35c	358	MFHQRNVDYIEFSLRLASFFYLTPLHNVKNIRKECYQRRVIFLFVTILILDIFSVIYRIMNMERTLIAAILENINEGFTFLIIYMLFIRNNFTAEQLWMKMLNSLRLINRNIKSGKTMKNCGLENWTIKFLTIVSLKILTIILDYIAWYRVFGLKICSIFTMTLIDCYQLIFQLAIEDLLDTFKLKVLYLSKINKNSFVRSNLSVAKLQIIVKYLVKSCEYFNQLFGWIFLFLFGKHIVSILKLLNYVVEDRIIDGYDEGLITLLNVSNLLEVPLLFIIMKSDFVTNEYEKFSRIVYDAALDTTSPENRREFEALSKYLEKNPIRFTAANFFVINRVLLLTILTTSTTYFIVILQFLL	ATGTTCCACCAAAGAAACGTCGATTACATCGAATTTTCGCTAAGATTAGCCAGTTTCTTCTATCTAACACCGCTACATAACGTTAAAAATATTCGAAAAGAATGCTATCAACGCCGTGTAATATTCCTTTTCGTTACAATTTTAATATTGGACATATTTTCGGTAATTTATAGAATTATGAATATGGAACGTACGTTGATTGCGGCGATTTTGGAGAATATCAACGAAGGCTTCACCTTTCTGATAATTTACATGTTGTTCATTCGAAATAATTTCACCGCGGAACAATTATGGATGAAGATGTTGAATAGTTTACGTTTAATCAACAGAAATATCAAGAGTGGAAAGACTATGAAGAATTGCGGTCTTGAGAATTGGACGATAAAATTTCTAACCATT…
HcicGR36a	344	FSLKFANHLSLIPTYCANRNILINTKRDKIRVSLFTTLLTLQLASLYFRFVYFESSVIIRFLDSLRQLLTIRIVYLLLINFNQHRWLKLFNSFHRIDNYINNYNKISRRDLISFWIILIINIURYIYWYINWFIFFKFKSFIFAGQNDSSYSSPLRHHMMAIILLNDFKLRFIYLSKLTKNNVKNASQIQINLLICIKIFNKIFGWIFVIISFGKFAVNVVTFLQHTETAINFKYDKDNRIVLYVGYLITILLDLILIVLIIMKSDEVEEEYEIFYKIYQNSADNAIFGKKIECRNFGKHFKNPVKITAAKFFVINRSLLLKLLTRITTYLIVNLQFVFVNFDN	TTTTCATTAAAATTCGCCAATCATCTCAGTTTAATTCCAACATATTGTGCAAATCGAAATATTTTAATTAACACGAAACGTGATAAAATTCGAGTGTCGTTATTTACAACTTTATTAACTCTTCAGTTAGCCTCATTGTATTTTAGATTTGTATATTTTGAAAGTTCTGTAATTATAAGGTTCTTAGATAGTTTGAGGCAGTTGTTAACTATTAGAATTGTCTATCTATTATTGATTAATTTCAATCAGCATAGATGGTTAAAACTATTCAACAGTTTCCACAGAATCGATAATTATATTAACAATTACAACAAAATATCTAGAAGAGATTTAATCAGTTTTTGGATTATCTTAATAATAAATATTTAAAGGTATATTTATTGGTATATAAATTGGTTT…	INT,PSE,
HcicGR36b	372	MQESRVRSYSNFRQFSLKFANYFGLIPTYCANRNVLIHTKRDKIRSVLLFIILFIFQMVSLYYRRVFFESSTILSLLDSLRQLLMSLIVHLLLISNHFQYQQTWLKLFKNLNRIDNYINNNNKIFKRDLIKFWIIIIINILKNIYWYIHIFKAYKFKGFILISYGICYCFHLIYQMMAIILLNDFQLKFIYLRKLIKNNVKDTSEIQVNLLIIRLNAITRYLLECITNFNQNFGWILLMSLGKSVLNVLMFXTVEIAMQFNYHSDNKIYIFIGNLITILINLIPIVLIITKSDAVKMEYDNFYQTFQNSVHNPILNQKIDYKHFEKHLKYNPAKITAANFFVIDRSLLLSMLTTITTYFIVDLQFVFANFEN	ATGCAAGAATCCAGAGTTAGATCGTATTCGAATTTTAGGCAATTTTCATTGAAATTCGCCAATTATTTCGGTTTAATTCCAACATATTGTGCGAATCGAAATGTTTTAATTCATACAAAACGCGATAAAATCCGTTCAGTGTTGTTATTTATAATTTTATTCATTTTTCAAATGGTTTCATTGTATTATAGACGTGTATTTTTTGAAAGTTCGACCATTCTAAGCTTGTTGGATAGTTTGAGGCAATTGCTGATGTCTCTAATTGTTCATCTATTATTGATATCGAATCATTTCCAATATCAGCAAACTTGGTTGAAATTATTTAAAAATCTTAACAGAATTGATAATTATATTAACAATAATAACAAAATATTTAAGAGAGATTTAATCAAGTTTTGG…	PSE,
HcicGR36c	279	VYLLWISNNFQNQQVWLKLFKNLGKTDNYINNNNRIYERDLIKFEIIIIINILKYIYWCINWFKDFRFKGFLLSSYGICFCFHLICQMIGIILLNDFKLKFIYLSKLIKNNVKDTNKVQMNLLIIRLNTITKHLLECIKNFNEIFGWILLMSFAKIVVNVLMHLHSTVETTIQVKYDGNTHVFKEYIYLIPVILIIMKSDGVKREYGNFTQTFKNSVHIPILDKKIEYKNFDKHLKHNPVKITATNFFHIDRSLLLKLLTTITTYFIVNLQFLFANFNN	GTCTATCTATTATGGATATCAAATAATTTCCAAAATCAACAAGTTTGGCTGAAATTATTTAAAAATCTTGGCAAAACTGATAATTATATCAACAATAATAACAGGATATATGAAAGAGATTTAATAAAATTTGAGATTATTATAATAATCAATATTTTAAAATATATTTATTGGTGTATAAATTGGTTTAAAGACTTCAGATTCAAGGGTTTTTTATTATCAAGTTATGGCATTTGCTTCTGCTTTCATTTAATCTGTCAGATGATAGGAATCATTTTATTGAATGATTTCAAATTAAAATTCATCTATTTGAGTAAATTAATCAAAAACAACGTAAAAGATACAAATAAGGTGCAAATGAATCTATTAATTATTCGATTAAATACAATTACGAAACAT…	PAR,
HcicGR36d	228	MQDARVKSYSNFRQFSLKFANYFGLIPTYCANRNVLIHTRRDKIRAVLLFIILSILQLASIYCRHAFFKSSAIMGVLDNSRQLLMTLIVYLLLISNNFQNQQIWLKLFKNLNRIDNYINNNNKIFKRDLIKFWFFIIINISRHLYWYMSWIKIFNFKGLPLLSYGICYYFHVVYMMAAIILLNDFKLKFIYLRKLIKNNVKTTNEIQLNLSIIRLNTITKYLLECVKN	ATGCAAGACGCCAGAGTTAAATCGTATTCGAATTTTAGGCAATTCTCATTGAAATTCGCCAATTATTTCGGTTTAATTCCAACATATTGTGCAAATCGAAATGTTTTAATTCATACTAGACGCGATAAAATCCGTGCAGTTTTATTATTTATAATTTTATCGATTCTTCAGTTAGCCTCAATATATTGTAGACATGCATTTTTCAAAAGTTCGGCAATTATGGGCGTGTTGGATAATTCGAGGCAATTGTTGATGACTCTAATTGTTTATCTATTATTGATATCGAATAATTTCCAAAATCAACAAATATGGTTGAAATTATTTAAAAATCTCAACAGAATCGATAATTATATTAACAATAATAACAAGATATTTAAAAGAGATTTAATCAAGTTTTGG…	PAR,
HcicGR36e	258	MQESRVKSYSNFRQLSLKFANYLGLIPTYCANRNVLIHTKRDKIRSVLLFIIFFIFQMVSLYWKRKFFESSTILSLLDSLRQLLMTLIVYLLLITNNFQNQQIWLKLFKNLNRIDNYINNNNKIFKKDLIKFWIFLIMNILKHIYWYWLVSFKLKAFFLISYSICYYFLLIYQMMAIILLNDFKLKFIYLSKLIKNNVKDTSEIQVNLLIIRLNAITRYLLECTSNFNQIFGWILLLSFAKFVINSLGFLHSTVEIAM	ATGCAAGAATCCAGAGTTAAATCGTATTCGAATTTTAGGCAATTGTCGTTGAAATTCGCCAATTATCTCGGTTTAATTCCAACATATTGTGCGAATCGAAATGTTTTAATTCATACAAAACGCGATAAAATCCGTTCAGTGTTGTTATTTATAATTTTCTTCATTTTTCAAATGGTTTCATTGTATTGGAAACGTAAATTTTTTGAAAGTTCGACCATTCTAAGCTTGTTGGATAGTTTGAGGCAATTGTTGATGACTCTAATTGTTTATCTACTATTGATAACGAATAATTTCCAAAATCAACAAATATGGTTGAAATTATTTAAAAATCTCAACAGAATTGATAATTATATTAACAATAATAACAAGATATTTAAAAAAGATTTGATCAAATTTTGG…	PAR,
HcicGR36f	272	MEESRIKSYSNFRQFSLKFANYFGLIPTYCANRNVLIHLKRDKIRSGLQFIILFIFQMVSWYCRRAFLESSTIISWLDNLRQLLMTLIVYLLLITNNFQNQQIWLKLFNNLNRIDNYINNNNKILKKDLIKFWIFLTMNILKHSYWYTFWFISVKLKGFLLISYCICYYFHLIYQMMAIILLNDFKLKFIYLRKLIENNMKETSEIQVNLLIIRLNAITRYLLQCITNFNQIFGWILLLSFAKFVISTLIFLHSTVEMAIHIDYGKDNNKKI	ATGGAAGAATCCAGAATTAAATCGTATTCGAATTTTAGGCAATTTTCATTGAAATTTGCCAATTATTTCGGTTTAATTCCAACATATTGTGCTAATCGAAATGTTTTAATTCATTTGAAACGCGACAAAATCCGTTCAGGGCTGCAATTTATAATTTTATTCATTTTTCAAATGGTCTCATGGTATTGTAGACGTGCATTTCTTGAAAGTTCGACAATTATAAGCTGGTTGGATAATTTGAGGCAATTGTTGATGACTCTAATTGTTTATCTACTATTGATAACGAATAATTTCCAAAATCAACAAATATGGTTGAAATTATTCAATAATCTCAACAGAATTGATAATTATATTAACAATAATAACAAGATATTAAAAAAAGATTTAATCAAGTTTTGG…	PAR,
HcicGR4	390	MVVSRFENNLHKSIRYVLIIAQLFGLFPVQNVLTIDISLLSFSWWSLRVISSILTAFGAYFIVVIHFIYLVLKQGHDQDCIDQIFFYLLNATSCVLLIRTAKEWPIIMGKIKEADDDLSFYGWPKNLDRHLKILSITLLSLQLIEHFTIELNRFLISLNSQNSFSDGLDYYFANMSFPYVFSVINYSTKWEGFIIQIISTRMAFTWTFLDLFIVMLSCNLASRFRQINNRIQFLNNRKLASEVLWKFVRNDYNRLCNLCYFLDDKISLLILISFMNNFYFLVFQSLNLTEIEKLTNSEIIHYILSIILIGLRLILVCLYGGWLHEEAKKPLFLLSIVSSYVYNSEIDRFLERVRYDTVGFTGKQLFMISKHLLLTITSSIVIYEVVAIQF	ATGGTGGTATCAAGATTCGAGAATAATTTGCACAAATCAATAAGATACGTTTTAATTATTGCCCAATTATTCGGACTATTTCCCGTACAAAACGTATTAACCATTGATATTTCATTATTAAGCTTCTCATGGTGGTCCTTGAGGGTTATATCGTCGATTTTAACAGCTTTTGGAGCTTATTTTATAGTAGTAATACACTTTATTTATCTGGTTTTAAAACAAGGACATGATCAAGATTGTATAGACCAAATATTCTTCTACTTATTGAATGCAACTTCTTGTGTTTTATTGATAAGAACAGCAAAAGAATGGCCGATAATTATGGGGAAAATCAAAGAAGCAGATGATGATCTATCATTCTATGGTTGGCCTAAGAATTTAGATCGACATTTGAAAATT…
HcicGR42	370	MKKSCSNFREFLLNSANRFGLIPTNSNNQDVLIFMKRDRIRAVLLFTILAILQLISLFYIYIIIEHTAIIKFLDNLRQLMMILIVYLLFVENNFHNYEIWLKLFKNLQILDRYNNDNRKFRKDLNKCSIWLLINILMHIYVYGIWICIMKFKTLALIVHEICYYLHLTVQMVAITLLDDFKSKFTYLIDLFNKDIKDTSEIQLDLLIIRINTVTRLLLDCIKNFNRIFGWLFLISFAKFIVNVLQFLHHIVDDFGLNKFDKNFEIFASISNIFIASFEFVPIVWIIMNSHAVRNEYENFYQTFHNYRYNNPVLIEKIQYKNFGKYLKLNPVKITAANFFIIDRSLLLKLLTTITTYLIVNLQFAFADFNN	ATGAAGAAATCCTGTTCGAATTTTAGAGAATTTCTATTAAATTCGGCAAATCGTTTCGGTTTAATTCCAACAAATTCTAACAATCAAGATGTGTTAATTTTCATGAAACGTGATAGAATTCGTGCAGTGTTGTTATTCACAATTTTAGCAATTCTTCAATTAATTTCATTGTTTTACATTTATATAATTATCGAACATACCGCAATTATTAAATTTTTAGATAATTTGAGACAATTAATGATGATTCTAATCGTTTATCTGTTATTCGTAGAGAATAATTTTCACAATTACGAAATATGGTTGAAATTATTTAAAAATCTTCAAATACTTGACAGATATAACAACGACAACCGGAAATTTAGAAAGGATTTGAATAAGTGTTCGATTTGGTTATTAATC…
HcicGR45	370	MEEPRVKSCSNFRQFSLYFVNHLSLIPTYCISRNTLIYPKRDKIRAVLIFTVFLIFQSISMFCMCMVSKETKIPNILNISRQLLVFVILYQLFIKNNFDNQQSWLNLFNNLNKIDNLINNNNKDRYELIKYVIWLLTNIVMHIYIFRNWFQIMKFKVFSLLCYEICFYLHLFFQMISIILLTDFKLKFAYLIQIFENNINDTVDLQLNLIIKRLTTITELLIKSVGNFNKIFGWLLLFGFAKLILNALQFLHHIVEDFSLNKYDANFQILILISNIFVVILDITPIIITVVKCDTIMKTYKNFCLTFCNSLYNNPTLNNKIEYKNFGEYLKQNSVKITAADFFVIDRSVLLSLLATITTYFIVDLQFVSN	ATGGAAGAACCCAGAGTGAAATCGTGTTCGAATTTCAGGCAATTTTCTCTATATTTCGTTAATCATTTAAGTTTAATACCAACTTATTGTATAAGTCGTAATACTTTAATTTATCCAAAACGTGATAAAATTCGTGCAGTATTAATATTTACAGTATTTTTAATTTTTCAATCCATTTCAATGTTTTGCATGTGTATGGTATCAAAAGAAACTAAGATTCCTAATATTTTAAATATTTCAAGACAATTACTGGTGTTTGTTATTCTTTATCAATTATTTATAAAGAATAATTTCGATAATCAACAATCCTGGCTGAATTTATTTAATAATCTCAACAAAATTGATAATCTTATCAATAATAATAACAAAGATCGATACGAATTAATTAAATACGTGATT…
HcicGR47	345	LGLIPTYCTNGNCLIYPKRDKIRAVLIFTIFLIFQFISMFYKFAIAKETMIIYILDIPRQILVVLIVYQLFIKNNFENQQSWLKLFNNLNKIDNLINNNNNNKDKYELIKYVIWFFTNIAMHIYVFRNWFQIMKFKVFSMLCYEICFYVHLIFQMISIILLNDFKSKFIYLIQMFKSNRNDTRDIQLDLLIIRLNTITKLLIKSIASFNRIFGWLLLFGFAKFIVNALHFLDHIVEDFSLNRYDKRLQILILIANIFLIPIIITVIKCDTVMETYEHFCVTFYDSLYNHPMINRKIEYKNFGEYLKYSSVKITAANFFIIDKSVLLSILTTITTYFIVDLQFIFK	TTAGGTCTAATACCAACTTATTGTACGAATGGTAATTGTTTAATTTATCCCAAACGTGATAAAATTCGTGCTGTGTTAATATTTACAATATTTTTGATTTTTCAATTCATTTCAATGTTTTACAAATTTGCAATAGCAAAGGAAACGATGATTATATATATTTTAGATATTCCAAGGCAAATATTAGTTGTTTTAATTGTTTATCAATTATTTATAAAAAATAATTTCGAAAATCAACAATCTTGGTTGAAATTATTTAATAATCTTAACAAAATTGATAATCTTATCAATAATAATAATAATAATAAAGATAAATACGAATTAATTAAATATGTGATTTGGTTTTTCACCAACATTGCAATGCATATTTATGTATTCAGAAATTGGTTTCAAATTATG…
HcicGR49a	252	MEEPKVKSCSNFRQFSLNFINHLSLIPTYGTNRNCLIYPKRDKIRAVLIFTISSIFLSISMCYKLIMTEKTAFINILDILRQISIILILYQLFIKNNFVNRQSWMKLFNNLNKIDNITSDNEGLRNDLIKYIIWLLINIAMHIYVFRNWFQIMKFKMFSTLCYEICFYLHLIFQMISIVLLDDFKSKFVYLTQMFKNNINDTRDLQLDLLIKRLNIITKLLLKSIANFNKIFGWFLLFGFAKFTFNALKFLH	ATGGAAGAACCCAAAGTGAAATCGTGTTCGAATTTCAGGCAATTTTCTTTGAATTTTATTAATCATTTAAGTTTAATACCAACTTATGGTACGAATCGCAATTGTTTAATTTATCCAAAACGTGATAAAATTCGTGCAGTATTAATATTCACAATATCTTCAATTTTTCTATCCATTTCAATGTGTTATAAACTTATAATGACAGAAAAAACAGCATTTATAAATATTTTAGATATTCTAAGACAAATATCAATTATTCTAATCCTTTATCAATTATTTATAAAGAATAATTTTGTTAATCGGCAATCATGGATGAAATTATTTAATAATCTTAACAAAATTGATAATATTACCAGTGACAATGAAGGATTGCGAAACGATTTAATTAAATATATAATT…	PAR,
HcicGR49b	370	MEEPKVKSCLNFRQFSLNFINHLGLIPTYSTNRNCLIYPKRDKIRAVLIFTISLIFLSISMGYKLIMTEETAIINILDILRQISIILILYQLFIKNNFVNRQSWMKLFNNLNKIDNITNDNEGLRNDLIKYIIWLLTNIAMHIYVFTNWIHIIKFKVLSLLFYEICCYVHLMFQMISIILLDDFKSKFVYLTQMFKNNINETRDFQLDLLIKRLNIITKLLLTSIANFNKIFGWFLLFGFAKFTFNALQFLHHIVEDFSKNRYDANFQILILISNIFVLILDMAPMIITVIKCDTLMKTYKNFCLTFQYYLYNNPVIFKKIEYKNFGKYLKQNSVKIKAADFFIIDRSVLLSILTTITTYFIVDLQFLFN	ATGGAAGAACCCAAAGTGAAATCGTGTTTGAATTTCAGGCAATTTTCTTTGAATTTTATTAATCATTTAGGTTTAATACCAACTTATAGTACGAATCGTAATTGTTTAATTTATCCAAAACGTGATAAAATTCGTGCAGTATTAATATTCACAATATCTTTAATTTTTCTATCCATTTCAATGGGTTATAAACTTATAATGACAGAAGAAACAGCAATTATAAATATTTTAGATATTCTAAGACAAATATCAATTATTCTAATCCTTTATCAATTATTTATAAAGAATAATTTTGTTAATCGGCAATCATGGATGAAATTATTTAATAATCTTAACAAAATTGATAATATTACCAATGACAATGAAGGATTGCGAAACGATTTAATTAAATATATAATT…
HcicGR5	422	MKNYRLQQSKQLTHYCLRYLLIFAQILGTFPVSNIHKIDPNQIYFKWRTFKVFYTILLAVIYLSFSCLSLYRATTRGIFISQMISPLYYFHAFVTAVSFLQLSMKWPRFIKNLTRLELQIVTKYQCNLNLNRKINAIALLLVLTALFEHELAALNHRYSQRCQNAHLGWDSFLQEQFSLKYRFYVDAMFNIISWYAAFIWNFGDIFIVLISILITTRFKQIIGKIRNYCASVEHVEDVEEPGVNFIKVYHKRNIKYETIFWREIREDYNKLSQIVRHLDQLLSNLVIFSYALNLTFILIQLFNSLRQMQTVIEGIYFYYSFVLVIGRIAIVSIYGASINEASKESLPLLHSLPTNLYNEEMQRLITQIYLDTVALTGYNFFRITKGLILSVAAAIITYE…	ATGAAGAATTATCGGTTGCAACAATCAAAACAATTAACACACTATTGTTTGAGATATTTGTTGATATTTGCGCAAATTCTTGGTACATTTCCCGTCAGTAATATCCACAAAATTGATCCAAATCAAATATATTTCAAATGGCGCACATTTAAAGTATTCTATACGATTCTTTTGGCTGTTATTTATTTATCTTTTTCGTGTTTATCACTATATAGAGCTACAACTCGTGGTATTTTCATCAGTCAAATGATTTCTCCGTTATACTACTTTCACGCTTTCGTAACGGCTGTGTCGTTTTTGCAATTATCAATGAAATGGCCGAGATTTATCAAAAATCTAACAAGACTAGAATTGCAGATTGTAACGAAATACCAATGTAATTTAAATTTAAATCGCAAA…
HcicGR51	371	MKIPYANLRELLSNLLNYCGLIPTYCKNRNILIHTKRDKIRAVVLFSVLLIFQSISLYYRRSTVDKSMILKFLDGWRQLLMILIVYLLFIQNNFHKQKIWLKLFKNLGNIDMLNINKDKNLIENLVKLGIFVLMDFLTRLYIYTNWFNIYKFKVFAVSSYGICYYLYLFFQIFAIILLNFFKVNFIYLTKLFKNNINDRREIQLDLLIIRINTITKYLVESIGNFNQIFGSLLLLGLAKFILSALKFLQHVVENSTQPNPIDNHQMFESIGNIFSLLFDLMPAVYMILNCDAVKKEYENFYRTFKNSLCNNTILNNKIEYKNFGKFLKNNPVRITAADFFIIDRSLLLNMLTTITTYFIVNLQFAFADLNN	ATGAAGATACCGTACGCCAATCTAAGAGAATTGCTATCAAATTTATTAAATTATTGTGGTTTAATTCCAACATATTGCAAGAATCGAAATATTTTAATTCATACGAAACGTGATAAAATCCGTGCCGTTGTATTGTTTAGTGTCTTATTGATATTCCAATCAATCTCATTATATTATAGACGTTCAACTGTTGATAAATCAATGATTTTAAAGTTTTTAGATGGTTGGAGGCAATTATTAATGATTCTAATTGTTTATTTATTATTCATACAGAATAATTTCCATAAACAGAAGATATGGTTGAAATTATTCAAAAATCTTGGAAATATCGACATGTTAAACATTAACAAGGACAAAAATTTGATTGAAAATTTGGTCAAACTTGGGATTTTCGTTCTG…
HcicGR59	369	MIFQHTKRYLGPIEIGYKIGGFLAMLPTCNLRNSQPNHRIRDKFICVTITVLSIISLIYSLLIYWLFNSERNTERIIIAMKNIILLTIITSIVFCNNLLNGERWMKLLTNFNKINREFSSIDHHYKSRFLLKFYFQLIGYNLFYIFFSIFAYTYNYYLSGPIIFHTVLIYDFWLLYSLYFEFLFIHILITFNYLFIDYNKLLRKTISINIDSISVQNRTCLTIYYQLIETTDVFNKIFGLPFFFFVQIFDYIDDFFSLEFHNMIFIIDTPSTITSLIMMSAMVLLCDNAVNESQKASSFCAKLQEDLQMEFGKRQELYKLRKFFRRFPPKFTADGFFNIRRNLFLKIFASLSAYFLVLFQFKKFVVTKY	ATGATTTTCCAACATACAAAACGTTATTTAGGTCCGATCGAAATCGGCTATAAAATTGGCGGATTTCTTGCAATGTTACCAACGTGTAATTTAAGAAATAGTCAACCGAATCACCGGATTCGTGACAAATTCATTTGTGTTACAATAACAGTATTGTCGATAATTAGTTTAATTTATTCGTTGCTCATTTATTGGTTGTTTAACAGTGAAAGGAATACAGAACGGATTATCATTGCAATGAAAAATATTATTTTATTAACAATAATAACGAGTATTGTGTTTTGTAATAATTTATTGAACGGTGAGCGATGGATGAAATTATTGACAAATTTTAATAAAATCAATCGCGAGTTTTCTTCTATTGATCATCACTATAAAAGTCGGTTCTTATTGAAATTC…
HcicGR6	372	MKFSNKQFFHNNIKFVLVFAQIFGLLPVEGITQTPDKLKFKWLSKRVIFSIIIMFGTFCLSCISFYSMIYFGATLHNFSAFFFNSFTFLSEFAFLQLARRWPKFIRYWTKIETSIDSCAYNRRVTRKILILSTAFTVAHFCEHILSAIVAYPKSTDLNVYERSQIYFEEYYPHVFGFLPYSLPLGIYTAIMNICQLVSWFTVDIFLITVSIHLTYYFKQINRKLQNMNESNAKSIEFWFQLRKDYNNIGKLTRIVDQRLSTIILLSFCGNLYFCVSQLYWVLIIIFSFPETPEDLIYFCLSFGLLLTETVFVVLSISEIYEESQKPISVLLTLPTNFNNLEMERLIARIHYDPIMLTGNHFFAITRGLLCSV	ATGAAATTTTCAAATAAACAATTTTTCCACAACAACATCAAATTCGTTCTTGTATTTGCACAAATTTTCGGCCTATTACCAGTTGAAGGCATCACCCAGACGCCCGATAAATTGAAATTTAAATGGCTATCAAAACGTGTAATATTCTCAATAATTATAATGTTCGGCACGTTTTGTTTGAGCTGCATTTCATTCTACTCGATGATCTATTTTGGTGCAACTTTACACAATTTTTCCGCTTTTTTCTTCAATTCTTTTACTTTCTTAAGTGAATTTGCTTTCTTACAATTAGCCAGACGTTGGCCCAAATTTATCCGTTACTGGACAAAAATTGAAACTTCAATCGATTCTTGTGCTTACAACAGGAGAGTTACTCGCAAAATTTTAATTTTGAGCACA…
HcicGR61	373	MARCTLSFKILVRILYKFANFLAIVPSYHFEKMKIVYPKRDKIWSIIVAIVLIVGYREYATRINNKVYASIGYILQVLHDIFFVLFFISLFLKSNWSAAQSWVIMLNNLQQIDRYLCDKKNKFSIFKSFHFYLSVSFAVVLIVYAFVFIKFYIIYLPLIGSSNIILLVLFSYEIFIGTLILNLIVTFKLRYRKVRHYLENNLHETPQFMSIVRKFETLLKLLSASVECFNRIFGWPLTLLMSHIVVLILLVLKDFTKHTIKSIHFEIPKGPQSLLLIAMWIKLMSNIILLISIIIYTDLYYIEIKKLELRCFTIRTRFNQQLYRNELVNLSNLCKESYCKISAANFFDITKGTLLGILSTITTYFIVILQLPE	ATGGCGCGTTGCACCTTATCGTTTAAGATTCTAGTGAGAATTCTCTATAAATTTGCGAATTTCCTCGCAATTGTACCGTCGTATCATTTCGAAAAAATGAAAATCGTCTATCCGAAACGCGATAAAATTTGGTCGATAATCGTTGCGATTGTACTCATTGTTGGTTATAGAGAATATGCGACACGAATCAATAATAAAGTCTATGCATCGATCGGTTATATTTTGCAAGTATTACACGACATATTCTTCGTCCTATTCTTCATAAGTTTATTCCTCAAATCGAATTGGTCCGCTGCACAATCGTGGGTAATTATGTTAAATAATTTACAACAAATCGATCGATATTTGTGCGATAAAAAGAACAAATTCAGCATCTTTAAAAGTTTCCACTTTTATTTA…
HcicGR63	376	MSYKLSKRDINSINNLYKIGTYLAVHPSYNFKKSKIVHPIRDKILAIFLTIVIIISTCYSMYIRLMDGNKYPKISHVILDILNEIFLVFVFLSIIINGNYRSSSIWVKLLNNMQLIDKRLGNVNNKAKNLYENIYTHTILLHLLYAIVNITTIYTWYSRMGMFGFKTYTIHNIICYYDFYAQLMMFNLVASFKCRYNDLNSILNHLLHKKFSSTIHQIREIHHLVRIFDETINCFNDIYGWSLVFMSGRTVVQLLTSINYSINDLKITSAVFKRDITISNIGLASMTLFMICLITLNCSAITLKSNQLVRLCYEIQETLPVDSKEREELYRLARHFNCYIARFTAAGFFDVDKTLLFRILSNTTTYLIVLIQFHHS	ATGAGTTATAAACTATCGAAAAGAGACATAAATTCGATTAATAATTTGTATAAAATTGGTACATATCTAGCGGTACATCCGTCGTACAATTTCAAGAAATCGAAAATCGTCCATCCGATTCGCGATAAAATTTTGGCAATTTTCTTAACAATTGTTATAATTATTTCAACATGTTATTCGATGTATATTCGTTTAATGGATGGTAACAAATACCCAAAAATCTCGCATGTTATACTCGATATACTCAACGAGATCTTTTTGGTGTTCGTTTTCCTCTCGATCATCATCAACGGGAACTACCGTTCGAGCTCGATTTGGGTGAAATTGTTGAACAATATGCAGCTGATTGATAAACGTTTGGGTAATGTTAATAATAAAGCCAAGAATTTGTACGAGAAT…
HcicGR65a	274	NYFNYNTKIRNGLRARKLISLLRHANLQLFLAILFIFGVYFSIYYHYFADFDILLLQSFLMINILILIVLFIRFLIMNIILVIHDKLKQLNCLINLRNYHYQPVNFLNEIEKLIXLIDLVADDFNQIFGWSLLITTILEIITIVDCVNMAIKGNQIEDDYLNSTILYRQILLIIIEINVPHIVLIVAIDRLIEENRKTRRLCKNFSEQFNHNDRHYRELSYLIELIEDHQIRITAANFYDMDRRTLMIILSNVITYLIILLQFDLERKDSASVL	AATTACTTCAATTATAACACGAAAATTCGAAACGGGCTTCGAGCAAGAAAATTGATCAGTTTGTTGAGACATGCAAATTTGCAATTGTTTTTGGCAATTTTGTTTATTTTTGGCGTTTATTTCAGTATTTATTACCATTATTTCGCTGATTTCGACATTCTATTACTCCAATCATTTCTAATGATCAATATTTTAATTTTAATTGTATTATTTATACGATTTTTGATCATGAATATTATTCTAGTTATACACGATAAACTTAAACAATTGAATTGTTTGATTAATTTACGTAATTATCATTATCAACCGGTGAATTTCTTGAATGAAATCGAAAAATTGATCANNCTGATCGATCTAGTAGCCGATGATTTTAATCAAATTTTCGGTTGGTCATTGTTG…	PSE,PAR,
HcicGR65b	289	NTKQLNYWLKLHRNLIYLNNFYKQQQQSRQARFSKKLVNFQLFLFNFLIISVIITIIIVIIINYDNRKLLTYNFNNLSILLYLYLIKLIYLSIRLFLQFFLYNLLLIILYKLKQLKDLINLQQYSNNSQFLNEIIKLSRINYLILINFNSIYGWPILLLIIITIINLIYYINLTIEHIKQMHNYMLISDLLWIIITIVPQSILIVICDRISNENQEIHKTIGKLQENFDRNTTDYRQLTDLMKILKYHQQPIMAADFFKINRNCLLYMLSTTTSYLIVILQLSDTINTY	AATACGAAACAATTGAATTATTGGTTAAAATTGCACCGCAACTTGATTTATTTGAATAATTTTTATAAACAACAACAACAATCACGGCAGGCTAGATTTTCGAAAAAATTGGTTAATTTTCAATTGTTCCTCTTCAATTTTCTAATAATATCAGTGATAATAACAATAATAATTGTCATAATAATTAATTACGATAATAGAAAATTACTAACCTATAATTTTAATAATTTATCGATTCTATTATATTTATATTTAATTAAATTAATTTATTTATCTATACGGCTATTTTTGCAATTTTTTTTATATAATTTATTATTAATTATTTTATATAAATTGAAACAATTGAAGGATTTAATTAATTTACAACAATATTCAAACAATAGTCAATTTCTTAACGAA…	PAR,
HcicGR66a	278	MLSRNDYNCLKLIYKFGHFFGLVPIDNFHRIYRSINTKIRGVILLVLITLSTLYAAFMHTKNFTDFRNEPIALLICRLEDCLCLVLFYTLVNNAFLDRKQREIWLKLHRKLVVLNNYLNCNNEDFGKQNRFKKVVGLFKNVNFQLFALISLYILGCSLIYYHYYGHHGLLLLNSFIMIDFLLLIVLLVRLLLTNIIXXXXXXXKHKQLNHLINLHNFNYQPVNFSKQIQNLIKLFDSIVQDFNQIFGWPMLITIILEIIAIVDCLDTTIKRNVGEDDY	ATGTTATCACGTAACGATTACAATTGTTTAAAATTAATCTATAAATTCGGCCATTTTTTCGGTCTTGTACCGATCGACAATTTCCATCGAATTTATCGCTCAATCAACACGAAAATTCGCGGTGTAATTCTGCTAGTTCTAATAACACTATCGACACTTTACGCGGCCTTTATGCACACGAAGAACTTTACCGATTTTCGTAACGAACCGATTGCTCTACTAATATGTCGTCTGGAAGACTGTCTTTGTTTAGTGTTATTCTATACGTTGGTGAATAATGCGTTTTTAGATCGGAAACAACGCGAAATTTGGCTCAAATTGCACCGGAAATTGGTCGTGTTAAACAATTATCTCAACTGTAATAACGAGGATTTCGGTAAACAGAATCGTTTTAAAAAG…	PAR,
HcicGR7	419	MCLINKMKPNSILPVESDDYQSANFHEAFSVVIIFGQFFGIMPINGAYSKNIYNIHFEWRSLKFFYSIYNIIGALIMAIFCITKFAIDGLRLDKTGTMSFYIMNVLGALQFIRIARNWSTILKEWIFVEVSMRNYSHVVNLKRQFKVLTITIMSLALIEHLLFVLNALIASKTCENYTKYPVEIYFGVIFPSVFTIIDFSPITAILVQVANILSTVTWNFTDLFIILISSSLAVRFRQIVKRLQTNKIINENFWREIREDYNKLTRLTQTIDEHLAPLVMISFINNTFFICVQLYNSLKERVGIIETVYYFFSFGFLLGRTVAVTLYGAWIHDESRRPLQILHSVPPQHYCNETSRFIQQINSLPVGMTGLKFFLITRSFLLKMASTIVTVELMFLQFG…	ATGTGTTTAATCAATAAAATGAAACCCAATTCTATATTACCAGTAGAATCGGATGATTATCAATCGGCAAATTTCCACGAAGCCTTCTCAGTTGTTATAATTTTCGGCCAATTTTTCGGTATAATGCCGATTAATGGGGCATATTCAAAAAACATCTACAATATTCATTTCGAATGGAGATCACTGAAATTCTTCTATTCGATTTATAATATAATTGGTGCTTTAATTATGGCGATTTTCTGTATAACCAAATTTGCAATTGATGGCTTAAGATTGGATAAAACAGGAACAATGTCGTTCTACATAATGAACGTCTTGGGTGCCCTCCAATTCATACGAATAGCACGAAATTGGTCGACAATTTTAAAAGAATGGATATTCGTCGAGGTGTCAATGCGT…
HcicGR71	200	MKFRVLCVQIVLFIIVDNLNYFYNKLTNILKATLYTINYDLLWKLQQVSKILNEIVEIINRIYGWCLFLLIAITIPTILHNFTLMLYKIATNQNSIIEILIRQIISDTPFVVPSIFLIFNCDSMIKHIQTNLSLCRRCYYSNNYNNSQVEIVHNLCEILKHELQPIRAADFFIINRQVILHILSTATTYLIVILQFEGTQ	ATGAAATTTCGAGTACTATGTGTACAAATTGTGTTATTTATAATTGTAGATAATTTAAATTATTTCTACAATAAATTGACGAATATTCTTAAAGCTACATTGTATACAATAAATTATGATTTGTTATGGAAATTACAACAAGTATCGAAGATTCTCAATGAAATTGTTGAAATAATCAATCGAATCTATGGATGGTGTCTATTTTTATTAATTGCTATAACAATACCAACAATTCTGCATAATTTTACGTTGATGCTTTATAAAATAGCTACAAATCAAAATTCAATAATAGAAATTTTGATCCGCCAAATTATCAGCGATACACCATTCGTGGTTCCGTCAATTTTTTTGATTTTTAATTGTGATTCAATGATAAAACATATCCAAACTAATTTATCG…	PAR,
HcicGR72a	377	MSSIKLLKNLCKFGKILLITPQYNGVKLSNNKIDRIKNIVMLIFTISTTIFYLYHLKQELLTLKIPPTGIVLLNIREFLIITTNLLLTLNYLFLYREDWSQMFVNFQNLLQLIQAIERQNNSITVTTRQQRAKKYKICMLLLFFISSNSGRMLEYLQNNFEINIENLIYETIGIALRFRLLYFQIILLTTIDNLNYFYNRLTNILKGTLYRMNYDLLWKLQQLSRILNETVEIINRIFGWCLLLLINLTISTILNRFCWLSFKITRNQSLMVVHLIYHIFGVTSYIPSIFLIFACDSLIKYSETNLSLCYQFSRSFRRNSHNNNQVEIVHTLYKILKEDLQQIRAAGFFIINRQVILHILNTAATYLIVVLQFESTK	ATGAGTAGTATTAAATTATTGAAAAATCTGTGCAAATTTGGTAAAATTCTTTTAATAACACCACAATATAATGGTGTTAAATTATCTAATAATAAAATTGATCGAATTAAAAATATAGTAATGTTGATTTTTACAATATCAACAACAATTTTTTATTTATATCACTTGAAACAGGAATTGTTAACATTAAAAATACCACCAACAGGAATCGTTTTATTAAATATTCGTGAATTTTTAATAATAACAACTAATCTTTTATTAACATTAAATTATTTATTCTTATACCGAGAAGATTGGTCACAGATGTTTGTGAATTTCCAAAATCTTTTACAATTGATCCAAGCAATTGAAAGACAGAATAATTCAATAACAGTGACAACAAGACAACAAAGAGCAAAA…
HcicGR72b	248	MSSIKLLKNLCKFGRILLITPPYDGVQLSNSKFNRIKKIVISIVVILTISFYFYKLQDWSKIFANFQNIVRLIQKIERQNLITISTNKKPKKFKIYMLFLFILLDTIGRICDYYFITTGATADIFIREMIGTFFKIRLLYLQIILFIIVDNLNYFYSKLTNILKGTLHKINYDLLWKLQQLSKILNETVEIINRIYGWCLLLIIILLISIIPSDFNWLLFLLRKNPNLQREYFIRHITGIAFFVVSKY	ATGAGTAGTATCAAATTATTAAAAAATCTGTGTAAATTTGGTAGAATTCTATTAATAACACCACCATATGATGGTGTTCAGTTATCTAATAGTAAATTTAATCGAATTAAAAAAATTGTAATTTCGATTGTCGTAATATTAACAATAAGTTTTTATTTCTACAAATTACAAGATTGGTCGAAGATTTTTGCAAATTTCCAAAATATTGTACGATTGATTCAAAAAATTGAAAGACAGAATTTAATAACAATCAGTACAAATAAAAAACCAAAAAAATTTAAAATTTATATGCTATTCTTATTTATTCTATTGGATACAATTGGACGAATTTGCGATTATTATTTTATAACAACTGGAGCAACTGCAGATATTTTCATTCGTGAAATGATTGGAACTTTC…	PAR,
HcicGR72c	201	MSSIKLLKNLCKFGKILLITPQYNGVQLPNNKINLIKNIVMLIFTISSTIFYFYKLNQVLITFKVPATACVLLNIHEFLIITTNYLLTLNYYFLYQEDWLKMFENFENIERLFQRIDRHNSFITVTTKRAEKLKICLLFLSPMLFIIERIYDYYYTNLRENIAGNLIGEAIGTVIKIRSLYLQIILFTIIDNLNYFYNKLT	ATGAGTAGTATTAAATTGTTGAAAAACCTGTGCAAATTTGGTAAAATTCTGTTAATAACACCACAATATAATGGTGTTCAATTACCTAATAATAAAATTAATCTAATTAAAAATATAGTAATGTTGATTTTTACAATATCATCAACAATTTTTTATTTTTACAAATTAAATCAGGTATTGATAACATTTAAAGTACCAGCAACAGCATGCGTTTTATTAAATATTCATGAATTTTTAATAATTACAACTAATTATTTATTAACGTTAAATTATTATTTCTTATATCAAGAAGATTGGTTAAAGATGTTTGAAAATTTCGAAAATATTGAACGATTGTTCCAAAGAATTGACAGACATAATAGCTTCATAACAGTGACAACAAAAAGAGCAGAAAAATTG…	PAR,
HcicGR8	428	MKETDKVSFHSAMQFPLVMAQIFGFFPVFGVTNYDYRALKFSWRSLKTVYSLCSLLLFMLLGILRLLWVATNDNSLREINQLVFTICGIISSCLFIKLAKQWPELVRLWHVIETYQGNKGITTNLKWRIKIITIFFLIFAASKLAKFIFNLFNNVIISVEHLLVQIYNLTLCINCTRTVSEGFQQYFAYINWPHVFAIIDYSLWRAILIQFSNVQMTFIWTYIDIFIIIVSLAFTVRIVQLRRKIKNTLRHKIKSLNAWQNLREEHIYLERLCAKLNENISLIVLLCFWTNLYFTLTQLYGSVEGNNRNLLRKIYYYSSFSLVIGRTVCVCLCAATVNNESNSILPILLATPSDIYNVEIQRFIEQMSHTNLAISGKKFFTITKGIILNIAGSIVTYEL…	ATGAAAGAAACCGATAAAGTATCGTTTCATTCGGCAATGCAATTCCCTTTAGTGATGGCGCAAATTTTTGGATTTTTCCCGGTTTTTGGGGTTACAAATTACGATTATAGGGCATTGAAATTCTCTTGGCGTTCACTAAAAACCGTCTATTCGTTATGTTCATTACTATTATTTATGCTACTTGGAATTTTACGTCTTCTTTGGGTTGCAACTAACGATAATAGTTTGAGAGAAATTAACCAGTTGGTATTTACAATTTGTGGAATAATATCAAGTTGTTTATTTATAAAATTAGCTAAACAATGGCCGGAATTAGTTAGATTGTGGCACGTTATTGAAACTTATCAAGGCAATAAAGGCATTACAACAAATCTTAAATGGAGGATTAAAATAATAACA…
HcicGR80	203	LYLQFVLFIIVDNLNHFYDKLTNILKDTLPAINYDFIVLTKFQQLSKTLNETVEIINRIFGWCLLLLIATTVSTILYSFVTILLRIIIRHENTLIQDLLRQAMILVVFASPTFLLIFLCDSMIKYNEINLSLSYHFTRLHSCNHRKNNNNRQEIVEDLYKILKKDLQPIRAAGFFIINRQVILHIINTATTYLIVILQFNGIK	CTATATTTGCAATTTGTACTGTTTATTATTGTGGATAATTTAAATCATTTCTACGATAAATTGACAAATATTCTCAAAGACACTTTGCCTGCAATCAATTATGATTTTATCGTATTAACGAAATTCCAACAATTATCGAAAACGCTCAATGAAACTGTTGAAATAATCAATCGAATTTTCGGCTGGTGTCTCCTTTTATTGATTGCCACAACAGTATCAACAATTCTTTATAGTTTTGTTACAATTCTACTTAGGATAATAATAAGACATGAGAATACACTAATACAGGATTTATTACGTCAAGCTATGATTCTTGTAGTGTTTGCGAGTCCGACTTTCTTATTGATTTTCCTTTGTGATTCGATGATTAAATACAACGAAATTAATCTATCGTTGAGC…	PAR,
HcicGR82	224	FRVLYLHFLLFIMVDNLNYLYDKLTQILKDTLHATNYDIIILTKFQKLSKTLNETVEIINRIFGWCLLLLIAITITTIVYSFVVILLGIIRNENELIGAFLHQCVVITIFVVNQLDSICFNNLVLVDFQIPTLLMIFLCDSMIKYNEINLSLSYQFTGYNCSYRRNNHNNNQQEMVDDLYKTLKKDLQPIQAAGFFIINRQVILHIINTATTYLIVILQFNGNK	TTTCGTGTTCTATACCTACATTTTCTTCTATTTATTATGGTGGATAATTTAAATTATTTGTACGATAAATTAACACAGATTCTTAAAGATACTTTACATGCAACTAATTACGATATTATCATATTAACCAAATTCCAAAAATTATCGAAAACACTCAATGAAACTGTTGAAATAATCAATCGAATTTTTGGCTGGTGTTTACTTTTATTAATTGCAATAACAATAACAACAATTGTTTATAGTTTTGTTGTAATTCTACTTGGAATAATAAGGAATGAAAATGAACTAATAGGGGCTTTTTTACATCAATGTGTCGTTATTACAATATTTGTGGTAAATCAATTAGATTCTATTTGTTTCAATAATCTAGTGCTTGTTGATTTCCAGATTCCGACTTTA…	PAR,
HcicGR85	363	MRALKKLYFFASLLLIVPFYNFKTEQLIRPIFFRYFTLFITTISLIGTGCTIKFHLYDSYLQVQTERFLNCLGQLIVLIIYILLTTGGYFWNLTNWKQFIRVLLDLDGILYDKELLQHNYNLIKLQIIVRHIFFFICILSRITLYVFFIHNETMIIGHIYYLCSFYFIYYSSILMHGFLLILRYYYRVLNKQLVHLKIDANFIQKLDKIEDIYRTLSSAVDLFNQLFGLVLLFLIADSLVRVLHASNFCLNLKYSTNDEEPIVFVIFHACLTLLCSLALLTIHCDSVASESEIIIDSCLKLQQNFRHFSTERLELLNFIRVVELKQPKFTAGGYFCINRSTFLSVLSVASTYIIVILQFNGQL	ATGAGAGCATTAAAAAAGCTCTATTTCTTTGCTTCGTTATTATTGATAGTACCGTTCTATAATTTCAAGACAGAACAATTAATTCGACCAATATTCTTCAGATATTTCACGTTATTTATAACGACAATTTCGTTAATTGGCACCGGTTGTACGATAAAATTTCACCTCTATGATAGTTACTTGCAAGTTCAAACCGAGCGATTTTTGAATTGTTTGGGTCAATTAATTGTATTAATTATCTACATTTTATTAACGACCGGTGGTTATTTTTGGAATTTAACAAACTGGAAACAATTCATCAGAGTTTTACTTGATTTAGATGGAATACTTTACGACAAAGAATTATTACAACACAATTATAATTTAATTAAACTACAAATTATTGTAAGGCACATATTT…
HcicGR87	383	MSRTQSISYLKPLYCLCCSLAFVPPHKLGDKTKLSTFYKSYTIFHILAIILLFWYSECRIRSSYITKYGNIMVLMRTICNSFLIFISIIIRIDLIFVNGVGLKEFFNEIWKISRDLNVFKHTKRAFYFEFTILQLLFVVVLSVRITTFMCFKSVKDYYYFTLINYLCYCEGIIMMLITHCALIIKQLFRTLNDLLENNIQYILNGGIENRHNRQILKKIRKYYCWICEIIDLYNKIYGFVIFAMIATVIIRNIWSINRVILLVQDDFISTLYTTQEALLVASFLGQFIWSFIMIILIARSCKGAIDESRNTLKITYKWMSYISIKKRTPIETELKDELMLLMQQTVIRPQFSANGFFNVDYTLIGFVVQALISYTIISVQFTT	ATGAGTCGCACTCAAAGTATCTCTTATCTGAAGCCCCTTTATTGTCTGTGTTGTTCGTTAGCTTTCGTGCCACCGCACAAGCTAGGTGACAAAACAAAATTATCAACATTCTATAAAAGCTACACGATTTTCCATATTTTGGCTATAATTTTATTATTTTGGTATTCAGAATGCCGAATAAGAAGCAGTTATATTACAAAGTATGGAAATATTATGGTTTTAATGAGAACAATTTGTAATAGTTTTCTAATATTCATTAGTATTATCATAAGAATTGATTTGATTTTCGTCAATGGGGTTGGTTTGAAAGAGTTTTTCAATGAAATTTGGAAGATTTCACGAGATCTCAACGTATTCAAACACACAAAACGTGCATTTTACTTCGAATTTACAATCTTG…
HcicGR89	381	MNRPSISYLKPLYCLCCSFALVPPYKLGDKLKLSTSYKIYAIFHILSIIAFYCFAEDRIISGPYIPPNWETAKFIRIFSSAFLLIISIAIRIDLVFINGVDLTEFFNEIWKICRDLDIHKRTKQAFYLNFIILQLFFVFIIITLILLTSSVEGAKNWYNFIHMNYIYYSEGVTMMLITNCAYMIKQLFYSLNELIKNNIQEFLNNGIENRQNHQILKKIRKYYCWICDIIDLYNKIYGFVIFSIIIAVIIRNISIINLTLPLMTGILTINETQRTLVAIAFFAQFSWSFIMIILIARSCKGAIDESRNTLKITYKWLSYISLKKRIPIETALKNELMLLMQQTVIRPQFSANGFFNVDYTLIGFVVQALISYTIISVQLTT	ATGAACCGACCAAGTATCTCCTATCTTAAACCGCTCTATTGTTTGTGTTGTTCGTTTGCTTTAGTGCCACCGTACAAATTAGGTGACAAATTAAAATTATCAACCTCATACAAAATTTACGCAATTTTCCATATTTTATCCATAATTGCATTTTATTGTTTTGCCGAGGATAGAATTATTAGTGGTCCTTATATTCCGCCAAATTGGGAAACTGCTAAATTTATCCGAATATTTTCTAGTGCATTTCTATTAATTATAAGTATCGCTATTCGAATTGATTTGGTTTTCATTAATGGTGTTGATTTAACGGAGTTTTTCAATGAAATTTGGAAAATTTGCCGAGATCTCGACATACACAAACGTACAAAACAGGCATTTTACCTCAACTTTATCATACTT…
HcicGR9	424	MKGGNRIKVLKLVEDQTNGTLHRSMKFSLLILQIFGYFPVNGITNNNSKNLKFSWSSSVTIYAIITLIFSLFLLITRIYSVFFDKTNLTEFNDVVFRGSCILSSILFIKLAREWPEFVKFWHNFEMYQGNNYGYINTNLQSNIKIIVSIFLTYATFEHLLLQTHNLYYCVTCTRTLSEAFQQYFVFIHYTHVFRFIDYSLWKGLLLLFVNTQMTFIWSFVDVFIIVISLAYTARLQVLLKKLEFLINNRVGSLLLWKNLREEHNYLNLLCLKLNNTISLIVIQCFSVNLYFTLVQLYGSVELANRFLWQKIYYFVSFSFLIVRTICVCLYAATVDDENRKILPLLLTTPSDIYNVEIQRFIEQSSLTNLTISGKNFFVINKGIILNIAGSLVTYELVLI…	ATGAAAGGCGGCAATAGAATTAAAGTTTTAAAATTAGTTGAAGATCAAACTAACGGAACCCTGCATCGATCAATGAAATTCTCATTGTTGATTCTACAAATTTTCGGCTATTTTCCTGTTAATGGCATCACGAACAATAATAGTAAAAATTTGAAATTTTCCTGGTCTTCATCCGTTACAATCTACGCAATCATCACTTTAATATTTTCTCTATTTTTGTTAATTACAAGAATTTACAGTGTCTTTTTCGATAAGACCAATTTAACTGAATTTAATGATGTAGTCTTTAGAGGATCCTGTATATTGTCAAGTATTTTGTTTATAAAACTGGCAAGAGAATGGCCGGAATTTGTGAAATTTTGGCACAATTTTGAAATGTATCAAGGCAACAATTATGGT…
HcicGR91	213	MMLITNCAYMIKQLFYSLNELIKSNIHEFLNNGIENRQNHQILKKIRKYYCWICDIIDLHNKIYGFVIFSIFIAVIIRNISIINLTLPLMTGILTINGTQPTLVAIAFFAQFSWSFIMIILIACSCKGAIDESRNTLKITYKWLSYISLKKRIPIETALKNELMLLMQQTVIRPQLSANGFFNVDYTLIGFVIQALISYTIISAQFVTQDSFQ	ATGATGTTGATAACGAATTGTGCATATATGATAAAACAATTATTCTACAGTCTTAATGAATTAATTAAGAGTAATATTCACGAGTTTTTGAACAATGGGATCGAGAATCGTCAAAACCATCAAATCTTGAAGAAAATTCGCAAATATTACTGTTGGATTTGCGATATTATCGATCTTCACAACAAGATTTACGGTTTTGTCATTTTTAGCATTTTTATCGCAGTTATTATACGAAATATATCGATAATTAATCTTACTTTACCTCTAATGACAGGTATTTTAACTATAAATGGAACACAACCAACTTTGGTAGCTATTGCATTTTTTGCACAATTCAGTTGGTCTTTTATTATGATCATTTTGATTGCGTGTTCTTGTAAAGGTGCAATTGACGAATCT…	PAR,
HcicGR92	385	MSRTRSISYIKPLYFLCCLFALVPPYKLGDRSKLSTSYKIYAIFHILFLIVFYYYSQEQFNSQHNPENTGIIKFLGIFSNALLLIISIAVRIDLIFVNGVGLKEFITEIWKISRDLNIHKRTKRAFYVYFTVLQVFFVFIVIVQIVLFINFDNMGAWCYFLHTNYIYYSESLTMMLVTLCAYMIQQLFSSLNGLITTNIRNVSNDTTENSQNYQILKNIRRYYCWICDIIDIYNKIYGFVIFCMIISCIIRNISLINVGLFLSQHNVEARWKLDGISMTVFFAQFSWYFVSLQIMIILIARYCKNVIDESKKTLKITYKWLSYASNQRTTPIESVLRDELILLMQQTVIRPQFSANGFFNIDYTLIGLVVQVLISYTIISVQFTT	ATGAGTCGAACTCGTAGTATTTCCTACATTAAGCCCCTTTATTTTTTGTGTTGTTTATTTGCTTTAGTGCCACCGTACAAATTAGGTGATAGATCGAAATTATCAACATCATACAAAATTTACGCAATTTTCCATATTTTATTTTTGATTGTATTTTATTATTATTCACAAGAACAATTCAATAGTCAACACAATCCTGAAAATACAGGAATTATAAAATTTCTCGGAATATTTTCTAATGCACTTCTATTAATCATTAGTATTGCTGTTAGAATCGATTTGATCTTTGTTAATGGTGTTGGGTTGAAGGAGTTTATCACTGAAATTTGGAAGATTTCACGGGATTTGAACATACACAAACGTACAAAACGTGCATTTTACGTCTATTTTACAGTTTTA…
HcicGR94	373	MNRRQNFSYLKPLYNLCCLFALVPPHRIGDRSKLSNSYKTYTIVHILLMIVSYIYSEKGQIRSHIVPDQLPIRNFIRKSCNASILIICIINRINLIFINGVDLKEFFNEVWKISRDLNIYKRTKSGFFINFTILQFIFVIVVIVQILFFSSINRLETWVYFIENNYLLYSDGVIMMLMIHCGFIVKQLFHNLNKLLKSHTGDGENRRNFQIVRNIRKYYCWICEIVDIYNKIYGFVIFSTTISCIIRNISIMNGIFSFMHHGFISKLNGTQQFLLVAVFIMVILIAHYCKAAVDESEATLKIAYKWLSSTAIKPKNPLETALKDELMLLMEQTVIRPQFSANGFFNVDYTLIGFVIQALISYTIISAQFVTQD	ATGAACCGTCGACAAAACTTCTCCTATCTTAAGCCGCTTTATAATTTGTGCTGTTTATTCGCTCTAGTTCCACCACACAGAATCGGTGATAGATCGAAATTATCAAATTCGTACAAAACCTATACGATTGTGCATATTTTATTGATGATTGTTTCGTATATTTATTCGGAGAAGGGTCAAATACGAAGCCATATAGTTCCAGATCAGCTACCAATCCGCAATTTTATTAGAAAATCTTGTAACGCATCTATACTAATAATCTGTATTATCAACAGAATTAATCTAATTTTTATTAATGGTGTTGATTTAAAAGAGTTTTTCAACGAAGTTTGGAAAATCTCCAGAGACCTCAACATATACAAACGCACAAAATCTGGATTTTTTATTAATTTTACCATT…
HcicGR96	396	MSNNDHRYLKILLKQCQIFAIIPNFKIETPPTGRLKKLNKIYTIFCIIAMVLLFFYSNYGRNRTIYTSLTAVLIFLDRISHMSLLIFAVSNAIISVLINGEKIKLFLHDLYEMMSKFQMECSLKKLFIITEIFIVSNLILDGAFWITTVGIYIFKYYIGRSLYFFIYTTVILLLFCIVSILKKFIEKLNSNLKTTSLNLLNFKAVSVGNHVNHTELKLENILAVYQRDLREIRRNQFVIYESISVYNKLFGYQILFATIVAIIYTLDLLMLCLTFSKNMCMDDPQRILGLITVCFLWMITIFVLVSLVAYACDKTVNEYERTILICYKYLNQLPISLKRDNEFILQNELLAIIEQTNRLQLQFTAAGFFNVDVTMLGSIFGSVTSYIIVAMQFIEI	ATGTCGAATAACGATCACAGATATTTAAAGATTCTGCTAAAACAATGTCAGATATTCGCAATAATACCAAATTTCAAAATAGAAACACCCCCAACTGGGCGATTAAAGAAATTGAATAAAATCTACACGATTTTCTGCATAATTGCAATGGTTTTGTTGTTCTTCTATTCAAATTACGGCCGCAATCGGACAATTTACACGTCTTTAACGGCAGTTTTGATATTTTTGGATCGAATATCGCATATGTCGCTACTAATATTTGCCGTATCGAATGCGATAATTTCCGTATTGATAAACGGTGAGAAAATCAAATTATTTCTACACGATTTGTACGAAATGATGAGTAAATTCCAAATGGAATGTTCGTTGAAGAAATTGTTTATAATAACGGAAATTTTC…
HcicGR98	379	MKVERYNNYQQDNFLVKIIFKISTIFGLSLPNLFNYNGVKIIYKVYTILFGFFLGGFAIFTIHYRYVYIFKQIEHAYHVILDILLIIVTTITNILAIIMVFKQNMQRIVQNLQEIERKFHQILQIRQKFNNTTLNLSFILTQIVIFICISLDLISDRINGNRIDFRFEIIEYLNVFLVSLTVFQIYYFTTVIRYDFEMIHKKLATIMNNQKNDLRIVLKLYDQLCDTICLINKSYGLQILLICFDIILSLIESMNLLMKYLVGTGQIVDSWNLVDLSTDTILSIIYIVFGVILAVSCNKTTNEVENISTICYKILLNFPISNQIQSDELIRNDLFLLAEHLNLKRIEFTAADFFPVDHTMLYMIFGSFTSYLVIVLQFK	ATGAAAGTTGAACGTTACAATAATTATCAACAAGACAATTTTCTTGTTAAAATCATCTTCAAAATATCCACAATTTTCGGTTTATCACTACCGAATTTGTTCAATTACAATGGTGTTAAAATTATCTACAAAGTTTACACGATTTTATTCGGCTTCTTCTTGGGTGGTTTCGCTATTTTTACCATCCATTATCGCTATGTATATATTTTCAAACAAATTGAACACGCTTATCATGTTATTCTCGATATTCTCTTGATTATTGTGACGACAATTACGAATATTTTGGCGATAATTATGGTTTTTAAACAAAATATGCAACGAATTGTTCAGAATTTACAAGAAATCGAACGGAAGTTCCATCAGATTCTGCAAATCCGGCAAAAATTCAACAATACAACA…
HphaGR1	417	RKTNIVNVTGTPSSIQYGENEGPDPQLLDQYDNFYQTTKSLLVLFQIMGVVPIERGFGKTTFRWLSPASIWSYCIYIAETIFVSIVLKERLFLILQRGKRFDEYIYGIIFLSILIPHFLLPVSAWTNAGEVAKFKNMWTRFQLKYYQVTGIQIIFENLTAITYSLCTISWLAGIGIMLAQYYLQPDMLLWHTFSYYHILAMLNCLCSLWFINCTAKGRVAGWMAQNLHNALKSPDPAGLLAAYRDLWVDLSHMMQQLGKAYSGLYTIYCLLILLTTIVATYGSLTEILDHGLSMKEAGLFIIAFYCMTLLYIICNEAHHASRKMGPEFRERLLRVNLGAVNERTRQEVHMFLTAIDKNPPIMNLNQYANINRKLISATITSMATYLVMLMQFRLTLMRN…	CGCAAAACGAATATTGTTAATGTAACTGGTACGCCATCATCAATCCAATATGGGGAAAATGAAGGACCCGATCCACAATTACTCGATCAATACGATAATTTCTACCAAACAACAAAGAGTCTATTGGTTCTGTTCCAAATTATGGGTGTGGTACCGATTGAACGAGGCTTCGGAAAAACTACATTCAGGTGGTTATCACCCGCTTCAATTTGGTCGTATTGTATTTATATTGCCGAAACAATTTTCGTTAGTATTGTGTTGAAAGAGCGATTATTTTTAATATTGCAACGCGGTAAACGTTTCGATGAATACATCTATGGTATTATTTTTCTAAGCATTTTAATTCCACATTTTCTTCTACCAGTCTCCGCTTGGACGAATGCTGGTGAAGTTGCAAAA…
HphaGR10	422	MSQHLQNTKSLTGEKISAFSSMKYPLIFAQYCGFFPVQGLHGDTYQSLKFSWYSVQMLYCSTILSLVFILILAVIRKLIVDNSHLLEFSFLVFTTSGALDYVFFVQLARDWPQLMHNWRNVEIQMKHHGIQMNLKLELKLITFSFLSVAIIEHLLVQITRLFTVFKCTRTITDGLEYFFVNITLPIIFSVIDYSLWIGCLFQFVLLLLTFSWNFIDIFIILISRCLAMRLQQLNNKIKAAIKAKAVDVIVWKTLREEHYRLYELCSLINRKISNLILLSYFSNLYFTLLQLFSTLGSRRVGLEKVYFLVSFSLLIIRLVCVCLFAASVHEENRKILPLLSTIKSTHHNFEVKRFIDQANHIVIVLSGRGFFKITKGVILNIAGAIVTYLLVLIQFNGPL…	ATGTCGCAACATTTACAGAATACTAAAAGTCTTACCGGTGAGAAAATCTCCGCGTTCTCATCGATGAAATATCCGTTGATTTTCGCCCAATATTGCGGTTTCTTCCCCGTTCAAGGTTTACACGGCGACACCTATCAATCATTGAAATTCTCCTGGTATTCCGTACAAATGCTCTATTGTTCGACGATTCTTTCATTAGTATTCATTCTAATTTTGGCTGTTATCCGGAAATTAATCGTCGATAATTCGCATCTACTTGAATTCAGTTTTTTGGTTTTTACAACTAGTGGAGCCTTGGATTATGTTTTTTTCGTGCAATTGGCTCGAGATTGGCCGCAATTGATGCACAATTGGCGTAATGTTGAAATTCAAATGAAACACCACGGTATTCAGATGAAT…
HphaGR100	240	IHIILSIVFLLLIRINEAIVGIISFGWTIFHNDLMYFVYGCNLVIGTVLITNFILLIKFRIKYFNKLLVKNVKLYKPMRYLRRLMKLCDSIDLISDGFGVQILAILITARIFATYIILLILILVSESGIEYQMLAVLHAIYSSMFLVCVWIITHVCTTVTRSIKNTSTIYQLLLDIPFTPTTNYQSDLRKELELLIDRIAQRQISFNTAGYFTIDYRTFSNLINIVFAYVIVLYQIQKHM	ATTCACATAATTTTATCAATTGTATTTCTATTATTAATACGTATAAATGAAGCAATTGTGGGCATTATATCTTTCGGTTGGACGATTTTTCACAATGATTTAATGTATTTTGTATATGGATGCAATTTGGTCATTGGAACCGTTTTAATAACGAATTTCATACTTCTAATAAAATTTCGTATCAAATATTTCAACAAATTATTAGTTAAAAATGTTAAACTTTATAAGCCGATGAGATATCTGAGGAGACTTATGAAATTGTGTGATTCAATCGATTTGATTAGTGACGGTTTCGGTGTACAAATTTTAGCAATTTTGATTACTGCTAGAATTTTTGCAACGTACATTATTCTTTTAATACTAATTTTAGTGAGTGAATCAGGTATTGAATACCAAATG…	PSE,PAR,
HphaGR101a	225	MILSILFLFPPIIYEWITGPLCFGWEDYRYNTFLFFTYRLVKRTTLIMNFILLIKYRIKYFNKTVKLYKPMRYLRRLITIHGKLCDFIDFISEGFSVQILAILIVGRVSTTSTVYLLLIFINPLETKFYALLFWYVIYSLRLIIWIWMSTHVCTTVTKSIKNTSTICYQLULDIPFTPTNNYESAQRQIAFNTTGYFTINFRLFSNLIKIIFANVIVLNQKQKHM	ATGATTTTATCAATTTTATTTCTATTTCCACCAATTATATATGAATGGATTACTGGGCCACTATGTTTTGGCTGGGAGGACTATCGTTATAATACATTTTTATTTTTTACGTACCGTTTGGTAAAGCGAACAACTCTAATAATGAATTTTATTCTTCTAATAAAATATCGTATCAAATATTTCAACAAAACTGTTAAACTTTACAAACCGATGAGATATTTAAGGAGGCTCATAACAATACATGGGAAATTGTGTGATTTCATTGATTTTATTAGTGAGGGTTTTAGTGTACAAATTTTGGCAATTTTAATTGTTGGACGAGTATCAACAACAAGCACTGTCTATTTATTATTGATTTTTATAAATCCGTTAGAAACCAAATTTTATGCTTTATTGTTT…	INT,PSE,PAR,
HphaGR101b	238	LFLFPLIIYEWITGPLCFGWEDYRYNVTYLFFTYNLVMGTTLIINFILLIKYRIKYFNKLLIKNVKLYKPMRYLRRLITIHGKLCDLIDLINDCFGVQILAILIVGGVLTTNTVYLLLVFINPLETKFYVLLFLYVIYSLRLIIWIWMITHVCTTSTKSMKNTSTICYQLLLDIPFTPTNNYESDLRKELELLIDRIAQREINFNTAGYFTIDYRLFFNLINLTFAYVIVLYQIEKVL	TTATTTCTATTTCCACTAATTATATATGAATGGATTACTGGGCCCCTATGTTTTGGCTGGGAGGACTATCGTTATAATGTAACATATTTATTTTTTACGTACAACTTGGTAATGGGAACAACTCTAATAATAAATTTTATTCTTCTAATTAAATATCGTATCAAATATTTCAACAAATTACTAATCAAAAATGTTAAACTTTACAAACCGATGAGATATTTAAGGAGGCTTATAACAATACATGGGAAATTGTGTGATTTAATTGATTTGATTAATGACTGTTTCGGTGTACAAATTTTGGCAATTTTAATTGTTGGGGGAGTATTAACAACAAACACTGTCTATTTATTATTGGTTTTTATAAATCCGTTGGAAACCAAATTTTATGTTTTACTATTT…	PAR,
HphaGR106	327	MQNVNEFKIKTLLRPFLKLGVICAAVPSNFANKWYKIYTVLFIVFLITVSTWLLSFKINNLIPVLKTSSPILCVILVDIFSFSITTTTTVSIIHTVFINPETIERFGSILNEIARLIDCRDLIKKHKTIIKIHLILSLSFSFLLFTFAEIISIFLHKYSFLIGTIFKTNCILLIKYRIQYFNKLLIKNVKLNKPIRYLRRFITIQGKLCDSIDLISDGFGVQILGNFILTGVLTTNIIYIMDRLHQLLVIAHALDSVLFLVNYQLLLTEIYKNHDKELELLIDRIAQRQISFNTAGFFTIDYHLFSNLINIIFAYVIALYQIQKQMF	ATGCAGAATGTCAACGAATTTAAAATAAAAACGTTATTAAGACCGTTTCTTAAATTGGGTGTAATTTGCGCAGCAGTACCGTCGAATTTTGCAAATAAATGGTACAAAATTTACACGGTTCTCTTCATAGTATTTCTAATAACCGTATCAACATGGTTATTGTCTTTTAAAATAAATAATTTGATTCCCGTTTTGAAAACATCAAGTCCGATACTTTGTGTAATACTTGTTGATATTTTTTCGTTTAGTATCACCACGACTACTACAGTTTCAATAATTCATACGGTTTTTATTAACCCGGAAACTATAGAGAGATTTGGCTCAATTTTGAATGAAATTGCTCGATTAATCGATTGTAGAGACTTGATCAAAAAACACAAAACGATTATTAAGATTCAT…	PSE,PAR,
HphaGR107a	249	MERRIQFNIKTLLRPLLKLCVICAIAPSNFANKRYRIYTICFIIFQIMASIWSIIGKITIAIFDLKINNSLLCIQLLEILSFVIITIINNVSIIRTVFIKSKTIGTFMEILTEIDRLIDCRDLIKKHKTIIKIHIILSLPFLLLLFIYEAIVGILWSGWEHVCATVTRSMKNTSMICYQLLLDVPFTPLNNYQSELRQELELLIDRIAERQINFNTAGYFTIDYPIFSNFINIIFAYTIVLYQMAKQNE	ATGGAGCGCAGAATACAATTTAATATAAAAACTTTATTGAGACCATTGTTAAAATTGTGTGTAATTTGCGCGATAGCACCATCGAATTTTGCAAACAAACGGTATAGAATTTACACGATTTGCTTTATAATTTTCCAAATAATGGCGTCAATTTGGTCAATAATTGGTAAAATAACTATTGCGATTTTCGATCTTAAAATCAACAATTCATTGCTTTGTATACAATTACTCGAGATTTTGTCGTTTGTTATAATAACAATAATCAATAATGTTTCAATTATTCGTACTGTTTTTATTAAATCGAAAACTATTGGAACATTCATGGAGATTCTTACTGAAATCGATCGATTAATCGATTGTAGAGATTTGATAAAGAAACACAAAACGATTATTAAAATT…	PSE,PAR,
HphaGR107b	378	MAVRVEFNIKKLLEPLIKLSLICSIAPPNFANRRYKIYTICLIIFQIIGSIWSIIGKITIAIFVLKNNNSLLCIQLLDILTFVIITIITNISIIRTVFIKSKTIGTFMEIITEIDRLIDCRDLIKKHKTIIKIHIILSLPFLFLLFTYEGIVGSLCYAWENYRYNSMFILYIYSLVIGTILMTNFILLIKYRIKYFNKLLIKNVKLNKPIRYLRRFITIHGKLSDSIDLISEGFGVQILGNLILTGVFATYTMYLMLGYMNRSDIKHYMLVILQVAYSSMFLVCLWIITYVCTTATRSMKNTSTICYQLLLDIPFTPTNNYQSDLRKELELLIDRIAERQINFNTAGYFTINYRMFSNLINIIFAYVIVLYQMAKQIE	ATGGCAGTCAGAGTGGAATTTAATATCAAAAAATTATTAGAACCATTGATTAAATTGAGTTTAATTTGTTCGATAGCGCCACCGAATTTTGCAAATAGACGGTATAAAATCTATACAATTTGCCTTATAATTTTCCAAATAATCGGATCAATATGGTCAATAATTGGTAAAATCACTATTGCAATTTTTGTGCTTAAAAACAACAATTCACTGCTTTGTATACAATTACTCGACATTTTGACGTTTGTTATAATAACAATAATCACAAATATTTCAATTATTCGTACTGTTTTTATTAAATCGAAAACTATTGGAACATTCATGGAGATTATTACTGAAATCGATCGATTAATCGATTGTAGAGATTTGATAAAGAAACACAAAACGATTATTAAAATT…
HphaGR108	363	LCVICAIAPSNFANRRYRIYTICFIIFQIMASIWSINGKITIAISVLKANNSFLCTQLLDISSFIIITIITNVSIIYTVFIKSETIGKFLEIFYAIDRSIDCRDLIKKHKTIIKIHIILSLPFLFLLFIYEGIVGILWCNWTDYRYNSMYILYIYSLITGTILITNLIFLIKYRIKYFNKLLIKNVKLNKPIRYLRRFITIHGKLCDSIDLISDGFGVQILGNSILTGVFATYSTNIVVVFLNIEDFKHNSIVILNVAYSFLYLVYFWLITHVCTTVTRSMKNTSTICYQLLLDVPFTPLNSYQSDLRQELELLIDRIAQRQINFNTAGYFTINYRMFSNLINISFAYVIVLYQMQKQIVNLL	TTGTGTGTAATTTGCGCGATAGCACCATCGAATTTTGCAAACAGACGGTATAGAATTTACACGATTTGCTTTATAATTTTCCAAATAATGGCGTCAATTTGGTCAATAAATGGTAAAATAACTATTGCGATTTCCGTTCTTAAAGCAAACAATTCATTCCTTTGTACGCAATTACTCGACATTTCGTCGTTTATTATAATAACAATAATCACAAATGTTTCAATTATTTATACTGTTTTTATTAAATCGGAAACAATTGGAAAATTTCTGGAAATTTTTTATGCAATCGATCGATCAATCGATTGTAGAGATTTGATAAAGAAACACAAAACGATTATTAAAATTCATATAATTCTATCACTTCCATTTCTGTTTCTTCTGTTTATATATGAAGGGATT…
HphaGR11	390	NLQKSLRKIFIVAQIFGGLSVEDVAGSDWKSIRFKWRSLRVFYTISLIITGVLLTTVQIFSLVNKTADIVEINRLFLCLSGIVLGLLYLEFARNWPQLLEHWYGFEKSVNYQWNYSLNNRITRIFVAFMLLTLLEFTLFKISAIITALDCGKDTGVLTYFLRNLTIINDYTLIEYNPFYGVLLQFVGLNIAFSWTFIDVLIMIFCVILTEQFVQINSRIESNLMVEQVESWGILREHHNLLENLCRFFNKKLTNFVLFAFVNDLFFILLGLFRCLYPVKHTFERFYFFVAFSFIILRVVCLCLYGARINEEHKKALRILNNLPNYIYNDEIEKFIRQVGCSDVGFTGRNFFSINRGLIPSIAGAIFTYELVLIQFNESLSKDVVQDKNVC	AACTTACAGAAAAGTCTAAGAAAAATTTTTATAGTTGCGCAAATCTTTGGTGGCCTATCAGTAGAAGATGTGGCAGGATCTGATTGGAAATCGATACGGTTCAAATGGAGATCTTTACGAGTTTTCTACACGATTTCGTTAATAATCACTGGTGTATTATTGACAACAGTTCAAATATTTAGTTTGGTAAATAAAACGGCCGATATTGTTGAAATTAATCGATTATTTCTATGCTTATCCGGTATTGTTTTGGGTTTGTTATATTTGGAATTTGCAAGAAATTGGCCACAATTATTGGAACATTGGTACGGTTTTGAAAAATCGGTGAATTATCAATGGAATTACAGTTTAAATAACAGAATAACTCGAATATTTGTTGCTTTTATGCTGCTAACTTTG…
HphaGR111a	376	MEDRVKIKNLLKPLLKLCVFCSIAPSNFTNRRYKIYTICLIIFQIISSTWSVIDKINIAIFVLKINNSMLYILLLDICSFIIITITTNVSIIYTVFIKSKTITKFMEILSEIDRLIDCRDLIKKHKTIIKIHIILSLSFLCLFFISETTTCIVCFGWKNFSNHAIYFLYIYSLIIGTSLITNFILLVKYRIKYFNKSLIKNVKLNKPIRYLRRFITIHGKLCDLIDLISESFGVQILGNVILTGVFATYIIYAILVYMNETGIEYHVLVIIQAVFTSIFLVCVWMITYVCTTVTRSMKNTSTICYQLLLDIPFIPTTNYQSDLRQQLELLIDRIAERQINFNTAGYFTIDYRMFSNLINMIFAYVIVLYQLQKQIE	ATGGAAGACAGAGTGAAAATAAAAAACTTATTAAAACCATTGTTAAAATTGTGTGTGTTTTGTTCGATAGCACCATCGAATTTTACAAACAGACGGTATAAAATTTACACAATTTGTCTTATAATTTTTCAAATAATCTCCTCTACATGGTCAGTAATTGATAAAATAAATATTGCCATTTTTGTGCTTAAAATAAACAATTCTATGCTTTATATACTATTACTCGATATTTGCTCATTTATTATAATAACAATAACCACTAATGTATCAATTATTTATACTGTTTTCATTAAATCGAAAACAATAACAAAGTTCATGGAGATTTTAAGTGAAATCGATCGATTAATCGATTGTAGAGATTTGATAAAGAAACACAAAACGATTATTAAAATTCATATA…
HphaGR111b	346	RNQIKALLKPLLKLCIICSITPSNFTNKQYKIYTIFFIIFQITTSTWTLNCKITVMISILEVUHSMFRLLVADIFLFILNDSUIHRFVEILNEIDRLIDCRDLIKKHKTIIKIHIILSIIFVFMFYIYEGIVTVRYYERSTPVCSINYPFFQYSVVVGSVLKTNFVLLIKFHINYFNKLLIKNVKLHKPIKYLKSLKLCDSIDMISEGFGVQILGSLIVAGVFSTYIIYIMLVLINLTNYPVFLILYTICASMFLLITHLCVKVIRSMKNTSTIFYQLLLNLPFTPTNNYESDLRKELELLIDCIAERQINFNTAGYFTIDFRTFCNLLNITFAYIIVLYQIQKQL	AGAAATCAGATTAAAGCGTTATTGAAACCGTTACTGAAATTGTGTATAATTTGTTCGATAACACCTTCGAATTTTACAAATAAACAGTATAAAATTTACACCATTTTCTTTATCATTTTTCAAATAACTACATCAACATGGACACTTAATTGTAAAATAACTGTAATGATTTCTATTCTTGAAGTATAACATTCAATGTTCAGGTTGCTAGTAGCTGATATCTTTTTGTTTATTCTTAACGATTCATAGATTCATAGATTTGTGGAAATTTTAAATGAAATCGATCGATTGATTGATTGTAGAGATTTGATCAAAAAACACAAAACGATCATCAAAATTCATATAATTCTATCGATTATATTCGTATTTATGTTTTACATATATGAAGGAATTGTCACT…	INT,PSE,
HphaGR123	373	MALKLYKPIDIVLKIFALNPNKPSICYSILLNFTIILGFYWADFFSFNIMVKFVLDVFRLINSILLILSNFLSIATVNYLHKDDLKELNRLLELFDDDLFAKSKKRISIKTNEKLTYFGLIGLASISNAFLIYFVLNDLGYVLLKRLLPIMFSQFLLTIVLISFISLIINIGKRCDMINKHFRKVISSLRIYNRLEANNRIKAIIYLQLNDVGYFSNNYHRLFMVVRLINQIFGVQMLVIFFSITVMIIHFLNLLFSLKIRERLNEDDTLINAGSIAHLLIALTFGCIVCAVCNQVHNRFKTAQIYTFEALLYLPLIGKYSNKQTEENFILLHSLTMNESVKLTAAGFFILDFPLIFSMVSSISAFVILTYQF	ATGGCTTTAAAATTGTATAAACCGATTGATATAGTGTTAAAAATATTTGCATTAAATCCAAATAAACCGTCGATTTGCTATTCAATTCTATTAAACTTTACAATAATTTTAGGGTTCTATTGGGCGGACTTTTTCTCGTTTAACATAATGGTAAAATTTGTCTTGGATGTTTTCCGACTAATCAACAGTATCCTGTTAATTTTGAGTAATTTCCTTTCAATTGCAACAGTGAATTATCTGCACAAAGACGATTTAAAAGAATTGAACCGTTTATTGGAGTTGTTCGACGATGATTTGTTTGCTAAATCGAAAAAGAGGATTTCTATTAAAACCAACGAGAAGCTCACTTATTTCGGTTTGATTGGATTGGCATCAATTTCAAATGCATTTTTGATCTAT…
HphaGR124	191	LQKIDRFLNVHSENNTIHLLLKHKRLIIIAHIVFIISVLCNTYTYLYVLMDKLQIFQQIFDLLYHYKMLIFTIKLHIYCNLICERYTILNNRFESIVINIISKNDTNNDAVVDYMKYHSILCLMLRKCIKIYGMQMYLLYQIIVYSIVQFTYISWLGLFQYKHFDYEQIISKLFWTSYFLMIGVIVSYAGG	TTACAGAAAATCGATCGATTTCTGAATGTACACAGTGAGAATAATACGATACACTTATTGTTGAAGCATAAGAGGCTGATAATTATTGCACATATTGTTTTTATAATTTCAGTATTATGCAATACTTATACATATTTATATGTTTTGATGGATAAGTTGCAAATATTCCAACAAATATTCGACCTATTATACCATTATAAGATGTTAATATTTACTATAAAGCTGCATATTTATTGCAATTTAATTTGTGAACGTTATACGATTTTAAACAATCGATTTGAATCGATTGTTATCAATATTATCAGTAAGAATGATACAAATAATGATGCAGTTGTTGATTATATGAAGTATCACTCAATTCTATGTCTTATGTTGAGAAAATGTATTAAAATCTACGGA…	PAR,
HphaGR127	353	MKQFHYKISKFLCLLPEIQTNRIFYYKCRCFVLISILIIVYLLNLYFRTKNLYNYLSKSEVVLVNTIYISVTLTNITSISRTLFINYKNWLLLFESDKNSNQNYRLYYSLMILLLFQIIGEMIVYEKIDPNLPPYLIPSIIHSILILITIININYYANCLCNNLVCFKEKFRVNNRFIKFRLRDIDRDLIDFLKIYRQIKCFDKIYGLQILNIIGIGLVYINENLNTAIWEAFFFNHGQLNIALIKTIKCCLIIFMICSIIQPCFKTTIEIKRLQVIGRKLLLTIPNTERDFDIVLLKIKLSYFIRLLEQHRPYFTAAGFFEIDYKILIYIFNGAVMFVIALMQLTDHSIAVV	ATGAAACAGTTCCATTATAAAATATCGAAATTTCTGTGCTTATTACCCGAAATCCAAACTAATCGAATTTTCTATTATAAATGTCGATGTTTCGTTCTAATATCAATATTAATAATCGTTTATTTGTTGAATTTATATTTTAGAACAAAAAATCTTTATAATTATCTAAGCAAATCTGAAGTTGTTTTGGTTAATACCATCTATATATCGGTAACATTAACAAATATCACTTCAATAAGCCGTACTTTGTTTATTAATTATAAAAATTGGTTATTATTGTTTGAAAGTGATAAGAATTCGAATCAAAATTACCGACTTTATTACAGTTTAATGATTTTATTATTATTTCAAATAATTGGGGAAATGATCGTATATGAAAAAATCGACCCAAATCTACCG…
HphaGR129	336	MARQQIDYQVFNNIQPVIILARFLGLCPINYKQFGNKFVIYKSRNWTIFGYIQIIIITSLTIWGIFNDLTNNPKRSIKMSNLLNSVVNILDIIGIIIVMLVNVVLAPFQLKFFFDMFDKITNIDKEMAANKSGNSRKSCILTIITITTLYIALAIYDMIGWLDFNYDNLNKLTFYCRYYITAYILGLMGIQQEVYIWYLMNLLKTRMKLLNNWLELKRIQLEKAEDLRFITFVKSKKPWKFSSLTKPDVLKLSRIHQSLCELLNCLNNLRGIPTLTIVSTCFLSLIITPYFLLMELNEGNFKFTLLQLVWFFAYIIRLMAIIEPCHCCIREVYIGN	ATGGCTAGACAACAAATAGACTATCAAGTATTCAATAATATCCAGCCGGTGATTATTTTGGCAAGATTCCTAGGATTATGTCCGATCAATTACAAACAATTCGGTAATAAATTTGTGATCTACAAATCGAGAAATTGGACAATTTTCGGCTACATTCAAATCATAATTATAACCTCTCTAACGATTTGGGGGATTTTCAACGACTTGACAAACAACCCAAAACGTTCAATAAAAATGTCAAATTTACTAAATAGCGTCGTTAATATCCTCGATATAATTGGAATAATTATTGTCATGTTAGTTAACGTAGTATTAGCGCCGTTTCAATTGAAATTCTTCTTCGATATGTTCGATAAAATTACAAACATCGATAAAGAGATGGCAGCGAATAAATCGGGA…	PAR,
HphaGR131	405	MKTDQETFVSLKAFRTIEPVIVLTRIFGMCPITYRPCNSGFIITKSRNFCIYSYILGFTLTICTIIGIIRDVSVDPKKSFRMDNSTGRYITCVDLGFIIVLAIIGILLTPIKFKYLLKIFNEIYKIDEILNLRTTNRSRKHSIVVIFLVLVPFIILIISDICLWIFQNYCSNETPVKFLLNYLPFYITYLILIGQHLFLWCLFDLIRKRFCNFGEIIASKIILLERLSKSQEILNSSKLSNPFITTKQIKDMRKVHGLLCDSVDELSNFTGFNILLIASSCLMHLVITPYFLFLNLTIREISMPITITVQICWLITHICRIYFLVEPCHGALEENQKNLNMVYRLLNFNLSDSVRSEILVLTEQITNRKANFSCCGLFNIDKSILTNMGAAVTTYLVIL…	ATGAAGACCGATCAAGAGACTTTTGTTAGTTTGAAAGCTTTTCGCACCATCGAGCCTGTTATCGTTTTAACACGCATTTTCGGCATGTGTCCCATCACGTATAGACCGTGTAATTCGGGGTTTATTATCACAAAATCGCGTAATTTCTGTATTTACAGCTATATACTCGGATTTACACTAACTATCTGTACAATTATTGGAATTATCCGAGACGTTAGTGTGGATCCGAAGAAGTCCTTCCGGATGGATAATTCAACCGGACGTTACATAACTTGCGTCGATTTAGGGTTCATTATCGTTTTAGCAATAATTGGTATTCTATTAACGCCAATCAAATTCAAATATCTACTGAAAATCTTCAACGAAATCTACAAAATCGACGAAATTCTCAATTTACGT…
HphaGR133	274	MTSTNPVRIYGGVRTYVRVCDMGDIMVSCYLIMATTPSRLKYFFRSLECCREFDQILIDNGRFHRERCVSIKFMCRFLGQAFLNIFYEILIFMIKHSSMIQVLLLRNLTYYSMYFLMFVQQLLYWQMNRLVYQRLGRMNKQLIKYRNLRNPRNSEFNQATIVQFMKLYDLLHEAVLANNDFCAISTLVSVFFTLTSCLLHLVVTPYFLLARITGGANIEFILLSAIWLWSHISRVLVIVESCQNCLAQHKKMVGLIHQLLIKDFPEDVKDYVSV	ATGACATCAACAAATCCGGTACGCATTTACGGCGGTGTCCGAACATACGTCAGAGTATGCGATATGGGCGACATTATGGTCTCTTGTTATCTGATAATGGCGACAACACCATCACGTTTGAAATATTTCTTTAGATCGTTGGAGTGTTGTCGAGAATTCGATCAAATTCTCATCGATAACGGAAGATTTCATCGAGAACGCTGCGTTTCTATCAAATTCATGTGCCGCTTCTTAGGGCAAGCATTCTTGAATATCTTCTACGAAATTCTGATTTTCATGATAAAGCATTCGTCGATGATTCAGGTTCTTCTATTGAGAAATTTGACGTATTATTCCATGTACTTTTTGATGTTTGTGCAACAGTTGTTGTATTGGCAAATGAATCGTTTGGTCTACCAA…	PAR,
HphaGR136	391	ENHEKRISQNLLDSLKWLFYQNQLLGLVVFNFKENELKQSKPRCIYNILAIIIYLLLRFFTVYCLINSSILNVLSATFMIETIVQSVYILTVWIWSIRNCKNFMEILSNLIDFDVKLMENRIFIDYQQQKRQTIFQMIIRHLIIETSIFVSLMLFLQINDRITFPEIVTCFTLMINQAVCHQCIELAKMIRLRYNILNINIEKIIDYFKRRTVNFIEIGLMNKGIDRLYSRQLYNLCYICTMHHHLTKLIKLYNETFGVILSLMFGVSFVSTVISLFYYSGGLQANQIHWIMIFLPCVTTWIYVVDTVYICNTCYTTIEEANKSGELIHQIDTNDPEIRDEIEMFSLQIINEQVEFNAAGFFPIDYTLVFSIIGGVTTYIIILIQLSATVV	GAAAACCATGAGAAACGAATCTCCCAAAATCTGTTGGATTCATTGAAATGGCTATTCTATCAGAATCAATTATTGGGCCTGGTGGTGTTTAATTTTAAAGAAAACGAATTGAAACAATCCAAACCACGTTGTATTTATAATATTTTGGCGATTATTATTTATCTATTATTGCGATTTTTTACGGTTTATTGTCTAATTAATAGTTCGATACTCAACGTTTTATCGGCGACATTTATGATAGAAACAATCGTACAATCCGTCTATATTTTAACCGTATGGATTTGGAGTATAAGGAATTGTAAGAATTTTATGGAAATCCTATCAAATCTGATTGATTTCGATGTAAAATTGATGGAGAATCGAATCTTTATCGATTATCAACAACAAAAAAGACAGACA…
HphaGR138	447	MFAWFVQTIYKKFKEPLDIYSTIFPLYYVCMKTGLAPFRLNFAENQRKYFHNCPRKLIRTFLSTVFILITTIYSLIDFKPAIKNNSDRLRYWQDVFSNIICSCSIFFGCLFANKVTEAFRIIDDVDVELKHLATWIQYKQAQIKILLNLFIFGFVIIASFTLVCVSPIIDNEGYNFYVVCKVLITIITDLLPYYINILMELQYYHYLGIIRQRFRLLNEYLEPLSKDEHNSGLDGIVTIASNIDKNNTINPIICGNLTKTLTILSDPVFIVDQIIALHIKLTKAAHLINYAFCVQQLLRIAVAFVSIVTALFWLSVEFSKSSPLTTTTSEGYDLIFTCWAFSNVLEVTLIVWITSETCDEANTCPRILHKIRNNTSNIKLQDSIEIYSLQMYHNRLSFT…	ATGTTCGCGTGGTTCGTTCAGACGATTTATAAAAAATTTAAAGAACCCCTCGACATCTACTCGACCATATTCCCATTATATTATGTTTGTATGAAAACGGGCCTAGCGCCGTTTCGATTGAATTTCGCCGAAAACCAACGGAAATATTTCCATAATTGTCCACGTAAATTGATACGAACATTCCTATCAACTGTATTCATTCTAATTACAACAATCTACAGTTTAATCGATTTTAAACCGGCAATAAAGAATAATAGTGATCGATTGAGGTATTGGCAAGATGTTTTCTCCAATATCATCTGCTCTTGTTCGATATTTTTCGGTTGTTTATTTGCCAATAAGGTAACTGAAGCTTTTCGAATTATCGACGATGTTGATGTTGAGCTCAAACATTTAGCT…
HphaGR140	403	MHRQVLYDFLGITQFLSFWLGIFPVYIDKKANQQKLIKTNKWCNIPTIIYAISFLIPLIIAVQIKNPITDDKVYNFNTLTKLLIFIVVATAVISIYIIYYYSYRYRYKIVFLINRLVAIERILTKFGYKFEYKFSHLLNTINSLVGMVCILIIISIEVWNIPRENLTPIPLPSLICHIFPFIIIHLCEGQFVLFNLLLYVRFKAINYLLKQLDESFINRKLSKSVNVQHSIKLYFQHALNEEELIDVCMKCHDGLSDLCLILSNIYGLLIIGGCLLQFITITFAFSYCYYNIFQRPVSSFGWFLWTLLRIYEAIRKSFSAHINSKEAFAYYTQEWLNRLLIHAPNELIKEKLRVFQLQLEHRQLKITALDLFPIDGTLVFTIISSVSTYIILIYQFQYN…	ATGCACCGACAAGTCCTGTACGATTTCCTGGGAATTACACAATTTTTATCATTCTGGTTGGGTATTTTTCCGGTTTATATCGACAAGAAAGCGAATCAGCAAAAATTGATAAAAACCAACAAGTGGTGCAATATCCCAACAATAATCTATGCGATTAGTTTTCTAATACCGCTAATAATAGCGGTACAAATCAAGAATCCGATAACGGATGACAAAGTTTACAATTTTAATACGTTAACGAAATTGTTAATCTTCATTGTGGTCGCTACTGCTGTCATCAGTATTTATATTATTTATTATTACAGTTATCGGTACAGGTATAAGATTGTGTTTTTAATCAATCGATTGGTGGCAATTGAGCGAATTTTAACCAAATTTGGTTACAAATTTGAATATAAA…	PSE,
HphaGR142	385	MSLYESMKLTNYFSWIFGLFPISFQTKDNKQIIKINKYYNLPIFVHFVLFSLIITCNLNNKNLIRDLDNYNLNTLSAILIVLTIIASIISAFVIFYYSYKYKIIYGNILKTLIAIDEDICINCRCNNSIFHKFNYLINNYLSVIGVFYIIITISLQVWNSSHENLQVEFPIVYFYVYLNILLHHSETQFVIFTNLFYNRFKQINSLLKELNSDIVNIRIGDQERLLTVCMHCHNKLCEISTKINQLYGFIVTVNSALQFNTITVIFCYCIYNFDSKPISSIGWLLWAFLKIYEIVRKSYFSHICSNEATITLQHVDILLNYSISQDFDEKMEIFQMQLIHRKLRFSALDLFPIDGSFAFTMFSTLTIYMTIIYQFKANQASCLEN	ATGTCTCTGTACGAAAGTATGAAACTAACGAATTATTTCTCATGGATTTTCGGCTTATTTCCAATATCATTTCAAACTAAAGATAATAAACAGATAATAAAAATTAACAAATATTATAATCTACCAATATTTGTACATTTCGTATTATTTTCATTGATAATAACATGCAATTTAAACAACAAAAATTTGATAAGAGATTTAGATAATTACAATTTAAATACATTATCAGCAATACTAATAGTTTTAACGATAATTGCGTCAATAATTTCTGCGTTTGTTATATTTTATTATAGTTATAAATATAAAATAATTTATGGAAATATTTTGAAAACGTTAATAGCAATTGATGAGGATATTTGCATTAATTGTCGCTGTAATAACAGTATTTTTCATAAATTT…
HphaGR144	391	MSRKYRLFDAINPILFITIISGLSPIYLAKDQKLKQYKTMKILTIIYVFIYSYLGYLSFLEREQIKFNENYLSGVAIIGLIFQLISYILLFYLIYTINLFKINQSLIKIIEKIAGIDKIIEENFGEIINYKQHYFYEIKIITIGILILIKRTLINYLFVDKHIININYKLYFINIFPYFTLFLIQTQFSLFTKLIFERFQLINQQIRLLKPKKFNEILLNNQSDLLKRIELLMEIYGCLNRLGSKINCIFTIQILISLTVQFISGVFNVFYLYYEIVVLKNFKLALNWSISILFLIFEILHITLICHKTTKECKRVGIEIHKILLFENNVEIRRKLIIFSQQVAHRNLQFTACGLFTIDITLCFNIIGAAATYLLIMLQFQESIEAQCPQN	ATGTCGAGAAAATATCGCCTATTCGATGCAATTAATCCGATATTATTTATAACAATTATCTCGGGATTATCACCAATTTATTTGGCAAAAGATCAAAAATTAAAACAGTACAAAACTATGAAAATTTTAACAATTATCTACGTTTTTATATATTCATATTTGGGATATTTGTCTTTCCTAGAACGTGAACAAATCAAATTCAACGAAAATTATCTATCTGGTGTGGCTATAATTGGCTTAATATTCCAGTTAATATCTTACATTTTATTATTTTATTTAATTTATACGATAAATTTGTTTAAAATAAATCAATCGTTAATAAAAATAATTGAGAAAATTGCCGGTATTGATAAGATTATTGAAGAGAATTTCGGTGAGATTATCAACTATAAACAACAT…
HphaGR146	403	MRKLGLLDVFSPLYQPTFLLTSTIFYIKNGTTKISTFRCLQILILLTLEIIYTILHFDSFILKLGKDFAKANTVLILFCFRFFGNLLLVFVILILNYFNKNNWLRLLQQIQTIDNELGKFHYYDQVISANYTMWKWTIFLIIVYGIVWNIIGELLVFWLFTPNFAIAEVCAVLYPLNFGTNMKIYFYISAGVLKKRFEIINRLLREKIVESQRLEKYPVDSARFNEFVRKIVNLHKTLVEIGYGINDIYSIKLLLTITMNFVLLVGDLHTSIYIIFFDLLAGYSRLTIILLRRCCTYLFDFYYLVKQSMDLCNEANSTRLHLLSIRIDSDNEDVRNCLIASTLKLMQNKLTITAFKLFNIDNALLFSICAAVSSYLFIMLQLDIGNNDNKSKISINQTN…	ATGAGAAAATTGGGCCTTTTGGACGTTTTTTCACCGTTGTACCAACCAACGTTTCTATTAACATCGACGATATTTTATATAAAAAACGGTACAACTAAAATATCAACATTTCGTTGCCTTCAAATTCTAATCTTGCTAACATTAGAGATTATTTATACAATATTACATTTTGATTCATTTATCCTTAAATTGGGCAAAGATTTCGCTAAAGCTAATACGGTTTTAATACTGTTTTGTTTCCGTTTTTTCGGCAATTTACTCCTCGTTTTTGTTATATTAATACTGAATTATTTCAACAAAAACAACTGGTTACGGTTATTACAGCAAATCCAAACTATTGACAACGAATTGGGTAAATTCCACTATTACGATCAGGTAATTTCAGCAAATTATACAATG…
HphaGR148	393	MMNETVFSVLNPVWILNQIFGMCSYSIKEITKRKKHLFKTLYTYIYSLISIFLISYLTYSTTIFNINPRFNTIVQLADIFFNLSNNLSMISAVMTFLIKQNRLKIIVKRIHNVDNEMKKYLKWKSYQKIRIFIMTYIIITIIIWVSFFIYYVIVLCPKNAWKCFRNWLINYTSTKISQVVIISFASFISIIYHKLNIININIRELFKEYSGNNVRLLIDEQIFNKKFIEIERIYKDILIIRSDIEQLYSIALLMRIASQFVATFSALYFSVFGYIYDDEVIIPRKSSELSIPITMLLISSYELLLIITICEITYKEIHNTKKIIYRLSITRNNLTLLKKLNMFSLQLIDRNYEISVGGFFTINGSLLKTIVGAVTIYLVLFIQFDMAVNTNPN	ATGATGAACGAAACGGTTTTTAGTGTTCTAAATCCAGTGTGGATTTTAAATCAAATATTTGGAATGTGTAGTTATTCAATTAAAGAAATAACAAAAAGGAAAAAACATTTATTTAAAACTCTATATACTTATATTTATTCACTTATTTCAATCTTTTTAATATCGTATTTAACATATTCGACGACTATATTCAACATAAATCCACGTTTCAATACAATCGTCCAATTAGCTGATATATTTTTCAATTTATCAAATAATCTATCGATGATTTCAGCTGTAATGACGTTTTTAATTAAACAAAATCGACTTAAAATAATTGTAAAACGTATACATAATGTCGATAATGAAATGAAGAAGTATTTGAAATGGAAAAGTTACCAGAAAATCCGAATTTTCATA…
HphaGR15	380	MEESIAKSYSNFIKFLLKIANRFQLIPTYHEDGNILIHTKRDRICAVLLIIILNIYQLASAYSILINDDTITTIIKIFVTMKRLTAVLIVFVLFIDNHFRNQLNWLELFKKFQKIDGYFNNNNIRYNKQIFRRHLIWFLVCLSVYISMHIYVYILWFHIVGNRAFFLMSQEIGYFCLSFIQTVAIILLNDFKLKFAYLTKLIKNNVKDTREIQLNLSIIRTKTITKYLLECIGDFNQIFGRILFLCFAKFFVNVLQFLHNIVEDFGFKKHNDSLMFVLICNIFLLLFDLVPIVLIIMKCDAVKTEYERFYKTFQNSLYYNRILNEKIEYRNFGKYLEFNSVKITAADFFVIDRSLSLSMLTAITTYFIVNLQFLFADLNK	ATGGAAGAATCCATAGCGAAATCGTATTCGAATTTTATAAAATTTCTACTAAAAATTGCAAATCGTTTTCAATTAATTCCAACATATCATGAAGATGGAAATATTTTAATTCATACGAAACGCGATAGAATATGTGCAGTGTTATTGATCATAATTTTAAACATTTACCAATTAGCTTCAGCCTATTCTATACTTATAAATGATGATACAATAACAACAATTATAAAAATTTTCGTTACAATGAAACGATTGACGGCAGTTTTGATTGTATTCGTATTATTCATAGATAACCACTTTCGTAATCAGCTAAATTGGCTAGAATTATTTAAAAAATTTCAAAAAATTGATGGTTATTTTAACAATAATAACATTCGTTACAACAAACAAATATTTCGAAGA…
HphaGR150	370	MLRIISKNFNQTRSLYGALKLLLILSKIFGIFPNQMKQSHGNHCRRFFTFDTVWSLLFTTVIMIYSFYSVHFKNDNTQNILETISDSLLVNLGLLTNIMIVLNQIVMIGKLDAVFTKLIKFDEMLKRFEPTLRITESYQELKAFLIVATITIIVPILQLISQFVLYVSEFNLITIGAEIVAYSIPTLVIFLTVGQFSVIVSLARQRFKWINSKLVKLQANYEQIKRNGVTKVDNFVGFRSNLSWEDEQILTNLETLRRYHYNLTEICGEINQVYTLSILLITIYVFLTEIITIFFFFKQQSLYRDKSPVIFSIYHISVLSINCFELLSMVIVSTLTSKEVNGRLPVLNFIFLKILILGETYTCNSARFPS	ATGTTACGAATTATATCGAAGAATTTCAACCAAACTAGAAGCCTATATGGAGCTTTAAAACTGTTGTTGATATTATCGAAAATTTTCGGTATTTTTCCCAATCAAATGAAACAATCCCATGGCAATCACTGTAGAAGATTCTTCACATTCGATACGGTTTGGAGTTTATTATTTACAACTGTAATTATGATTTATTCCTTCTATTCGGTACATTTTAAAAATGACAATACTCAAAATATATTGGAAACAATCAGCGATTCTCTATTAGTAAATTTGGGTTTATTAACAAATATAATGATAGTCCTGAACCAGATTGTGATGATTGGCAAGTTGGATGCTGTTTTTACCAAATTGATAAAATTCGATGAAATGTTGAAACGATTCGAACCAACATTGCGA…
HphaGR152	387	MSNNILTVLYPCYLFDSIIGCAPYKFTKTKRNFYRAQPNRPIYNITTITIWLLLVLSFIYYSIFIAPIQSIRNVLIKFIFTTYLIVIIAFIVGNLFCVHFNKKRTVDLLNRLFEIDLKFANIGINSNYNSIKLLSISFSIIGASSFAIYNFYNVIKQEIYVCFKGIFICIVMYSTILHYLSLTCSFITIMQIINLLFKQLSDKIEAILLQNNDGIKLKELMILHQKLCEILKLANRNYSIRMMISFKVSFDVLILQTYTVACSIFSKSTYLHYSLSSLIWIVFITLEKFILALIGHNALYQPERLKRILSKSTMIQSKNRNITREINAFSLQIQHEDCRIQVAQCFTVDLPILIAAGGTVVTYILLLIQTNPYAEIDLSMKNIFGVA	ATGTCGAACAATATTTTAACCGTTCTATATCCCTGCTATTTATTCGATTCAATTATCGGTTGTGCCCCATACAAATTTACAAAAACCAAACGGAATTTTTATCGCGCCCAACCGAATCGACCCATTTATAACATTACAACAATAACAATTTGGCTATTGTTGGTTCTATCGTTTATCTATTACTCAATCTTCATTGCACCGATTCAATCAATTCGTAATGTTTTAATCAAATTCATCTTCACAACGTATTTGATTGTAATAATTGCGTTTATTGTCGGTAATCTATTCTGTGTGCATTTTAATAAGAAGCGAACAGTCGATTTGTTGAATCGATTATTCGAAATTGACTTGAAATTCGCTAATATTGGAATCAATTCCAACTATAATTCGATTAAATTG…
HphaGR154	352	MFTINLPIWLRILYRLVGNIEFSSDNKYNFFKLLWPLPLYIYYAYVIFDVIIMQYRPNRDLFLHYLDRVVLILLMVYMSYSFLTIYERSKRQWLIGQKLSEIDGLLSWQSDDFKPEIRLKLSFIVCVLIIVTITVTSEIITLTYSLSFYIPLTVILLNTFYLTDVLKSLLERFKYINYLLTVNIQNNTERLVLTRRHNNLRNRRQEQIINIEYIEKLVNIHCRLVNILTTINQYVNTGTIITLIAMFSIIINAIYSSIFGFINEDIESIPFMLADISVNLWDVFWLFLYIPTWSRLDKEIKQTSTHIHECWNKYALNDNINSKVRELMLIAIRLFNNRPEFTLAGMFKLNES	ATGTTCACAATTAATTTACCAATTTGGTTGAGAATCTTGTATCGTCTGGTCGGAAATATAGAATTTTCCAGTGATAATAAATACAATTTCTTCAAATTATTATGGCCGCTACCTTTATATATTTATTACGCATACGTTATATTCGATGTAATAATTATGCAATATCGACCAAATCGTGATCTATTCTTGCACTATTTAGATCGAGTTGTTTTAATATTACTGATGGTGTATATGAGTTATAGCTTTTTGACAATTTATGAGAGAAGCAAGCGTCAATGGTTGATCGGGCAGAAATTGAGCGAAATTGATGGTTTGCTTAGTTGGCAATCAGACGATTTCAAACCAGAAATTCGATTGAAACTTTCGTTTATTGTATGCGTCCTTATAATTGTAACAATA…
HphaGR156	352	MLPIEIPIWLKLLYRLIGNTDTSSKSKFVNFYQQLWPLPAHIYYAFINFHLEDTAYQPKIDLFLCYLEKALGSLLILYMMYNFLTFYKRSKQYKLICDKLEDVNDALDWQAIKFKPTMFEKYLLIFFTIVESIGLSCDGVVSITYTLMFYLPLFVLLFNVYFIADIVEFLYDRFKRINRLLYENIEDEFVAMILRGRNRNLENFRRLEIANNIKDITKIIDHHQQLLNILKEINEFANPKILCVLLVVFFCTVHISYSGIYLYINQIIPSIPVYISSISCGIRLILTLVLYFQSWSRIGREIKQTSTHIHELWNKYVLNGGIDSKTRELILLSIRLLNNPPELTAIGMFPLD	ATGCTACCAATTGAGATCCCGATTTGGCTAAAACTCCTATATCGACTAATTGGCAATACGGATACTTCAAGTAAGAGTAAATTTGTTAATTTTTATCAACAATTATGGCCATTACCGGCTCATATTTATTATGCTTTTATAAATTTTCATCTAGAAGATACCGCTTATCAACCTAAAATTGATCTTTTCTTATGCTATCTAGAAAAAGCATTAGGAAGCTTATTGATTCTATATATGATGTATAATTTTCTAACATTTTACAAGAGAAGTAAACAATACAAACTTATTTGCGATAAATTAGAGGATGTTAATGATGCATTGGATTGGCAAGCGATCAAATTTAAGCCAACAATGTTTGAGAAATACCTTTTAATTTTTTTTACAATAGTAGAGTCAATT…
HphaGR157	208	MLSIFYSLLFYIPFIIIVFNCFFLMDILDYLTDQYKDINNSLANTVESASILTKRNIENIKKLIDIHHRYVNLLREVNKRINPSTILLLITLFSVTINIVYAAIYVFINEMEPITTIILVSASLTTCTIYCLFTILTTWSRIKKEIKQTACHIHELWNKCSLNGNIDSNARELIFISVRLLNNRPKFTVAEMFPLDESSVFMVIEIHL	ATGCTATCCATATTTTATTCGTTATTATTTTACATTCCATTCATAATTATTGTTTTTAATTGCTTCTTCTTGATGGACATATTGGATTATCTAACAGATCAATACAAAGATATTAACAATTCATTAGCAAATACTGTTGAAAGTGCATCAATTTTAACAAAACGAAATATTGAGAATATTAAGAAATTAATCGATATCCATCATCGTTATGTGAATTTATTAAGAGAAGTCAACAAACGAATAAATCCATCAACGATTCTTCTGTTAATTACACTATTTTCAGTCACAATTAATATAGTTTATGCAGCAATATACGTTTTCATTAATGAAATGGAACCCATAACTACGATTATTCTAGTAAGTGCAAGTCTCACTACTTGTACTATCTATTGCCTATTT…	PAR,
HphaGR160	361	MHWKYPKNLDDLIVPVFKIWKYSGLPQIDLESDRRFIYKSAKLSILLILILCTFLYLFFDYFIIKPNGRVTETVATYMYILEIFKNILIILLFYKKRGNILKLIRQFVKTESNLYRLIKQQFNYQKIVKKALIFLTTKYLSLIIIFLSESLVEAGAIKYNSIYYSLLTIIEFHGQVLVFILLKILLEFYQKFSLYLENQSHTTNRKLLLIYKELKQNSLKLVQTFETFILIKCCNDLISSTGGLYFILDNYNRPGIGLMRVLYNSLFTLDILLYNFLLLDDITALLNHDARIINQITDVFNISSNYKQLELFELNVKINPLRFSIYGMFRLNRSFLYSMMATIVTQVVYLLQFKQNERTVP	ATGCATTGGAAATATCCGAAAAATCTCGACGATTTAATTGTACCAGTTTTCAAAATTTGGAAATATTCCGGTTTACCACAAATCGATTTGGAATCGGATCGCCGATTTATTTATAAAAGTGCAAAATTATCAATTTTATTAATATTAATACTGTGTACTTTTTTATATTTATTTTTCGATTATTTTATTATTAAACCAAATGGACGTGTAACAGAAACGGTAGCCACTTATATGTATATATTAGAAATTTTTAAAAATATTTTAATAATTTTATTGTTTTACAAAAAACGTGGCAATATTTTAAAATTGATTCGTCAGTTTGTTAAAACCGAATCAAATCTTTATCGACTAATAAAACAACAATTTAATTACCAGAAAATAGTAAAAAAAGCTCTAATA…
HphaGR162	256	MSWKNPKHLRDLISPIFKTWKYTGLPIFQLKLEFPIRFVYKSALFSFLIIIIFVILTFLFYYLDVLNWNGSLLELVTSNMYIIVTFQSVCVILIVYCRRYKILKLIDDFEENEIGIYRLVKRRFNYKKIVKQTIIFLMIKYLTIVILICFDKSTRITYPLIIINNVMFYYMTLFEFNVQLLMFVLCRISFEFYEKLSKYLQNTITITNKQLLLMYKQLKRNSMNLCNVFQTFILAKCFGDLFTCVAGLYFNLQAFS	ATGTCCTGGAAAAATCCAAAACATTTACGCGATCTAATTTCACCAATTTTTAAAACATGGAAATATACAGGCTTGCCAATTTTTCAATTAAAACTAGAATTTCCAATAAGATTCGTATATAAAAGTGCATTATTTTCATTTCTAATAATTATAATTTTTGTAATTTTAACATTTCTTTTTTATTATTTGGATGTGCTTAATTGGAATGGAAGTTTATTAGAATTAGTTACATCGAATATGTACATAATTGTTACATTCCAAAGTGTTTGTGTTATTTTAATTGTCTATTGTCGACGATACAAAATTCTAAAATTAATCGACGATTTTGAAGAGAATGAAATTGGGATTTATCGGTTGGTAAAGCGACGATTCAATTACAAGAAAATCGTTAAACAAACA…	PAR,
HphaGR163	262	MWKNPRNINDLVLPIFRIWKFTGLPIVELKSSGKFVYKSGLSSYLFVIIFGIITCLYSYWGLIKTTGSLTKRIGMNLYVIKIFESICICLILTISSNLNKILNLISDYGETEMHIQQIIKRKIDYKGIVIKTIIFILIKYFAIIFSIISGAILQKKSLQYNIIFYSITLIEFHIQALLFILCIILLEFYQNFSTYLENPSLSIKNKKLVQIYLVLKQNSLKLLRSFEIFLLMKCFNDLNTSSCGLYFILQHYNRSSSNLVYT	ATGTGGAAGAATCCAAGAAATATAAACGATTTGGTTTTACCAATTTTCCGAATTTGGAAATTCACAGGCTTACCAATTGTTGAATTAAAATCAAGTGGAAAATTTGTGTATAAAAGTGGACTATCATCATATTTATTCGTAATTATATTCGGTATTATAACGTGTTTATATTCTTATTGGGGCCTAATTAAAACGACAGGATCTCTAACAAAAAGAATTGGAATGAATTTATATGTGATTAAAATATTTGAAAGTATATGTATTTGTTTGATATTAACGATTTCTTCAAATTTAAATAAGATTTTAAATCTGATTAGCGATTATGGAGAAACTGAAATGCATATTCAACAAATAATAAAAAGAAAAATCGATTATAAAGGAATTGTAATAAAAACAATA…	PAR,
HphaGR165	430	MNPNTRRVFVAPTIKTNPKQICVCKMFSTMLILCRLVGFFPITWKHQENGKCVYQKSTFWICYSIVFIILSGLQIGYTVDFLHLFEIKSLPILLNHITDAIYSSYIILLTILNFVSFPRWIKTLNQLVDVIKEGIFCQSAMKTVIFIQYGLVVILIIVITVQMGTLTYLHISEIYVSNFTYSIFLNKLLQSISFVFYVCFITMISAFIGILACFEKLTINCLKYQRTHPIKGINETNNKHSFMGIVSYKACKEDHLCSVDLSKLSSVEIIEFLRILHEEISLMTYEFNNCLNPQFLCHMVVELTILIIQWYAVIVYMAFKFNAPTASTIHIINCLLVCLHTAGIFVFLKTAQSLKNMVQGLNSFLLEYATRLLIPEEHQQIRFFIEKLKQHRPLTASGV…	ATGAATCCCAACACGAGACGTGTATTTGTCGCACCAACAATTAAAACAAATCCTAAGCAAATTTGTGTTTGTAAAATGTTTAGTACAATGCTAATTTTATGTAGATTAGTTGGATTTTTTCCAATCACTTGGAAGCACCAAGAGAATGGTAAATGTGTGTATCAAAAATCAACTTTTTGGATTTGTTACTCGATCGTTTTTATTATTTTGAGTGGATTACAAATCGGCTATACCGTTGATTTTCTACATTTATTTGAAATAAAATCATTACCGATTCTTCTAAACCATATCACAGACGCTATTTATAGTAGCTACATAATTTTATTAACAATATTAAATTTCGTTAGTTTTCCGCGTTGGATTAAAACACTGAATCAATTAGTTGATGTGATAAAAGAG…
HphaGR2	422	MEIADLANLYGNEFHVNKISKWLRGSPRAQQIANRMQLDETNGHVIDIHDQFYRDHKLLLALFRIMAVMPIQRGEIGKITFSWTSGPMIYAYIFYVITTGLVIFIGSERIEILLYKSKRFDEYIYSILFIIYLVPHFFIPFVGWGVAFEVCDYKNSWGRFQLSYYKITGKNLKFPHLSTLIVIISSGCLILAAVFLLTLSALLDGFYLYHTTGYLHIITMINMNCALWYINCRAIGNASTALADVFQKDISESCSAYLIAHYRRLWLQLSEMVQKLGNAYSRTYSTYTIFMMTNITVAVYGFTSEIVDHGIRLTFKEIGLLVDATYCLALLYIYCDCSHKASVNIADRVQTSLMSVQLSHVDQQTAKEIDLFLTAIQMNPPKVSLRGYTVVNRELLSSS…	ATGGAGATCGCCGATTTGGCTAATTTGTACGGCAACGAGTTTCACGTCAATAAAATATCGAAATGGTTGCGGGGAAGTCCACGGGCCCAACAAATCGCCAATCGTATGCAACTGGACGAAACCAACGGGCATGTAATCGACATCCACGATCAATTCTACCGCGATCACAAACTATTGTTGGCCCTATTTCGGATAATGGCGGTAATGCCGATACAACGCGGCGAAATCGGCAAGATTACGTTCAGCTGGACGAGCGGACCGATGATTTACGCCTATATTTTCTACGTAATCACCACAGGTTTGGTTATATTTATCGGTTCGGAACGCATCGAGATTTTGTTGTATAAAAGTAAACGTTTCGACGAGTATATCTATTCGATTTTGTTCATTATTTATTTG…
HphaGR201	253	MELSKSTWDTFIIIFIVIIFIILQIILIVLTQNPYLLILMMQRQYQITNMFLMIVTNRCLMRRFIWLNKKFSTCSHYNFRKIFNECEQDFYDLCTIIKHYNSFFGWTIMIIILHFSLITLNLTEQLIQGDYSFKSMVNNVNSLSLIITIVSLISIILIFNNSEFQLICITVLISCDCVTREIKNTQHVCHKIYYKLWDNKRAKIEKEELWEFLKFLYQRYPKFMAGDTFEIDRNLWLNILDIIVTYLIVTLYK	ATGGAATTATCGAAAAGCACATGGGACACATTTATTATAATATTTATCGTAATTATTTTCATAATTCTACAAATAATTTTAATTGTACTCACTCAAAATCCGTATCTCTTGATATTAATGATGCAGAGACAGTATCAGATTACAAATATGTTTCTAATGATTGTAACTAATCGATGTCTGATGAGGCGTTTTATTTGGTTAAATAAGAAATTCTCAACTTGTTCACATTATAATTTCCGAAAGATTTTCAACGAATGTGAGCAAGACTTTTACGATTTGTGCACAATTATCAAGCATTACAATTCATTTTTCGGTTGGACCATAATGATAATAATCCTTCATTTTTCTTTAATTACTTTAAATTTAACAGAACAACTAATACAAGGCGACTATTCGTTC…	PAR,
HphaGR203a	356	MSMKFINFVIKIGRILCILPIKTKNRPIQFIQMVYTLILIGSSMYQSYLVCYLRLGRLPEVQKFQRIATETFYNVFLIRTTLTTVLFRQSIYNNLIKNLQMTDYRYDQRLTTGNNRRLFAVNFAFFIVEIAFLAATLSLFNASSCRFCSRNIHLLCSFHRHQYVILIVYFMVILNIETENRYKFLNKKIAISNDNGGEFVRKLERHYVLLRNQIETFNEIYGWPILLLIFYLNFSILSYFNSIMIRQKSASIWLIVRSSIDTTTFLLIIVTIDRVMKQIRKFVQLTENRLFSIIKNGNNDNKRKLWGQSFEFIKIELPYYTAAGYFRIDRSNLLNILSVIFIYVIVTSQLHSIYLN	ATGTCGATGAAATTCATCAATTTCGTGATAAAAATCGGCCGAATTCTCTGCATATTACCGATAAAAACCAAGAATCGCCCAATACAATTCATCCAGATGGTTTATACGTTAATTTTGATCGGTTCCTCAATGTATCAATCATATCTTGTATGTTATTTACGTCTTGGACGATTACCAGAAGTACAGAAATTCCAACGTATAGCCACCGAAACGTTCTATAACGTTTTCTTGATTCGTACAACTCTAACCACGGTACTATTTCGACAATCCATCTACAATAATTTGATAAAAAATCTACAAATGACCGATTATCGGTACGATCAACGGTTGACAACCGGCAATAATCGGCGTTTATTTGCGGTAAATTTCGCGTTTTTTATCGTGGAGATTGCGTTTCTA…
HphaGR203b	377	MSLESLKLTLKYGKFLLLTPKYPTKQYEIETKIKTSKIKKFLIIILCLILGIGVCVSCYYRLTIYKHFSEIKLVLCILLEIFLYCFNFHTIIGCCFLKKQNWYKLIGKLIELNRHFNTKQLKQSNNSNLLNIIFVIVLIYNVYIWRQVLGPDFYKQFLLRMFQSFCVYYSILPIYIILKMITNCYQSITQQLLQQFDNTNINININKNDNFVGLIKTIERYYYMLKETIDLFNDIFGWPIVLNIFYTGLILLNYVDDIFKNSYNYDDSQILNVTISNVAFVLINLMSIMTIILQCGSILKEINRITSICYKLRKNFQNVLSNQRQILNQFIQFQLDHKPEFSAAGFMAITKTTIFQILGTTTTYLIVIVQFDASSDS	ATGAGTTTAGAATCGTTGAAATTAACCTTAAAATATGGCAAATTTCTACTTTTAACACCAAAATATCCAACAAAACAATACGAAATTGAAACAAAAATTAAAACAAGTAAAATAAAAAAATTCTTAATAATAATTCTATGTTTAATATTAGGAATTGGTGTATGTGTTTCATGTTATTATCGTTTAACAATTTATAAACATTTCAGTGAAATCAAATTAGTTTTATGTATTTTATTAGAGATTTTCTTATATTGTTTCAATTTTCATACAATTATTGGTTGTTGTTTTTTGAAAAAACAAAATTGGTATAAATTAATCGGTAAATTAATTGAATTAAATCGACATTTTAATACAAAACAATTAAAACAATCGAATAATTCTAATCTACTGAATATCATC…
HphaGR205	368	MTTNLIDFHLGLGKILGYAPVLKKPKNQSLTIRQYYAIILSILLTVGVILTHHYRDYDDFGPMKFIIAILMEMVAYGFNMNTILCAALTKRQNWKNLFDLLEKTGKRFKSKFPILEFIITQLCLLLLIFTDNFIWVIATDFNYLYHYSISWYQFYCIVNYSILMLMIVRSINERFKHFNRLILKELIALNQNGIAIISKNTTLELMVKIEHYYRSLDDLMANFNSIFGWPILLIVIFTSTRLIDDLDDIFKNSYHYNVTYIGYIAISNLITASISFITTAILILQCDSVLGQANKTIGLLYNLRRQFNDLLSKEREEINRFIEYFVTHFPEFSAADFIDIHKTIIFYILGTSTTYLIVVIQFNSMSTI	ATGACTACGAATCTAATAGATTTCCATTTGGGTTTGGGTAAAATTTTGGGCTACGCTCCGGTTTTAAAGAAGCCCAAAAATCAATCATTAACAATCCGCCAATATTATGCGATAATTTTATCGATTCTTCTAACAGTTGGTGTAATTTTAACGCATCATTATCGTGATTATGACGATTTTGGACCGATGAAATTTATAATTGCAATATTAATGGAAATGGTTGCTTATGGTTTCAATATGAATACGATTTTGTGTGCTGCACTTACTAAAAGGCAGAATTGGAAGAATTTGTTTGATTTATTGGAGAAGACAGGGAAACGATTTAAAAGTAAATTTCCAATTTTGGAATTTATTATAACACAATTATGTTTATTATTATTGATATTTACTGATAATTTC…
HphaGR209	406	MADLNSLKLMVKIGNFFAITPQLNNNNNNNCYNYLSKIYSILLLLLITTLQYILIKFKQNNNYYKRMEDIKILINSINELIIYYFYLQTIIRANFTQNYRKWHELFKKLTTIDKLFNNNKNLNNYKKLILIILMHLLFFSIIIYNIYSKLIIMIITKDFYNYFFKQYLLFLIQFYCQFFYIFLIISILYFVLKNYKKFNKLIEQEIDLINLNYNNNNNGKFNYQLSNQFLKTIEKFNCFITDIVDLFNQIFGKPILLLILSSGILLLNYMDDLLKLSLFLTINNKMDDDNNDNNDNIASNTILLIVTSVATFVIILLCNGILDEYQLNGALITKLQSFYNNNDNKCDNNTIWNDLQQIGEQFRCNTIEFTADRYFIVDKTTMIDFLETIITYLIVILTF…	ATGGCGGATTTAAATTCGTTAAAATTAATGGTGAAAATTGGTAATTTTTTTGCAATAACTCCCCAATTAAATAATAATAATAATAATAATTGTTATAATTATTTATCAAAAATCTATTCAATACTATTATTATTACTGATAACAACTTTACAATATATTTTAATCAAATTTAAACAAAATAATAATTATTATAAACGAATGGAGGATATTAAAATTTTAATTAATTCAATTAATGAACTAATAATTTATTATTTTTATTTACAAACAATAATTAGAGCGAATTTTACACAAAATTATCGAAAATGGCACGAATTATTCAAAAAATTAACAACAATCGATAAATTATTCAATAATAATAAAAATTTAAATAATTATAAAAAATTAATTTTGATAATTTTA…
HphaGR20a	381	MEECGMELYSNFREFLLNFINRFNLIPNYSKIRNNLIRTKRDRIRAVLFFIILLILQFVSLYSAIVNIYGLTIIIQVFQILRQLLVILIVFALFIQNHFNNQQAWLKLFQNLQKIDNYIKNNNDNYNKRIFRRHLIWFSICLFVTVLMHVYVYVLWLYLSGSVTFTVLGQEVSYYLLSIFQMGAIFLLNDFKSKFLYLNELFDKNKQETREIQLNLLIIRIKTITKHLVDSVENFNRIFGWILLFSFTKLILNNLQFLQLAIEDFGLYKYDTNTEMIATISNIFLVLFDLVPIVLIIMKSDAVKNEYENLYQTFRNSLYSNSILNKKVHCRNFGKFLKHNPVKITAADFFIIDRSLLLSMLTTITTYFIVNLQFAFADFDH	ATGGAAGAATGTGGAATGGAATTGTATTCAAACTTTAGAGAATTTCTTTTAAATTTCATAAATCGTTTCAATTTAATTCCAAACTATTCTAAAATTCGAAATAATTTAATTCGTACGAAACGTGATAGAATTCGTGCAGTGTTATTTTTTATAATTTTATTGATTCTCCAATTTGTCTCATTATATTCTGCAATTGTTAATATTTATGGATTAACAATCATCATACAAGTTTTTCAGATTTTAAGACAATTATTAGTAATTTTGATTGTATTCGCATTATTTATACAAAATCATTTTAATAATCAGCAAGCATGGTTGAAATTGTTTCAAAATCTTCAAAAAATTGATAATTATATCAAGAATAATAACGATAATTACAATAAACGAATATTTAGAAGG…
HphaGR20b	375	MHKSRVKSHSNFKEFSLNLANRFNLIPTFCKTRNILIRTKRDRIRAVLLFTILLILQFVSIYFAVDNIFRLTIIIQVFKILRQLLVILILFVVFILNHFYNQLVWLKLFKNLYSIDSYINTNNYNYKPIFRRQLIWFSICLLIDILMHIYVYVLWFYFTGSKVLTAFSQETSYCLLSIFQMVAIILLNDFKSTFLYLNELFDENKQETREIQLNSLIIRMNTITKYLMESIENFNRIFGWILLFGFTKFILNILQFLQYSIQDFSQSKYDKDSRIYALISNIFIASFDLVPIVFIIMKSDAVKTEYENFYQIFRSSVYDNPILDKKIEYKIFGKFLKHNPVKITAAHFFIIDRSLLLKLLTTIVYLQFVFTDLSN	ATGCACAAATCAAGAGTGAAATCGCATTCAAATTTCAAAGAATTTTCATTAAACTTGGCGAATCGTTTCAATTTAATTCCAACATTCTGTAAGACTCGAAATATTTTAATTCGAACAAAACGTGATAGAATACGTGCAGTGCTATTGTTCACAATTTTATTAATCCTACAGTTCGTTTCAATATATTTTGCAGTTGATAATATTTTTAGATTAACGATCATCATACAGGTTTTCAAGATTTTGAGACAATTGCTAGTTATTCTGATTTTATTCGTAGTATTTATATTAAATCATTTTTACAACCAGCTAGTTTGGTTGAAATTGTTTAAAAATCTTTATAGTATTGATAGTTATATTAACACTAATAATTATAACTACAAACCAATATTTAGAAGGCAA…
HphaGR210	377	MIATRVKTSLTFKNFLLNLGSCLGLIPSYCTNRHDLINSKRDKIRAVLFFVSSVILQIVSMYYRNISFANSIIIKIFENGAQLLVTLISYLLFIQNNFDNREIWLELFQNFSKIDIYISNNDDNKAFWKNMVKWLIYILTNISVNIYVFMNWFIILKYNSFCFLINIVAYSFHLNFDAITISILKDFKFGFDYLTQLTEKNSKSTGEIQLNLLFVKLNLITKYLLKNIKIFNQIFGWILLLSIAKCIVIVLKFSHNTVEDFTMHQYDENLKIFVSIGNILVVLGHIIPIVLVIVKCDSVINAYENFYLTLINSIYDNPILGTKIEYCNFVNYLSHNPVKITAANFFVINRCLLLTLSATTLTYFIVNLQFAFTNCAN	ATGATAGCTACTAGAGTGAAGACGTCGTTAACTTTCAAAAATTTCCTATTAAATTTAGGGAGTTGTTTAGGTTTAATACCATCGTATTGTACTAATCGGCATGATTTAATTAATTCGAAACGCGATAAAATTCGTGCGGTTCTATTCTTTGTTAGTTCGGTGATTTTACAAATTGTTTCAATGTACTATCGGAATATATCATTTGCTAATTCAATAATTATAAAAATCTTTGAAAATGGAGCACAATTACTAGTAACTCTAATTTCATATTTGCTATTTATTCAAAATAATTTCGATAACCGAGAGATATGGTTGGAGTTGTTTCAGAATTTTTCTAAAATCGATATTTATATCAGTAATAATGATGATAACAAAGCATTTTGGAAGAATATGGTTAAA…
HphaGR24	381	MEEYRVKSFSNFRDFLLKFASRFNLIPSYCKNRNILIHTKSDKNRAVLLFIIFIVFQLFSLYLIHLNVHAFTIITEIFQFLRALLFILIIFVLFIQNNFQNRQVWLELFENLQKIDGFFKNNNYYNKQIFRRHLIKFFICLLVDALMHIYVNFFWFYIGRSNPLMITVFSQEICDLLFSILQMEAVILLNDFKLKFIYLRKLMKHNAKNTNELQLNSLIIRINRITKHLLASIENFNQIFGLLQLLGLGKLIINILQFLHYIVEDFGFNKYDKVFGILISVSNIFIGLFDIAIILIIMKSDAVKNKYDNFRQTFLYYLYNVPVINRKAEYKNFGKYLKLNPVEVTAANLFIIDRSLLLKLLTTITTYFILNLQFALANFKN	ATGGAAGAATACAGAGTGAAATCGTTTTCGAATTTTCGAGATTTTTTATTGAAATTCGCGAGTCGTTTCAACTTAATTCCAAGCTACTGTAAAAATCGAAATATTTTAATTCATACGAAAAGTGATAAAAACCGTGCAGTGTTATTATTCATAATTTTCATAGTTTTTCAGTTATTCTCATTATACTTGATCCATCTAAATGTTCATGCATTTACAATAATTACAGAAATTTTCCAATTTCTGAGAGCGTTGTTGTTTATCCTGATTATATTTGTATTATTTATACAAAATAATTTTCAAAATCGGCAAGTTTGGTTGGAGTTATTCGAGAATCTTCAGAAAATTGATGGCTTTTTTAAAAATAACAATTATTACAACAAACAAATATTTAGAAGGCAC…
HphaGR28	376	MEESRSNFREFFLKIANRFSLIPTYCQDQKILIHTKNDKIRAVLLFIIFVFLHSISFYMLHLNLYRFTTIIKIFNILRKLFLFVIIFVIFIQNNFQNQQVWLQLFQNIQKIDGYSNTNNNYNNKIFKDQLIKFSIYFLVNALMHVYVYFVWFYFGGLTILIAFNQEITFYLFSILQMVAIILLNDFKLTFIYLSKLIKNNEKNTSEIQLNSLIIRMNRITKYLLESIENFNQIFGLLLLFDLGKSCLNILHFLHYMVEDFGFNKYDPVFRIFPLLCNIFYLLINIVPLIFIIMKCDDVKTEYENFYRNFHNSLNNNSILNKKIEFKMFKKYLKLNPVKLTAADSFIVDRSLLLSMLTTIATYFIVNLQFVFADFNN	ATGGAAGAATCAAGATCAAATTTTAGAGAGTTTTTCTTAAAAATCGCGAATCGTTTCAGTTTAATTCCAACGTATTGTCAAGATCAGAAAATTCTAATTCATACGAAAAATGATAAAATTCGTGCAGTGTTATTATTTATAATTTTTGTATTTCTTCATTCCATCTCGTTTTATATGCTCCATCTAAATCTTTATAGATTTACAACTATTATAAAAATTTTCAATATCTTGAGAAAATTATTTTTATTTGTGATTATATTCGTAATATTTATACAAAATAATTTTCAAAATCAGCAAGTTTGGTTGCAATTATTTCAAAATATTCAAAAAATTGATGGTTATTCCAACACTAATAACAATTACAACAACAAAATATTTAAGGATCAACTAATTAAATTT…
HphaGR3	380	GTVYETLKPVYALLRIVGIFPITTVDERVFKATPQWLAYSVFLFLLIAGYIGYIKWDKVEIVRSAEGRFEEAVIDYLFTVYLLPIIINPIIWYESRKMAQVCNDWIVFEKVYHQIAKKPLPLVLGNKSLIIAITLPIIACGTMVLTHITMVHFRMLQVIPFCYINMITYLVGGVWFVHCDVVGKIATVIAEDFEKALKHIGPSSQVADYRSLWMMLSKLIRDVGNAYGYTLVFLCLYLFLIITLTVYGLLSQIQEGFGIKDIGLTITAGFAVAILYFVCDEAHYASNCVRVQFQKKLLLVELTWMNEDAQQEISMFLRATEMSPTDMSLVGFFDVNRNLFKSLLATMVTYLVVLLQFQISIPDDVGPEMNSTTTEPPKQS	GGTACTGTTTATGAAACTTTAAAGCCTGTCTATGCATTATTGAGAATCGTTGGTATTTTTCCAATAACTACAGTTGATGAGCGTGTGTTTAAAGCAACACCACAATGGCTAGCATATTCGGTATTTTTATTTCTATTAATTGCCGGTTATATTGGTTATATTAAATGGGATAAAGTTGAAATTGTTCGTTCGGCTGAAGGCCGTTTTGAGGAGGCCGTTATCGATTATTTATTCACTGTTTATTTATTACCGATAATTATAAATCCAATTATTTGGTATGAATCGAGGAAAATGGCGCAAGTCTGCAACGATTGGATCGTTTTCGAAAAAGTCTACCATCAAATCGCCAAGAAACCGTTACCGTTAGTACTCGGTAATAAATCTTTGATTATAGCGATC…
HphaGR30a	241	METWNLNFIEFSLNLANRFYLILTYCENRNILIRTKCKKIRTVSFGILLIHHFISLYCRDMFFKMSSIIEMFDYSRQLYFVLIVHLLFIUNNFQNQQVULILFKNLKTTDNYINNNNYYFNKKQFRRDUIELSIVSIINFLIHIYKYVIDLMSIYLIKFIENNLKDTKEIKWAFWIIQMNTISKYLLESIKNFNQIFSULLLLTIAKFTTNILRLLHHIVEDFSLNKSDKNMEIFTLLTTI	ATGGAAACATGGAATTTGAATTTTATAGAATTTTCTTTGAATTTGGCAAATCGTTTTTACTTAATTCTAACATATTGTGAGAATCGAAATATTTTAATTCGCACTAAATGTAAGAAAATCCGTACAGTGTCATTTGGAATTTTATTAATCCATCATTTCATCTCATTGTATTGTCGAGATATGTTTTTTAAAATGTCTTCGATTATAGAAATGTTTGATTATTCGAGACAATTATATTTCGTTTTAATTGTTCATTTATTGTTCATATAGAATAATTTCCAGAATCAACAAGTATAGTTGATATTATTTAAAAATCTTAAAACTACTGATAATTATATTAATAATAACAATTATTATTTCAACAAGAAGCAGTTTAGAAGAGATTAAATTGAATTGTCG…	INT,PSE,PAR,
HphaGR30b	371	MNRSYSNFRDFSLSFANRLNLIPTYCKNRNIFIHTKHDRIRAVFLFIISLILQFVSLYYRDDFFEMSNITKLLEICLQLIIILFIYFLFIQNNFQNQQVWLKLFNNLKTIDNYINISNQKFRRDLIKLSIFLIINFLMHVYTYFCWFKIYNVSALSQLFSEVLYCLNLSLQIVAITLLNDFKLKFIYLRKLIENNVKDPREIKWALLIIRMNTISKYLLENIANFNQIFGWLLFLTIAKCTTNILQSLQYIVEDFGLNKYDKNMEIFLLICNIFILSFDLIPILFVIIKCDTVKKEYKKLYQTFQDSLYDNPILNKKIEYKYFGKYLKRNPVKFTAANFFVIDRSLFLSFLTTITTYFIVNVQFAYADFDN	ATGAACAGATCGTATTCGAATTTCAGAGACTTTTCGTTAAGTTTTGCGAATCGTTTGAATTTAATTCCGACCTATTGTAAAAATCGCAATATATTTATTCATACGAAACATGATAGAATTCGTGCAGTGTTTTTATTTATAATTTCATTGATTCTTCAATTTGTCTCATTATATTATAGAGATGATTTTTTCGAAATGTCTAATATTACAAAATTGCTCGAAATTTGCTTGCAATTAATTATAATTTTATTTATTTATTTCTTATTCATACAAAATAATTTCCAAAATCAACAAGTATGGTTGAAATTATTTAACAACCTTAAAACGATTGATAATTACATTAATATTAGCAACCAGAAATTCAGAAGAGATTTAATTAAATTGTCGATTTTCTTGATA…
HphaGR34	375	MRLHLYFRDFLLKFANRFNLVPTYCKNRNFLIHTNRDKISAVLLLTILLIFNFVSLYYKGLHFEFSSIITFYDNSRQLFMVLIICLILIQNNFQNQRVWLKLFKNLKIIDNYVNNNNNDYNKRIFGKYLIKFWIFVIINISMHIFIYINWFNLYKFQMFALLSHEVYYYLDSILQMVIITLLDDFKLKFIYLTELFKNNIQDPNEIQLNSLIIRMTTIIKYLLKICANFNQIFGWILLLSFGKFILNVLQFLHNIVEDFGFNRYEKNFLLEICICNIFTVLFNLVPIVIIIMKSDALKIEYENFYKIFQNSLYNNSILNKKIEYRQFRKFLKHHPIKITAANFFVIDRSLLLKLLTTITTYVIVNLQFAVTDFNN	ATGAGATTGCACTTGTATTTTCGAGATTTTTTATTAAAATTCGCGAATCGTTTCAATTTAGTTCCAACATATTGTAAGAATCGAAATTTTTTGATCCATACGAACCGCGATAAAATCAGTGCAGTGCTGTTATTAACAATTTTGTTGATTTTTAATTTCGTCTCATTGTATTATAAAGGACTACATTTTGAATTTTCTTCGATTATAACATTTTACGACAATTCGAGGCAATTATTTATGGTTTTAATTATCTGTTTGATACTCATACAGAATAATTTCCAAAACCAACGAGTATGGTTGAAATTATTTAAAAATCTCAAAATAATTGACAATTACGTTAATAATAATAATAACGATTATAATAAGAGAATATTTGGAAAATATTTAATTAAATTTTGG…
HphaGR35a	352	MFQRKVEYIEFSLRLANFFYLIPLNNVRKISVINRDCYRRRVIIISIILTTIGLVSMVYRCLFFKLSWISKFLELLNYAIAILFIYLMFIRSNFSAEQLWGNMLNNLRIVNNYTEIDGNCGLLKKTSTIIFLIVVCLKLLTSIVSYITWYQLFGVEVCSAIIVELISYFQLIIEFAIFDLLIGYKKKFSYLIDNRFSFMCLNLSTWKLQNVSKYLVKSCNDFNQIFGWTLFFMYAKTIINILRMLTFIVEDFIYQKYDEDKLIVLMAPTVLIIMQSDFVMNEYGKFCSIVGDVVFETVTPDKKRDFESLWKYLERNPIRFTAANFFVINRALLLTILTASTTYFIVILQFLF	ATGTTCCAACGAAAAGTCGAATACATTGAATTTTCGTTACGATTAGCCAATTTCTTCTACCTAATTCCGTTAAACAATGTTAGAAAAATTAGCGTTATCAATAGAGATTGTTACAGACGTCGTGTTATAATAATTTCCATCATTTTAACAACTATCGGACTCGTATCGATGGTTTACCGATGTTTATTTTTCAAATTGTCGTGGATTTCAAAATTTTTGGAGCTTTTAAACTATGCTATTGCCATTTTATTCATTTATTTGATGTTTATTCGAAGCAATTTTAGTGCAGAACAATTATGGGGGAATATGTTGAATAATTTACGTATTGTTAACAATTATACTGAAATTGATGGAAATTGTGGTTTATTAAAGAAGACTTCAACAATAATATTCCTAATT…
HphaGR35b	360	MREFSLNLANRLSLIPIYCKNRNILTNTKRNKIYVVLLFIVLSILQLVSLYYRDVFFRSSIIIDFLDNWRQLFMVLIIYLILIQNNFQNQQVWLKLFRNLQAIDNYTDNNTNNGYNKKFRRDLIKFWIFFIINISVHVFGYGSLFTVFQFKIFVLLTYEICYYFNLILQITIITLLDDFKLKFVYLSELLSNNIKDTRDVQLNLLIIRMNIITEYLLKSIGNFNQLFGWILLFDCGNFILNILQFLHFIVEDFGLSRNNENFFIENMSFTPIVFIIMKADAVKKEHENFRRTFQDALYNNPILDKKIEYKNFGKYLKHNPVKITAANFFIIDRSLLLKLLTTITTYFIVNLQFAFANFKN	ATGAGAGAATTTTCATTGAATTTGGCAAATCGTTTAAGTTTAATTCCGATTTATTGCAAGAATCGAAATATTTTAACGAATACAAAACGTAATAAAATCTACGTAGTGTTGTTGTTTATAGTTCTATCAATTCTTCAATTAGTTTCCTTATATTATCGAGACGTATTCTTTAGAAGCTCTATAATTATTGATTTTCTCGATAATTGGAGGCAATTATTTATGGTTTTAATCATCTATTTGATACTCATACAGAATAATTTCCAAAATCAACAAGTTTGGTTGAAATTATTTAGGAATCTTCAAGCCATTGATAATTATACCGATAATAACACTAATAATGGTTACAACAAGAAATTTAGAAGAGATTTGATTAAATTCTGGATTTTCTTCATTATAAAT…
HphaGR35c	358	MLHQRNVDYIEFSLRLANFFYLTPLCNVTNIRKESYQRRVIFLFVTILILDIFTVIYRNINIERTLIATILENTNEGFTFLIIYMLFIRNNFTAEQLWTKMLNSLRLINRNIKNGKTMKKCGLENSTIKCLTIVSFKILTIIVCYIAWYRVFGLKICSIFTMTLIDCYQLIFQLAIEDLLDTFKMKVLYLSKINKNSFMRSNLSVAKLQIVVKYLVKSCEYFNQLFGWIFLFLFGKHIVSILRLLNYVVEDRIIARYDEGLITLLNVTNLLEVPLVFIIMKSDFVMNEYEKFSRILHDAVLETTSPEKRREFKALSKYLEKNPIRFTAANFFVINRVLLLTILTTSTTYFIVILQFIL	ATGTTGCACCAAAGAAACGTCGATTACATCGAATTTTCGCTAAGATTAGCCAATTTCTTCTATCTAACACCGCTATGCAACGTTACAAATATTAGAAAAGAATCCTATCAACGCCGTGTAATATTCCTTTTCGTAACAATTTTAATATTGGACATATTTACGGTAATTTATAGAAATATAAATATAGAACGTACGTTGATTGCAACGATTTTGGAGAATACCAACGAAGGCTTCACCTTTCTGATAATTTACATGTTGTTCATTCGAAATAATTTCACTGCAGAACAATTATGGACGAAGATGTTGAATAGTTTACGTTTAATCAACAGAAATATCAAGAATGGAAAGACTATGAAGAAATGCGGTCTTGAGAATTCGACGATAAAATGTCTAACTATT…
HphaGR36	371	MQDARVKSYSNFRQFSLKFANYFSLIPTYCANRYVLIHIRRDKIRAVLLFIILSILQLVSLYTRHAFFDSSTIMSVLDNSRQLLMTLIVYLLLIPNNFQNQQIWLKLFKNLNRIDNYINNNNKIFTRDLIKFWFFIIINISRHLYWYMSWIKVSNFKGLPLLSYGICYYFHVVYMMAAIILLNDFKLKFVYLRKLIKNNVKTTSEIQLHLSIIRLNTITKYLLECVKNFNQIFGWVLLMSFAKFVVNALMFLHHTVETAIQLTIDTDFKILMHIGDLITILIPIVLIIMKSDAVKNEYENFYQTFQHSIQNPILNKKIDYKNFGKRLKHNPVKITAANFFIIDRSLLLSMLTTITTYFIVNLQFVFANFNN	ATGCAAGACGCCAGAGTTAAATCGTATTCGAATTTTAGGCAATTTTCATTGAAATTCGCCAATTATTTCAGTTTAATTCCAACATATTGTGCAAATCGATATGTTTTAATTCATATTAGGCGCGATAAAATCCGTGCTGTTTTATTATTTATAATTTTATCGATTCTTCAGTTAGTCTCATTATATACTAGACATGCATTTTTTGATAGTTCAACAATTATGAGCGTGTTGGATAATTCGAGGCAATTGTTGATGACTCTAATTGTTTATCTATTATTAATCCCGAATAATTTCCAAAATCAACAAATATGGTTGAAATTATTTAAAAATCTCAACAGAATTGATAATTATATTAACAATAATAACAAGATATTTACAAGAGATTTAATCAAGTTTTGG…
HphaGR4	390	MVVSRFENNLHKSIRYVLIIAQLFGLFPVQNVLTTDISLLSFSWWSLRVISSILTAFGAYFIVIAHFIYMVLKQGHDQDCIDQIFFYLLNATSCVLLIRTAKEWPIIMGKIKQVDDDLSFYGWPKNLDRHLKILSITLLSLQLIEYFTIQLNRFLISLNSQNSFSDGLDYYFANMSFPYVFSVINYSTKWEGFIIQIISTRMAFTWTFLDLFIVILSCNLASRFRQINNRIQFLNNRKLASEVLWKFVRNDYNRLCNLCYFLDDKISLLILISFMNNFYFLVFQSLNLTEIENLTNSEIIHYILSTILIGLRLILVCLYGGWLHEETKKPLFLLSIVPSYVYNREIDRFLERVRYDTVGFTGKQLFMISKHLLLTITSSIVIYEVVAIQF	ATGGTGGTATCAAGATTCGAGAATAATTTACACAAATCAATAAGATACGTTTTAATTATTGCCCAATTATTCGGACTATTTCCCGTACAAAACGTATTAACCACTGATATTTCATTATTAAGTTTCTCATGGTGGTCATTGAGGGTTATATCGTCGATTTTAACAGCTTTTGGAGCTTATTTTATAGTAATAGCACACTTTATTTATATGGTTTTAAAACAAGGACATGATCAAGATTGTATAGACCAAATATTCTTCTACTTATTGAATGCAACTTCTTGTGTTTTATTGATAAGAACAGCAAAAGAATGGCCGATAATTATGGGGAAAATCAAACAAGTAGATGATGATCTATCATTCTATGGCTGGCCTAAGAATTTAGATCGACATTTGAAAATT…
HphaGR42	370	MKKSCSNFREFLLNLANHFGLIPTNSNNQDVLIFMKRDRIRAVLLFIILTILQLISLFYVYIIIENTAIIKFLDNLRQLLMIVIVYLLFVQNHFHNYEIWLKLFKNLQILDRYNNENRKFRKDLNKRSICLVINILMHIYVYRNWTCIFKFNTIAFLVYEICYYLHLTFQMVAITLLGDFKSKFTYLIALFNKDIKDTREIQLDLLIIRINTIMRHLLDCIKNFNRIFGWLFLISFAKFIVNILQFLHHIVEDFGLNKYNKNFEIIVSIGNIFIVSFDLVPIILIIMNSHAVRNEYENFYQTFQNYRYTNPVLIEKIQYKNFGKYLKLNPVKITAANFFIIDRSLLLKLLRTITTYLIVNLQFAFADFNN	ATGAAGAAATCCTGTTCGAATTTTAGAGAATTTCTGTTAAATTTGGCAAATCATTTCGGTTTAATTCCAACAAATTCTAACAATCAAGATGTGTTAATTTTTATGAAACGTGATAGAATTCGTGCAGTGTTGTTATTCATAATTTTAACAATTCTTCAATTAATTTCATTATTTTACGTCTATATAATTATCGAAAATACCGCAATTATTAAATTTTTAGATAATTTAAGACAATTATTGATGATTGTAATCGTTTATCTGTTATTCGTACAGAATCATTTTCATAATTACGAAATATGGTTGAAATTATTTAAAAATCTTCAAATATTGGACAGATATAACAATGAAAACCGGAAATTTAGAAAGGATTTGAATAAGCGTTCGATTTGCTTAGTAATC…
HphaGR44	204	SNKDRYELIKYVIURLTNFVMHIYAFRSWFQIMKFEVFSLLCYEFCFYLHLFFQIISIILLIDFKLKFGYLIQIFENNINDIINLQLNLIIKRLATIIELLIKSDGNFNKIFGWLLLFGFAKFILNALQFLYYIVEDFSLNKYDTNFQILILISNIFVVILNITPIIITVVKCETVMKTLTFCNSLYNNPTLNNKIEYKNFGEY	AGTAACAAAGATCGATACGAATTAATTAAATATGTGATTTAGCGTTTAACCAATTTTGTAATGCATATTTATGCATTCAGAAGTTGGTTTCAAATTATGAAATTTGAAGTGTTTTCTTTATTATGTTATGAATTTTGTTTTTATCTTCATTTATTCTTTCAAATAATATCAATTATTTTATTAATTGATTTTAAATTGAAGTTCGGTTACTTGATTCAAATATTTGAGAACAATATAAACGATATAATTAATTTACAATTGAATTTAATTATTAAAAGATTGGCTACAATCATAGAACTTTTAATAAAAAGTGATGGAAATTTTAATAAAATTTTTGGATGGCTTCTACTATTTGGTTTTGCCAAATTTATTTTGAATGCTCTACAATTTTTATATTAT…	INT,PSE,PAR,
HphaGR45	370	MEEPRVKSCSNFRQFSLYFVNHLSLIPTYCTNRNTLIYPKRDKIRAVLIFTVFLIFQSISMFCICMLSEETKIANILNISRQLLVFVILYQLFIKNNFDNQQSWLNLFSNLNKIDNLINNNNKDRYELIKYVIWLLSNIVMHIYVFRNWFQIMKFKVFSLLCYEICFYLHFFIQMISIILLTDFKLKFAYLIQIFENNINDTVDLQLNLIIKRLTTITELLIKSVGNFNKIFGWLLLLGFAKFILNALQFLHHIVEDFSLNKYDTNFQILILISNIFVVILDITPIIITVVKCDTVMKTYKNFCLTFCNSLYNNPTLNNKIEYKNFGEFLKQNSVIITAADFFVIDRSVLLSLLTTITAYFIVDLQFVFN	ATGGAAGAACCCAGAGTGAAATCGTGTTCGAATTTCAGGCAATTTTCTTTATATTTCGTTAATCATTTAAGTTTAATACCAACTTATTGTACGAATCGTAATACTTTAATTTATCCAAAACGTGATAAGATTCGTGCAGTATTAATATTTACAGTATTTTTAATTTTTCAATCCATTTCAATGTTTTGCATATGTATGTTATCAGAAGAAACTAAGATTGCTAATATTTTAAATATTTCAAGACAATTACTGGTGTTTGTTATTCTTTATCAATTGTTTATAAAGAATAATTTCGATAATCAACAATCCTGGCTGAATTTATTTAGTAATCTTAACAAAATTGATAATCTTATCAATAATAATAATAAAGATCGATACGAATTAATTAAATATGTGATT…
HphaGR47	344	LSLIPTYCTNGNCLIYPKRDQIRAVLIFTIFLIFQFISMFYIFAITKETMIIHILEIPRQVLVVLIVYQLFIKNNFENQQSWLKLFNNLNKIDNLLNNNNNKDKYELIKYVLWFFTNIAMHIYVFKNWLQIMKFKVFSTLCYEICFYLHLIFQMISIILLNDFKSKFIYLIQMFKSNRNATRDIQLDLLIIRLNTITKLLIKSIASFNKIFGWLLLFGFAKFIVNALQFLDHIVEDFSLNRYDKRLQILLLIANIFLIPIIITVIKCDTVMETYEHFCVTFYDSLYNNPIINRKIEYKNFGEYLKYSSVKITAANFFIIDKSVLLSILTTITTYFIVDLQFIFK	TTAAGTTTAATACCAACTTATTGTACGAATGGTAATTGTTTAATTTATCCCAAACGTGATCAAATTCGTGCTGTATTAATATTTACAATATTTTTAATTTTTCAATTCATTTCAATGTTTTACATATTTGCAATAACAAAGGAAACGATGATTATACATATTTTAGAAATTCCAAGACAAGTATTAGTTGTTTTAATTGTTTATCAATTATTTATAAAAAATAATTTCGAAAATCAACAATCCTGGTTGAAATTGTTTAATAATCTTAACAAAATTGATAATCTTCTCAATAATAATAATAATAAAGATAAATATGAGTTAATTAAATATGTGCTTTGGTTTTTCACCAATATTGCAATGCATATTTATGTATTCAAAAATTGGTTACAAATTATGAAA…
HphaGR5	423	MKNYRLQQSKQLTHYCLRYLLIFAQILGTFPVSNIHKIDPNQIYFKWRTFKVFYTILLAVIYLSFSCLSLYRATTRGIFISQMISPLYYFHAFITAVSFLQLSMKWPRFIKNLTRLELQILTKYQCNLNLNRKINAIALLLVLTALFEHELAALNHRYSKRCQNAHLGWDSFLQEQFSSSKYHFYIDAMFNIISWYAAFIWNFGDIFIVLISILITTRFKQIIGKIRNYCASVEHVEDPEEPAVNFIKVYHKRNIKCETIFWREIREDYNKLSQIVRHLDQLLSNLVIFSYALNLTFILIQLFNSLRQMQTVIEGIYFYYSFGLMIGRIAVVSIYGASINEASKESLPLLHSLPTNLYNEEMQRLITQIYLDTVALTGYNFFRITKGLILSVAAAIITY…	ATGAAGAATTATCGGTTGCAACAATCAAAACAATTAACACACTATTGTTTGAGATATTTGTTGATATTTGCGCAAATCCTTGGTACATTTCCCGTCAGTAATATCCACAAAATTGATCCAAATCAAATATATTTCAAATGGCGCACATTTAAAGTATTCTATACGATCCTTTTGGCTGTTATTTATTTATCTTTTTCGTGTTTATCACTATATCGAGCTACAACTCGTGGTATTTTCATCAGTCAAATGATTTCTCCGTTATATTATTTTCATGCTTTCATAACGGCTGTGTCGTTTTTGCAATTATCAATGAAATGGCCGAGATTTATCAAAAATTTAACAAGACTAGAATTGCAGATTTTAACGAAATACCAATGTAATTTAAATTTAAATCGCAAA…
HphaGR51	371	MKIPYANLREFLSNLLNYCGLIPTYCKNRNILTHTKRDKIRAVVLFSALLIFQPISLYYRRSTVDKSMILKFLDGWRQLLMIPIVYLLFIQNNFHKQKIWLKLFNNIGSIDMLNINKDKNFIENFVKLGIFVLMDFFMRIYICTNWFNIYKFKVFALFSYEICYYFYLFFQIFAIILLNFFKVNFIYLTELFKNNINDPRQIQLDLLIIRINTITKYLVDSIGYFNQIFGSLLLLGFAKFILSALKFLQHIVENSTQPNPFDNHQIFESIRNIFSLLFDLMPAVYVILSCDAVKKEYEKFNRTFQNSLCNNLILNKKIEYKNFGKYLKNNPVRITAANFFIIDRSLLLNILTTITTYFIVNLQFAFADLNN	ATGAAGATACCGTACGCCAATTTAAGAGAATTTCTATCAAATTTATTAAATTATTGTGGTTTAATTCCAACATATTGCAAGAATCGAAATATTTTAACTCATACGAAACGTGATAAAATCCGTGCTGTTGTATTGTTTAGTGCCTTATTGATATTCCAACCAATCTCATTATATTATAGACGTTCAACTGTTGATAAATCAATGATTTTAAAGTTTTTAGATGGTTGGAGGCAATTATTAATGATTCCAATTGTTTATTTATTATTCATACAGAATAATTTCCATAAACAGAAGATATGGTTGAAATTATTCAATAATATTGGAAGTATCGACATGCTAAACATTAACAAAGACAAAAATTTTATTGAAAATTTTGTCAAACTAGGGATTTTCGTTCTA…
HphaGR59	374	MIFQHTKRYLGPIEIGYKIGGFLAMVPTCNLRNSQANHRIRDKFICVTITVLSIISLIYSLLIYWLFNSERNTERIIIAMKNIILLTIITNIVFCNNLLNGERWMKLLTNFNKINREFSSIDHHYKSRFLLKFYFQLIGYNLFYIFFSIFAYTYNYYLSGPIIFHTVLIYDFWLLYSLYFEFLFIHILIAFNYLFIDYNKLLRRTISINIDSISVQNRAVLTVYYQLIETTDVFNKIFGLPFFFIVAKNIFQIFDYIDDFFSLEFHNMIFIIDTPSAITSLIMMSVMVLLCDNAVNESQKASSFCAKLQEDLQMEFRKRQEFYKLRKFFRRFPPKFTADGFFNIRRNLFLKIFASLSAYFLVLFQFKKFVVTKY	ATGATTTTTCAACATACAAAACGTTATTTAGGTCCGATCGAAATCGGCTATAAAATTGGCGGTTTTCTTGCAATGGTACCAACGTGTAATTTAAGAAATAGTCAAGCGAATCACCGGATTCGTGACAAATTCATTTGTGTTACAATAACAGTATTGTCGATAATTAGTTTAATTTATTCGTTGCTCATTTATTGGTTGTTTAACAGTGAAAGGAATACAGAACGGATTATCATTGCAATGAAAAATATTATTTTATTAACAATAATAACGAATATTGTGTTTTGTAATAATTTATTGAACGGTGAACGATGGATGAAATTATTAACAAATTTTAATAAAATCAATCGCGAGTTTTCTTCTATTGATCATCACTATAAAAGTCGGTTCTTATTGAAATTC…
HphaGR6	374	MEFSNKQFFHNNIKFVLVFAQIFGLLPVEGITQTPDKLKFKWLSKRVIFSLIIMFGTFCLSCISFYWMIYFGATLHNFSAFFFNIFSFSSEFAFLQLARRWPKFIRYWTKVETSINSCDYNRRVTRKILILSAAIAAANFCEHILSAIATYPKSTDISIYERFQIYFQEYYPHVFGFLPYSLPLGIYTAIMNICQLVSWFIVHILLITVSIHLTYHLEQINRKLQNMNESNAKSIEFWIKLRKDYNNIGKLTSIVDQRLSTIILLSLSGSLFLCVSQLYWVLIIIFSRRETLEELSYFCLSFGLLLTETVFVVLSISEIYEESQKPISVLLTLPSNFNNLEVERLIARIHYDPIMLTGNHFFAITRGLLCSVSI	ATGGAATTTTCAAACAAACAATTTTTCCACAACAACATTAAATTCGTCCTTGTATTTGCCCAAATTTTCGGCCTATTACCAGTTGAAGGTATCACCCAGACGCCCGATAAATTGAAATTTAAATGGCTATCGAAACGTGTAATATTCTCATTAATTATAATGTTCGGCACGTTCTGTTTGAGCTGCATTTCATTCTACTGGATGATCTACTTTGGTGCAACTTTACATAATTTTTCTGCTTTTTTCTTCAATATTTTTAGCTTTTCTAGTGAATTTGCTTTCTTACAATTGGCCAGACGTTGGCCCAAATTTATCCGTTACTGGACAAAAGTTGAAACTTCAATCAATTCTTGTGATTATAACAGGAGAGTTACTCGCAAAATTTTAATATTGAGCGCA…
HphaGR61	373	MARCTLTFKILVRILYKFANFLAIVPSYHFEKMKILYPKRDKIWSLIVAIVLIVGYREYAARINNKVYPSIGYTLQILHDMFFVLFFISLFLKSNWSAAQSWVIMLNNLQQIDRYLCDKKNKFSIFKSFHFYLSLSFVVLLIVYAYVFIKFYIIYKPLIGSSNIILLVLFSYEILIGTLILNLIITFKLRYRKVRHYLENNLHETPQFMSIVRKFETLLKLLSASVECFNRIFGWPLTLLMSHIVVLILLVLKDLTKHTIKSIHFEIPKGPQSLVLIAIWIKLISNIILLISIIIYADLYNIEIKKLELRCFTIRTRFNQQLYRNELVNLSNLCKESYCKISAANFFDITKGTLLGILSTITTYFIVILQLPE	ATGGCGCGTTGCACCTTAACGTTTAAGATTCTAGTGCGAATTCTCTATAAATTTGCGAATTTCCTCGCAATTGTACCGTCGTATCATTTCGAAAAAATGAAAATCCTCTATCCGAAACGCGATAAAATTTGGTCGTTGATCGTTGCGATTGTTCTCATTGTTGGTTATAGAGAATATGCGGCACGAATCAATAATAAAGTCTATCCATCGATCGGTTATACTTTGCAAATATTACACGACATGTTCTTCGTCCTATTCTTCATAAGTTTATTCCTCAAATCGAATTGGTCCGCTGCACAATCGTGGGTAATTATGTTAAATAATTTACAACAAATCGATCGATATTTGTGCGATAAAAAGAACAAATTTAGCATCTTTAAAAGTTTCCACTTTTATTTA…
HphaGR63	376	MSYKLSKRDINSINNLYKIGTFLAVHPSYNFKKSKVVHPIRDKILAILLTVVIIISTCYSMYIRLVDGDKYQKISHVILDMLNEIFLVFVFLSIILNGNYRSSSIWVKLLNNMQLIDKRLGNVNNKAKNLYENIYTQTILLHLLYAIVNITTVYTWYNRMGMFGFKAYTIHNIICYYDFYAQLMMFNLVASFKCRYNDLNSILNHLLHKKFSSTIHQIREIHHLVRIFDETINCFNEIYGWSLVFMSGRTVVQLLTSINYSINDLKITSAVFKRDITVSNIGLASMTLFMICLITLNCSAITLKSNQLVRLCYEMQETLPVDSKEREELYRLARHFNCYIARFTAAGFFDVDKTLLFRILSNTTTYLIVLIQFHHS	ATGAGTTATAAATTATCGAAAAGAGACATAAATTCGATTAATAATTTGTATAAAATTGGTACATTTCTAGCGGTACATCCGTCGTACAATTTCAAGAAATCGAAAGTCGTCCATCCGATTCGCGATAAAATTTTGGCAATTCTCTTAACAGTTGTTATAATTATTTCGACATGTTATTCGATGTATATTCGCCTAGTGGATGGTGACAAATACCAAAAAATCTCGCATGTTATACTCGATATGCTCAACGAGATCTTTTTGGTGTTCGTTTTCCTCTCGATCATCCTCAACGGGAACTACCGTTCGAGCTCGATTTGGGTGAAATTGTTGAACAATATGCAACTGATTGATAAACGTTTGGGTAACGTTAATAATAAAGCCAAGAATTTGTACGAGAAT…
HphaGR65a	393	MLPINDYNSLKLIYKFGYFLGLVPIRNFNRINQSINNNYNCNFYKIYGVVLIISLTIGTIYTACNHTKYFANLSQEPVAFFNRRLQECCCLSIIYCFINNSRLNQQQQRTWCKLHRNMCVLNNYFNYNTKRFNYNNAVIKLLRHANLQLFLAISLTSGVYLSLYSYYFADFGALLLHSYLLFNILQLFVLFIRFLIIDIILVIHDKLKQLNCLINLRNYHYQPVNFLNEIEKLIKLIDLITVDFNQIFGWSLLITTILEIITIVDCLNVTIRSNKTVDDYFNSTILYINILMIIVETVPHIILIMTIDKLIEENRKTHRLFKNLCEQFNHNDRHYRELTYLIQFIEDHQIRITAANFYDMDRRTLMIIFSNVTTFLIIYLQFDLQNNDSAGFI	ATGTTACCAATCAACGATTATAATAGTTTAAAATTGATCTATAAATTCGGCTATTTTCTGGGCCTTGTACCGATTAGAAATTTCAACCGAATCAACCAATCAATCAACAACAATTATAATTGTAATTTTTATAAAATTTACGGTGTTGTTTTGATAATATCGTTAACAATAGGGACGATTTACACGGCCTGTAACCATACGAAATATTTCGCGAATTTGAGCCAAGAACCGGTCGCTTTCTTCAATCGACGCCTGCAAGAGTGTTGCTGTTTATCGATAATTTATTGCTTCATTAATAATTCGCGTCTCAACCAACAACAACAACGGACTTGGTGCAAATTACACCGGAATATGTGCGTGTTAAATAATTACTTCAATTATAACACGAAACGGTTCAAT…
HphaGR65b	396	MVYSDYNCLKFIYNFAKLIQIVPNFDFNRNCLKQLTITDKFRCFLSIKLLIISVISSIYLHNITIDNNNGNKNYIILFIIKYLTKLFNCLLIILIIIQVNFNTKQLNYWLKLHRNLIYLNNFYKQQQQQSQQARFSKKLVNFQLFLFNFLIISVIIIIIIVIIINFYNKKLLTYNINNLSIVLYLYLINLIYLSIRLFLQFFLYNLLLIILYKLKQLKDLINLQQYSNNNQFLNEIIKLSRINYLILINFNLIYGWPILLLIIITIINLIYYINLTIEHIKQMHNYMLISDILWIIITIIFCFQVPQSILIVICDRILKENQQIHKTIGKLQENFDRNTKDYRQLTDLMKILKYHQQPIMAANFFKINRNCLLYMLSTTTSYLIVILQLSDTINTF	ATGGTATATTCGGATTATAATTGTTTAAAATTTATTTATAATTTCGCTAAATTAATTCAAATTGTACCGAATTTTGATTTTAATCGGAATTGTTTAAAACAATTAACAATTACGGATAAATTTCGTTGTTTTTTATCGATAAAATTGCTAATAATTTCGGTAATTTCGTCAATTTATTTACACAATATTACCATTGATAATAACAATGGTAATAAAAATTATATAATTTTATTTATAATTAAATATTTAACCAAATTATTCAATTGTCTATTAATTATTTTGATAATAATTCAAGTTAATTTCAATACGAAACAATTGAATTATTGGTTGAAATTGCACCGCAACTTGATTTATTTAAATAATTTTTATAAACAACAACAACAACAATCACAGCAGGCT…
HphaGR66a	389	MLSRNDYNCLKLIYKFGHFFGLVPIDNFNRIYRSINTKIRGVILLVLITLSTLYTAFIHTKNFTDFRNEPIALLIRRLEECFCLVLFYTLVNNACFDRKQREIWLKLHRKLVVLNNYFSYNNKDFDNRNGFKKVVDLFKNVNFQLFALISLSILGCSFVYYHYYEQHGLLLVHSFIMIDFLLLIVLLVRFLLTNIILVIYFKHKQLNHLINLHNFNYQPVNFLKQIQKLIKLFDSIVQDFNQIFGWPMLITIILEILNFVGCFNMIIKRNVKENDYLNSRILYVDLVLFVIETLPEIVLIVSIDRLIEENRKTHRLCRNLCEQFKRTHCYYDDLLKLIQFIDEHRLRITAANFFDMDRKTLTIILSNVTTYLIICLQFDLKTENSTTLI	ATGTTATCACGTAACGATTACAATTGTTTAAAATTAATCTATAAATTCGGCCATTTTTTCGGTCTTGTACCGATCGATAATTTCAATCGAATTTATCGTTCGATTAACACGAAAATTCGTGGTGTAATTTTGCTAGTTCTAATAACACTATCGACACTTTACACGGCTTTTATTCACACGAAAAACTTTACCGATTTTCGTAACGAACCAATTGCTCTACTAATAAGACGTCTAGAAGAATGTTTTTGTTTAGTGTTATTCTATACGTTGGTGAATAATGCGTGTTTTGATCGGAAACAACGCGAAATTTGGCTCAAATTACACCGGAAATTGGTCGTGTTAAACAATTATTTCAGCTATAATAACAAGGATTTCGATAATCGGAATGGTTTTAAAAAA…
HphaGR7	418	MCLFNKMKPNSILTVESDDYQPANFHEAFSFVIIFGQFFGIMPINGVYSKNIYNIHFEWRSLKFFYSIYNIIGALIMAIFCITKFAIDGLRLDKTGTMLFYIMNVLGALQFIRIARNWSTILKEWIFVEVSMRNYNNVNLKRQFKVLTITIMSLALIEHLLFVLNALIASKTCENYTKYPVEIYFGVIFPSVFTIIDFSPITAVLVQVANILSTVTWNFTDLFIILISSSLAGRFRQIVKRLQTNKIINENFWREIREDYNKLTRLTQTIDEHLAPLVMISFINNTFFICVQLYNSLKERVGIIETVYYFFSFGFLLGRTVAVTLYGAWIHDESRRPLQILHSVPPQHYCNETSRFIQQINSLPVGMTGLQFFLITRSFLLKMASTIVTVELMFLQFGP…	ATGTGTTTATTCAATAAAATGAAACCCAATTCTATATTAACAGTAGAATCGGATGATTATCAACCGGCAAATTTCCATGAAGCCTTCTCATTTGTTATAATTTTCGGCCAATTTTTCGGTATAATGCCGATTAATGGGGTATATTCAAAAAACATCTACAATATTCATTTCGAATGGAGATCACTGAAATTCTTCTATTCAATTTATAATATAATTGGTGCTTTAATTATGGCGATTTTCTGTATAACCAAATTTGCAATTGATGGCTTAAGATTGGATAAAACAGGAACAATGTTGTTCTACATAATGAACGTCTTGGGTGCCCTCCAATTCATACGAATAGCACGAAATTGGTCGACAATTTTAAAAGAATGGATATTCGTCGAGGTATCAATGCGC…
HphaGR72a	376	MSSIKLLKNLCKFGKILLITPQYNGVKLSNNKFNQIKNIIMLIFIISTTIFYLYQLKQRLLTLKIPLTGIVLLNIHEFLIITTNLLLTLNYLFLYREDWSKMFVNFQNLLQLIQAIERQNYLITVTTNKRAKKYKICMLFLFVLSYNSGRILDYFDIDFEINIENLIYETIGIALSFRLLYFQIILLTIIDNLNYFCNRLTNILKGTLYRMNYDLLWKLQQLSTILNETVEIINRIFGWCLLLLINLTISTILNRFSWLSFKITKNQSLMVVHLIRHLFGVTSFIPSIFLIFACDSLIKYNKTNLSLCYQFSRSFRRNNHNNNQVEIVHNLYKILKEDLQPIRAADFFIINRQVVLHILNIAATYLIVVLQFESTK	ATGAGTAGTATTAAATTATTGAAAAATCTGTGCAAATTTGGTAAAATTCTTTTAATAACACCCCAATATAATGGTGTTAAATTATCTAATAATAAATTTAATCAAATTAAAAATATTATAATGTTGATTTTTATAATATCAACAACAATTTTTTATTTATATCAGTTAAAGCAGAGATTGTTAACGTTAAAAATACCACTAACAGGAATCGTTCTATTAAATATTCATGAATTTTTGATTATAACAACTAATCTTTTATTAACATTAAATTATTTATTCTTATACCGAGAAGATTGGTCAAAGATGTTTGTGAATTTCCAAAATCTTTTACAATTGATCCAAGCAATTGAAAGACAGAATTATTTAATAACAGTGACAACAAATAAAAGAGCAAAAAAA…
HphaGR72b	207	MRCLYEINQLFMKFRMLYLQFILFIIINNLNYFYNDLANILKNTLNIINDLQKLEQLSRILNETIKICVLLLIALTTATIINCFACIAFQKATNQQSLIEDAFLQVIYFIILVIPSFLFIFGCDSMIKSKEINLSLCYQFTTPFCYYRNNYNQNRAKIVDSPYKILKKDLQSIRAAGFFIINRQVILHIINAAKTHLIVILQFDNAK	ATGCGTTGCTTGTATGAAATCAATCAGCTTTTCATGAAATTTCGAATGCTATATTTACAATTTATACTATTTATAATTATAAATAATTTAAATTATTTCTATAATGATTTAGCAAATATTCTTAAAAACACTTTGAATATAATAAATGATTTACAGAAATTAGAGCAATTATCGAGAATTCTTAATGAAACTATTAAAATATGTGTACTTTTATTAATTGCTTTAACAACAGCAACGATTATAAACTGCTTTGCTTGTATTGCTTTTCAAAAAGCTACAAATCAACAATCATTAATAGAAGATGCATTTCTTCAAGTCATCTATTTTATAATTCTTGTGATTCCGTCTTTCTTGTTCATTTTCGGCTGTGATTCAATGATAAAATCTAAGGAAATCAAT…	PSE,PAR,
HphaGR72c	192	MSSIKLLKNLCKFGKILLITPQYNGVKLPNNKINLIKNIVMLIFTISSMIFYFYKLNQVLIILKVPATAFVLLNIHEFLIITTNHLLTLNYYFLYQEDWLKMFVNFQNIERLIQRIDRQNNLITVTTKRAEKLKICLLFLSPMLFIIERIYDYYYTNLRENIAGNLIGEAIGIVIKIRSLYLQIILFTIIDN	ATGAGTAGTATTAAATTGTTGAAAAACCTGTGCAAATTTGGTAAAATTCTGTTAATAACACCACAATATAATGGTGTTAAATTACCTAATAATAAAATAAATCTAATTAAAAATATAGTAATGTTGATTTTTACAATATCATCAATGATTTTTTATTTTTACAAATTAAATCAGGTATTGATAATATTAAAAGTACCAGCAACAGCATTCGTTTTATTAAATATTCATGAATTTTTAATAATTACAACTAATCATTTATTAACATTAAATTATTATTTCTTATATCAAGAAGATTGGTTAAAGATGTTTGTAAATTTCCAAAATATTGAACGATTGATTCAAAGAATTGACAGACAGAATAATTTAATAACAGTGACAACAAAAAGAGCAGAAAAATTG…	PAR,
HphaGR72d	376	MSGIKLLKNLCKFGKILLITPQYNGVKLPNNKINLIKNIVMLIFTISAIFYFYKLNQILIILKAPETAFVLLNVDTFLISVANYLLILNYFSHQEDWFKMFVNFENISRLIQRIYRQNNLITITTNRKTRKLKIFLLFVSLMPFIFEGIYDYYLIHLKVNIAGHVIGQTIGIIIRFRILYLQIILLTIIDNLNFFYNRLTNILKRTLYSMNYDLLWKLQQLSKILNETVEIINRLYGWCLLLLTAITITAILNIFSSMLFLEGTTNRNLGMVFRQIIGIIVFIPFILFIFACDSLIKYNETNLSLCRLFTRPFRHYYRNYHNNKMEILHNICKILKEDLQPIRAADFFIINRQVVLHILNIAATYLIVVLQFESTK	ATGAGTGGTATCAAACTGTTGAAAAACCTGTGCAAATTTGGTAAAATTCTGTTAATAACACCACAATATAATGGTGTTAAATTACCTAATAATAAAATTAATCTAATTAAAAATATAGTAATGTTGATTTTTACAATATCAGCTATTTTTTATTTTTACAAATTAAATCAGATATTGATAATATTAAAAGCACCAGAAACAGCATTCGTTCTATTAAATGTTGATACATTTTTAATATCGGTTGCTAATTATTTATTAATATTAAATTATTTCTCACATCAAGAAGACTGGTTCAAAATGTTCGTAAATTTCGAAAATATTTCACGACTGATTCAAAGAATCTATAGACAGAATAATTTAATAACAATAACAACAAATAGAAAAACAAGAAAATTGAAA…
HphaGR72e	378	MSSIKLLKNLCKFGRILLITPPYNGVQLSNNKFDRIKKIVISIAIILTISFYFYKVGHVMLLIKAPPTLLVLSNIQMFLIMAINMLLTLNYYFLYQEDWSNIFVNFQNIVRLIQKIERQNLITISTNKKARKFKIYMLFLFILLDTIGRIFDYYFITTEATGDIFIHEMIRTFFKSRLLYLQLILFIIVDNLNYFYSKLTNILKGTLHKINYDLFWKLQQLSKILNETVEIINRIYGWCLLLLIILLISIILKDFNWFLFITTKNPNLETEYFIRHIIDVAFFIPTIILIFACDSMVKLNETNLSLCRQFTRSFHCYYRNSHNNNQMEMIHSLCKIFKKDLLPIQAADFLIINRQIIPRILNTTTSYLIVILQFNSTK	ATGAGTAGTATTAAATTATTAAAAAATCTGTGTAAATTTGGTAGAATTCTATTAATAACACCACCATATAATGGTGTTCAATTATCTAATAATAAATTTGATCGAATTAAAAAAATTGTAATTTCGATTGCCATAATATTAACTATAAGTTTTTATTTCTACAAAGTAGGTCACGTAATGTTATTAATAAAAGCACCACCAACACTACTCGTTCTATCAAATATTCAAATGTTTTTAATAATGGCAATTAATATGTTATTAACATTAAATTATTATTTCTTATATCAAGAAGATTGGTCAAACATTTTTGTAAATTTCCAAAATATTGTCCGATTGATTCAAAAAATTGAAAGGCAGAATTTAATAACAATCAGTACAAATAAAAAAGCAAGAAAATTT…
HphaGR72f	378	MSSIKLLKNLCKFGRILLITPPYNGVRLSNNKFNQIKNIIILIFTISTTVFLSYKLNQRLLISKAPLTAVVLFNLHTFLIIAINILLTLNYFLYQEDWLKLFVNFQNTARLIQRIERQNNLTTITTNKKARQLKNYLLFIFIVLSIIRRIYDYYYIDFEITLENFIDEIIEIVLKFRVLYLQIVLFIIVDNLNYFYNKLTNILKATLYAINYDLLWKLQQLSKILNEIVEIINRIYGWCLFLLIAITIPTIQHNFTLMLYKIATNQNSIMEGFISQIIGDTPFIPSFFLIFNCDSMIKYIQTNLSLCRRFARPLRCYYSNNYNNSQMEIVHNLCKILKQDLQPIQAADFFIINRQVILHILNTATTYLIVILQFEGTK	ATGAGTAGTATCAAATTATTAAAAAATCTGTGTAAATTTGGTAGAATTCTGTTAATAACACCACCATATAATGGTGTTAGATTATCTAATAATAAATTTAATCAAATTAAAAATATAATAATTTTGATTTTTACAATATCAACAACAGTTTTTCTTTCATACAAATTAAATCAGAGATTATTAATTTCGAAAGCACCACTAACAGCGGTAGTTCTATTTAATCTTCATACATTTCTAATAATAGCTATTAATATTTTATTAACATTAAATTATTTCTTATATCAAGAAGATTGGTTGAAGTTGTTTGTGAATTTCCAAAATACAGCACGATTGATTCAAAGAATTGAAAGGCAGAATAATTTAACAACAATAACAACAAACAAAAAAGCAAGACAATTA…
HphaGR8	427	MKETNKVSFHSAMQFPLVMAQIFGFFPVFGVTNYDYRALKFAWCSVKTVYSLCSLLLFMLLGILRLLWVAIIDNSLREINQLVFTICGIISSCLFIKLARQWPELVRLWHVIETYQGNKGITTNLKWRIKMITIFFLIFATSKLAKFIFNLFNIIISVEHLLVQLYNLTLCINCTRTVSEGFHQYFAHINWPHVFAVIEYSLWRAILIQLSNIQMTFIWTYIDIFIIIVSLAFTVRIVQLRRKIKNTLRHKIKSLNAWQNLREEHIYLERLCAKLNENISLIVLLCFWTNLYFTLTQLYGSVEGNNRNLLRKIYYYSSFSLVIGRTVCVCLCAATVNNESNSILPILLETPSDIYNVEIQRFIEQMSHTNLAISGKKFFTITKGIILNIAGSIVTYELV…	ATGAAAGAAACCAATAAAGTATCATTTCATTCGGCAATGCAATTCCCTTTAGTGATGGCGCAAATTTTTGGATTTTTCCCGGTTTTTGGGGTTACAAATTACGATTATAGGGCATTGAAATTCGCTTGGTGTTCCGTAAAGACCGTTTATTCGTTATGTTCATTACTATTATTTATGCTACTTGGAATTTTACGTCTTCTTTGGGTTGCAATTATCGATAATAGTTTGAGAGAAATTAACCAGTTGGTATTTACAATTTGTGGAATAATATCAAGTTGTTTATTTATAAAATTAGCAAGACAATGGCCGGAATTAGTTAGATTGTGGCACGTTATTGAAACTTATCAAGGCAATAAAGGCATTACAACAAATCTTAAATGGAGAATTAAAATGATAACA…
HphaGR80	203	LYLQFVLFIIVDNLNHFYDKLTNILKDTLTAINYDFIVLTKFQQLSKTLNETVEIINRIFGWCLLLLIATTVSTILYSFVTILLRIIIKHENTLIQDLLRQAIIVVVFASPTFLLIFLCDSMIKYNEINLSLSYHFTRLHSCNHRKNNNNRQEIVDDLYKILKKDLQPIRAAGFFIINRQVILHIINTATTYLIVILQFNGIK	CTATATTTGCAATTTGTACTGTTTATTATTGTGGATAATTTAAATCATTTCTACGATAAATTGACAAATATTCTCAAAGACACTTTGACTGCAATAAATTATGATTTTATCGTATTAACGAAATTCCAACAATTATCGAAAACACTCAATGAAACTGTTGAAATAATCAATCGAATTTTCGGCTGGTGTCTCCTTTTATTGATCGCAACAACAGTATCAACAATTCTTTATAGTTTTGTTACAATTCTACTTAGGATAATAATAAAACATGAGAATACACTAATACAGGATTTATTACGTCAAGCTATCATTGTTGTAGTATTTGCGAGTCCGACTTTCTTATTGATTTTCCTTTGTGATTCGATGATTAAATACAACGAAATTAATCTATCGTTAAGC…	PAR,
HphaGR83	233	MEITGHLLRFRVLYLHFLLFIMVDNLNYLYDKLTQILKDTLHATNYDIIALTKFQKLSKTLNETVEIINRIFGWCLFLLIAITIITIVYGFVVILLGIIINGNELIGAFLHNCVIIIVFVVNQLDSICFNNLVLVDFQIPTLLLIFLCDSMIKYNEINLSLSYQFTRYNCSYRRNNHNNNQQEMVDDLYKTLKKDLQPIQAAGFFIINRQVILHIINTATTYLIVILQFNGNK	ATGGAAATCACTGGACATCTATTAAGATTTCGTGTTCTATATCTACATTTTCTTTTATTTATTATGGTGGATAATTTAAATTATTTGTACGATAAATTAACACAGATTCTTAAAGATACTTTACATGCAACTAATTACGATATTATCGCATTAACCAAATTCCAAAAATTATCGAAAACACTCAATGAGACTGTTGAAATAATCAATCGAATTTTTGGCTGGTGTTTATTTTTATTAATTGCAATAACAATAATAACAATTGTTTATGGTTTTGTTGTAATTCTACTTGGAATAATAATTAATGGAAATGAACTAATAGGAGCTTTTTTACATAATTGTGTTATTATTATAGTATTTGTGGTAAATCAATTAGATTCTATTTGTTTCAATAATCTAGTG…	PAR,
HphaGR85	363	MRALKKLYFFASLLLIVPFYNFKKEQLIRPIFFRYFTLFITIISLIGTGCTIKFHLYDSYLQVQTERFLNCLGQLIVLIIYILLTTGGYFWNLTNWKQFIRVLLDLDGILYDKELLQHNYNLIKLQMIVRHIFFFICILSRITLYVFFIHNETLIIGHIYYLCSFYFIYYSSIIMHGFLLMLRYYYRVLNKQLVNLKIDANFIQKLGKIEDIYRTLSSVVDLFNQLFGLVLLFLIADSLVRVLHALNVCLNLKYSTNDEEPIVFVIFHACLTLLCSLALLTIHCDSVASESEIIIDSCLKLQQNFRHFSTERLELLNFIRVVELKQPKFTAGGYFCVNRSTFLSVLSVASTYIIVILQFNGQL	ATGAGAGCATTAAAAAAACTCTATTTCTTTGCCTCGTTATTATTGATAGTACCGTTCTATAATTTCAAGAAAGAACAACTAATTCGACCAATATTCTTCAGATATTTCACGTTATTTATAACGATAATTTCGTTAATTGGCACCGGTTGTACGATAAAATTTCACCTCTATGATAGTTACTTGCAAGTTCAAACAGAGCGATTTTTGAATTGTTTAGGTCAATTAATTGTATTAATTATCTATATTTTATTAACGACAGGTGGTTATTTTTGGAATTTAACAAACTGGAAACAATTCATAAGAGTTTTACTTGATTTAGATGGAATACTTTACGACAAAGAATTATTACAACACAATTATAATTTAATTAAACTGCAAATGATCGTAAGGCATATATTT…
HphaGR87	383	MSRTQSISYLKPLYCLCCSLALVPPHKLGDKTKLSTFYKSYTIFHILAIILLFWYSESRIRSSYIQEYGNITVLMRTISNSFLILISIIIRIDLIFVNGVGLKEFFNEICKISRDLNIFKHTKRAFYFDFTILQLLFMVVLSVRITSFMFFKNVKDYRYFILINYISYCEGIIMMLITHCALIIKQLFRTLNDLLEDNIQYILNGGIENRHSRQILKKIRKYYCWICEIIDIYNKIYGFVIFAVITTVIIRNIWSINRLILLSQDDFILTLYTTQGALLMASFLAQFIWSFIMIILIAHSCKGAIDEARNTLKITYKLMSCISIKKRTTIETELKDELVLLMQQTVIRPQFSANGFFDVDYTLIGFVVQALISYTIISVQFAT	ATGAGTCGCACTCAAAGTATCTCTTATCTGAAGCCCCTTTATTGTCTGTGTTGTTCGTTAGCTTTGGTGCCACCGCACAAGTTAGGTGACAAAACAAAATTATCAACATTCTACAAAAGCTACACGATTTTCCATATTTTGGCTATAATTTTATTGTTTTGGTATTCAGAAAGCCGGATAAGAAGCAGTTATATTCAAGAGTATGGAAATATTACGGTTTTAATGAGAACAATTTCTAATAGTTTTCTAATATTGATTAGTATTATCATAAGAATTGATTTGATTTTCGTTAATGGGGTTGGTTTGAAAGAGTTTTTCAATGAAATTTGTAAGATTTCACGAGATCTCAACATCTTCAAACACACAAAACGTGCATTTTACTTCGACTTTACAATCTTG…
HphaGR89	381	MNRPSISYLKPLYFLCCLFALVPPYKLGATSKLSTSYKIYAIIHILFIIAFYCFSEDRIISGPYIAPNFETAKFIRIFSSAFLLTISIAIRIDLVFINGVDLTEFFNEIWKISRDLDIRKRTKQAFYLNFIILQLFFVFIIITLILITSSVEGAKNWYYFIHMNYIYYSEGVTMMLITNCAYIIKQLFYSLNELIKNNIREFLNNGIENRQNHQILKKIRKYYCWICDIIDLYNKIYGFVIFSIIIAVIIRNISIINLTLPLMTGILTINETQRTFVAIAFFAQFSWSFIMIILIARSCKGAIDESNNTLKITYKWLSYISLKKRTPIESALKNELMLLMQQTVIRPQFSANGFFDVDYTLIGFVVQALISYTIISVELTT	ATGAACCGACCAAGTATCTCCTATCTTAAACCGCTCTATTTTTTGTGTTGTTTATTTGCTTTAGTGCCACCGTACAAATTAGGTGCCACATCAAAATTATCAACATCATACAAAATTTACGCAATTATCCATATTTTATTCATAATTGCATTTTATTGTTTTTCCGAGGATAGAATTATTAGTGGTCCTTATATTGCACCAAATTTCGAAACTGCTAAATTTATCCGAATATTTTCTAGTGCATTTCTATTAACTATAAGTATCGCTATTCGAATTGATTTGGTTTTTATTAATGGTGTTGATTTAACGGAGTTTTTCAATGAAATTTGGAAAATTTCCCGAGATCTCGACATACGCAAACGTACAAAACAGGCATTTTACCTCAACTTTATCATTCTC…
HphaGR9	424	MKGGNRIKVLKLVEDQTNGTLHRSMKFSLLILQIFGYFPANGITNNNSKNLKFSWSSSVTIYAIITLIFSLFLLITRIYSVFFDKTNLNEFNDVVFRGSCIFSSILFIKLAREWPEFVKFWHNFEMYQGNNYGNINTNLQSNIKIIVSFFLTYATFEHLLLQTHNLYYCVKCTRTLSEAFQQYFVFIHYTHVFRFIDYSLWKGLLLLFVNTQMTFIWSFVDVFIIVISLAYTARLQVLLKKLEFLINNRVESLLLWKNLREEHNYLNLLCLKLNNTISLMVIQCFSVNLYFTLVQLYGSVELANRFLWQKIYYFVSFSFLIVRTICVCLYAATVDNENRKILPLLLTTPSDIYNVEIQRFIEQSSLTNLAISGKNFFVINKGIILNIAGSLVTYELVLI…	ATGAAAGGCGGCAATAGAATTAAAGTTTTAAAATTAGTTGAAGATCAAACTAACGGAACCCTGCATCGATCAATGAAATTCTCATTGTTGATTCTACAAATTTTCGGCTATTTTCCTGCTAATGGCATTACGAACAATAATAGTAAAAATTTGAAATTTTCCTGGTCTTCATCCGTTACAATCTACGCAATCATCACTTTAATATTTTCTCTATTTTTGTTAATTACAAGAATTTACAGTGTCTTCTTCGATAAGACCAATTTAAATGAATTTAATGATGTAGTCTTTAGAGGATCTTGTATATTCTCAAGTATTTTATTTATAAAACTGGCAAGAGAATGGCCGGAATTTGTGAAATTTTGGCACAATTTTGAAATGTATCAAGGCAACAATTATGGC…
HphaGR92	381	MSRTRSISYIKPFYFLCCLFALVPPYKLGDRSKLSTSYKIYAIFHILFLIVFYYYSQVQFNSQHNPENTGIIKFLRIFSNALLLIISIVVRIDLIFVNGVGLKEFITEIWKISQDLDIHKRTKRAFYIYFTVLQVFFVFIVIVEIVLFINFDNMGAWCYFLHTNYIYYSESLTMMLVTLCAYMIQQLFSSLNGLITTNIRNVSNDTTENNQNYQILKNIRRYYCWICDIIDIYNKIYGFVIFCMIISCIIRNISLINIGLFLSQHNVEARWKLDGILMTVFFAQFSWSFIIIILIARYCKKVIDESEHTLKITYKWLSYASNKRTTPIESVLRDELILLMQQTVIRPQFSANGFFNVDYTLIGLVVQVLISYTIISVQLTT	ATGAGTCGAACTCGTAGTATCTCCTACATTAAGCCCTTTTATTTTTTGTGTTGTTTATTTGCTTTAGTGCCACCGTACAAATTAGGTGATAGATCGAAATTATCAACATCATACAAAATTTACGCAATTTTCCATATTTTATTTTTGATTGTATTCTATTATTATTCACAAGTACAATTCAATAGTCAACACAATCCTGAAAATACAGGAATTATCAAATTTCTCAGAATATTTTCTAATGCACTTCTATTAATCATTAGTATTGTTGTTAGAATCGATTTGATCTTTGTTAATGGTGTTGGGTTGAAGGAGTTTATCACTGAAATTTGGAAAATTTCCCAAGATCTTGATATACACAAACGTACAAAACGTGCATTTTACATCTATTTTACAGTTTTA…
HphaGR94	348	MNRRQNFSYLKPLYNLCCLFALVPPHRIGDRSKLSNSYKTYTIVHILLMIVSYIYSEKGQIRSHIVPDQLPISNFVRKSCNASILIICIINRINLIFINGVDLKEFFNEVWKISRDLDIYKRTKRGFFINFTILQFIFVIVVIAQILLFSSINRVENWVYFIENNYLLYSDGVIMMLMLHCGFIVKQLFHSLNKLLKSHTGDGENRRNFQILRNIRKYYCWICEIVDIYNKIYGFVIFSTTISCIIRNISVINAIFSFMHHDFVLKLNGTQQFLIVAVFVVQFVWSLIMVILIAHYCKAAVDESKATLKIAYKRLSSTAIKPKNPAETALKDELMLLMEQTVIRPQFS	ATGAACCGTCGACAAAACTTCTCCTATCTTAAGCCGCTTTATAATTTGTGCTGTTTATTCGCTCTAGTTCCACCACACAGAATCGGTGATAGATCGAAATTATCAAATTCGTACAAAACCTATACGATTGTGCATATTTTATTGATGATTGTTTCGTATATTTATTCGGAAAAGGGTCAAATACGAAGCCATATAGTTCCAGATCAACTACCAATCAGCAATTTTGTTAGAAAATCTTGTAACGCATCTATACTAATAATCTGTATTATCAACAGAATTAATCTAATTTTTATTAATGGTGTTGATTTAAAAGAGTTTTTCAACGAAGTTTGGAAAATCTCCAGAGACCTCGACATATACAAACGCACAAAACGTGGATTTTTTATTAATTTTACCATT…
HphaGR96	396	MSNNDHRYLKILLKQCQIFAIIPNFKIETPPTGRLKKLNKIYTIFCLIAMVLLFFYSNYGRNRTIYTTLTAVLIFLDRISHMSLLIFAVSNAIISVLINGEKIKLFLHDLYEMMNKFQIECSLKKLFIITEIFIVSNLILDGAFWITTVGIYIFKYYIGRSLYFFIYTTVILLLFCTVSILKKLLKKLNSNLKTTSLNLLNFKAVSVGNHVTHTELKFENILVVYQRDLREIRRNQFVIYESISVYNKLFGYQILFATIVAIIYTLDLLMLCLTFSKNMCMDDPQQILGLITICFLWMITIFVLISLVAYACDRTVKEYERTILICYKYLNQLPISLKRDNEFILQNELLAIIEQTNRLQLKFTAAGFFNVDVTMLGFIFGSVTSYIIVAMQFIEI	ATGTCGAATAACGATCACAGATATTTAAAGATTCTGTTAAAACAATGTCAGATATTCGCAATAATACCAAATTTCAAAATAGAAACACCCCCAACTGGGCGATTAAAGAAACTGAATAAAATCTACACGATTTTCTGCTTAATTGCAATGGTTTTGTTGTTCTTCTATTCAAATTACGGCCGCAATCGGACAATTTACACGACTTTAACGGCAGTTTTGATATTTTTAGATCGAATATCGCATATGTCGCTACTAATATTTGCTGTATCGAATGCGATAATTTCCGTATTGATAAACGGTGAGAAAATCAAATTATTTCTACACGATTTGTACGAAATGATGAATAAATTCCAAATAGAATGTTCGTTGAAGAAATTGTTTATAATAACGGAAATTTTC…
HphaGR98	381	MKVERYNNYQQDNLLVKIIFKISTIFGLSLPNLFNYNGVKIIYKVYTILFGFFLGGFAIYNIHYRYLYVFKQIEHAYYVILDILLIIVTTITNILAIIMVFKQRQNMQRIVQNLQEIERKIHQILQIRQKFNNTTLNLSFILIQIVITICISLDFIFDRINGNIIDFKFEIIEYLNVFLVSLTVFQIYYFSTVIRYDFEMIHKKLATIMNNQKNDLRIVLKLYDQLCDTIYLINKSYGLQILLLCFDIILSLIESMNLLMKYLVGTKQIIDNWSLVDLFTDTILSIIYIVFGVILAVSCNKTTNEVENISTICYKILLNFPISNQIQSDELIRNDLFLLAEHLNLKRIEFTAADFFPIDHTMLYMIFGSFTSYLVIVLQFK	ATGAAAGTTGAACGTTACAATAATTATCAACAAGACAATTTGCTTGTTAAAATCATCTTCAAAATATCCACAATTTTCGGTTTATCACTACCGAATTTGTTCAATTACAATGGTGTTAAAATTATTTACAAAGTTTACACGATTTTATTCGGCTTCTTCTTGGGTGGTTTCGCTATTTATAACATCCATTATCGCTATTTATATGTTTTCAAACAAATTGAACACGCTTATTATGTTATTCTCGATATTCTCTTGATTATTGTGACGACAATTACGAATATTTTGGCGATAATTATGGTTTTTAAACAACGCCAAAATATGCAACGAATTGTTCAGAATTTACAAGAAATCGAACGGAAGATCCATCAGATTCTGCAAATCAGACAAAAATTCAACAAT…
HcicCG11155a	862	GAIFTEDQKDASVELAFKYAVYKINKDRDLFPNTTLVYDIQYVPKDDSFRTSKKVCRQVEFGVQAIFGPSDPILGAHIQSICEALDVPHLEARIDFEPSSKELSINLHPSQEHMNKAFKDLMTFLNWTKVAIIYEEDYGLFKLQELVKSPGTTRTEMYIRQAGPTTYRQILREIRQKEIYKLIVDTNPKNIQKFFRAILQLQMNDYRYHYMFTTFDLETFDLEDFKYNSVNITAFRLVDVDHPKVKESLEIMEKFQPIGHAILNRSGIIQAEPALVFDSVYVFAKGLAAMDSGFTIKPMNLSCDTERPWDDGLSLYNYLDASGLHGLTGNLEFNGGKRSNFKLDLLKLKKEEIRKVGHWTPDGGVNITDPNAFYESHAPNITLVVMTREERPYVMVKDE…	GGGGCGATATTTACCGAAGACCAAAAGGATGCAAGTGTCGAATTGGCGTTCAAATATGCCGTCTATAAAATCAACAAAGATCGAGATCTGTTCCCCAACACGACACTAGTCTACGATATTCAGTATGTGCCGAAAGATGACAGTTTTCGAACGTCGAAAAAAGTTTGTCGACAAGTGGAATTCGGTGTCCAGGCTATATTCGGTCCGTCTGATCCAATATTGGGTGCACACATTCAAAGTATTTGTGAAGCACTAGACGTACCCCATCTAGAAGCTAGAATTGATTTCGAACCATCATCTAAAGAATTGTCAATCAATTTACATCCAAGTCAAGAGCACATGAACAAGGCATTCAAGGATTTGATGACATTCTTGAATTGGACGAAAGTCGCCATTATC…
HcicCG11155b	875	VVVVALPPVVKIGAIFTEDQRDSVTELAFKYAVYKINKDKTLLPYTSLVYDVQYVPRDDSFHASKRACNQVQYGVHAVFGPSDPLLGSHIHSICDALDIPHLEARLDLDTDIREFSINLYPAQHLLNAAFQDVMIYLNWTKVAIIYEEDYGLIKLRELVRSHNRDLEIHLRQADPESYRAVLKEIKSKEIHNIVIDTKPSNMQHILKGILQLQMNDYKYHYLFTTFDIETFDLEDFKYNFVNMTAFRIVDTSDLRVQEVLRDMVKFASGGTNRGHFNSTYIQAEAALIYDSVFVFAIGLQTLEQSHTLKLSNMSCDKEQPWDGGLSLINYINAVEFKGLSGPIEFKEGRRVQFKLDLLKLKQHALVKVGEWRPRDGVNITDKAAFFDPGTMNVTLVVTT…	GTCGTCGTCGTCGCGTTGCCGCCTGTTGTAAAAATTGGGGCAATATTTACCGAGGACCAGCGCGACAGTGTCACTGAATTAGCGTTTAAATATGCCGTTTATAAAATCAACAAAGACAAAACTCTACTGCCTTATACGTCTCTAGTATATGATGTACAATATGTGCCCCGTGATGACAGTTTTCATGCCAGCAAAAGGGCTTGTAATCAAGTGCAATATGGTGTACATGCTGTGTTTGGTCCATCCGACCCATTACTAGGTTCTCATATACATTCAATTTGCGATGCACTTGATATACCCCATTTAGAGGCACGTCTAGACCTCGACACTGATATTAGAGAGTTTTCAATTAACTTGTATCCAGCTCAACACCTGCTCAATGCAGCTTTCCAGGATGTA…
HcicCG3822	827	ILLLGGLFHPADDKQEIAFRYAVEKINSDRTILPRSKLNAQIERMSPQDSFHASKKVCHLLRSGVAAIFGPQSAHTASHVQSICDTMEIPHLETRWDYRLRRESCLVNLYPHPTTLSKAYVDLVKAWGWKSFTIIYENNEGLVRLQELLKAHGPYEFPITVRQLGEGTDYRPLLKQIKNSAESHIVLDCSTDRIYDVLKQAQQIGMMSDYHSYLITSLDLHGVDLEEFKYGGTNITAFRLVDPDGPDIRKITQEWNETRSRKGEVSLLAIKAETALMYDAVHLFAKALHDLDTSQQIDIKPLSCDAVDTWPHGYSLINYMKIVEMRGLTGVIKFDHQGFRSDFVLDIIELSREGLKKIGTWNSTEGVNFTRTYGEALTQIVEIMENKTFIVTTILSAPY…	ATTCTACTTCTAGGTGGTTTATTTCATCCAGCCGATGATAAGCAGGAGATTGCGTTCCGGTATGCTGTCGAAAAAATCAATAGCGATCGGACTATATTGCCAAGATCGAAATTAAATGCCCAAATCGAACGAATGTCGCCACAGGATAGTTTCCATGCGTCCAAAAAAGTTTGCCACCTGCTTCGTAGCGGTGTAGCTGCCATCTTTGGGCCACAATCGGCGCATACAGCCAGCCACGTGCAGTCAATATGCGATACAATGGAGATACCCCATTTAGAGACACGTTGGGATTATCGCCTCCGTAGGGAGAGTTGTCTAGTCAATCTTTATCCACATCCAACGACACTCTCCAAGGCGTATGTGGATTTGGTGAAGGCTTGGGGCTGGAAATCCTTTACG…
HcicGLURIIa	793	VCQLLGDGIAAIFGPQQSTINEIIQSISLTLEIPQFQTMWNPNLATFSKLAQSDKTFNIVNGIFNFNLFPNPYQLSKALATLVRENDWKTYTIIYETDDGLIRLQELLKVYNPKDPPVMYRKLGPGPDYRSVLKQIRAKNVLQIILDCKTDNIVNILLQAKEVKLLEEYHAYLLTSLDARTIDFSVLGDIKTNISIINIMNQNGLEKAIRNWELETYQPVQLSSKDIKVNTALMYDALNLFINSYSQLDRSEELYVKPLNCDPHAISSHGYPLAAFIAKKNMTFGRLLGPPLSGPIAFNKFGQRSSFQLEIMELKNHKFRVTGTWDSNYPNIINSTITSEDREKEKVQEISGRMFKVVSRIGPPYLMRKPPIEGRPYVGNNRFEGFAMDLIDEICKILN…	GTATGCCAGCTATTGGGGGATGGGATAGCGGCGATCTTTGGGCCGCAACAATCTACAATAAATGAAATAATCCAATCAATCTCTTTAACATTAGAAATACCACAATTCCAAACAATGTGGAATCCGAATTTAGCAACGTTCTCCAAATTGGCACAATCAGATAAAACGTTTAATATTGTCAATGGAATATTCAATTTCAATTTATTTCCGAATCCTTATCAACTGTCGAAAGCTTTGGCAACTTTAGTGCGTGAGAACGACTGGAAAACGTATACGATCATCTATGAAACTGATGATGGTTTAATTCGTTTACAAGAACTTCTAAAAGTTTATAATCCAAAAGACCCGCCAGTCATGTACAGAAAACTTGGACCAGGACCCGATTACAGGTCTGTATTG…	PAR,
HcicGLURIIc1	834	GAIFTEQNKENERIFNIAINEANLILNKDNYQLEPVIEYVNVNDPFNAMTATCNLLKQNVVGILGPSTEHNFKIVQSICDDKDIPLLVVRSNDDFIATVINLYPYQETLIRAYIDIIDAWNFQDFVILYENNESLQRIGYLVQHYYAQKYKIVAIELDRFGTGNYRPVLKEMLKSGATNFVIDCNIDVLEEVLRQIQQVSLMSEKYQFIITNLDLHTLDLIQYQYSEANITGMRFINPDSGQLQKLPKDYVQTEIDPLGTWRIRLETILIRDAVLMLTEALRELPKNFPQPKVDCNTNDPWILGSTVVNHIHNMRYFGASGVVRFDMKGHRSNFTLDVIELMEGGIVQVGAWDIFTGLNIQRVENEIVQVDNRSLTHKSFKVLITILPPFAVYKTSDTT…	GGGGCTATATTTACCGAACAAAACAAAGAGAACGAGCGTATTTTCAATATTGCAATAAATGAAGCGAATTTAATTTTAAATAAAGACAATTATCAATTAGAACCAGTAATAGAATATGTCAATGTCAATGATCCATTTAATGCAATGACTGCTACGTGTAATTTGTTAAAACAGAACGTTGTTGGCATTTTAGGGCCATCAACGGAACATAATTTTAAAATTGTCCAATCAATTTGCGATGATAAAGATATACCATTGTTGGTTGTACGTTCTAATGATGATTTTATAGCAACAGTCATCAATCTTTATCCGTATCAGGAAACGTTAATTCGCGCCTACATCGATATAATTGATGCATGGAATTTTCAAGATTTCGTTATTTTATATGAGAACAATGAA…	PAR,
HcicGLURIIc2	851	GVILDEETNDGEIIQHAVEQINSHEDNPDIILSVIIKTINQNDPYGALTTTCSLLLEKTVAIFGPTYTDNINAVQSLCDNKEIPHIITQYNYQPFMYDHTIINFHPHGPRLSRAYFEIIQSLDWTSFTLFYEDNESLLRMAELVLLAKQTFGVTVRQLDENGDGVYRKSLREARISGQRNFVIDCKLKSLEEVLLQAQQIGLMTPHYNFLITNLDFTTINLAPIQYSEANITGVNICVKFVCNRLFSKTPAVRIVKQQDPETGENLRSQTAFLLDALGMFTGALRWIPKFPNSILNEIACNQTNSLIFGTSLINLIKSSEYAGLTGVTSFDIEGYRSSFELDLVQLNHRGVEVIGAWDTKNGLKILPVKSEEIDNDPGSMRNRTFIVITTLTDPYGMLK…	GGAGTGATATTGGATGAAGAAACTAACGATGGGGAAATTATCCAACATGCAGTTGAACAAATTAACTCCCATGAAGATAATCCGGATATAATCTTATCAGTTATAATCAAAACAATAAACCAAAACGACCCATATGGAGCTTTAACGACAACTTGTAGTCTATTATTAGAAAAAACCGTGGCTATTTTCGGTCCAACTTACACTGATAACATAAATGCAGTCCAATCGTTGTGTGATAATAAAGAAATCCCCCATATTATCACACAATACAACTATCAACCCTTCATGTACGACCATACAATTATCAATTTCCACCCCCATGGTCCTAGGTTATCTCGGGCCTATTTCGAAATTATTCAATCGTTAGACTGGACGAGTTTCACGCTATTTTACGAGGAT…	PSE,PAR,
HcicGLURIId1	824	GGLFTDNESETAFRLAANLLNRRYQYSKYRVIPNALTINHYNTFNVNHQACNLLRKGVIGVFGPSSLYSSAYMTGVLDRKEMPHIETHCDIKLQRNNCLLNLYPHPSVLSRAIVDVIVAYNWKKFTIIYENEESLNRIGPLLDSFVNSHHLVTLKQLELDDDDSYRQTLTTIKHSDDVNFVVDCSIENLEELLKQTQQVGLMTERYNYLITNLDLQIIDLKQYQYGGTNITGIRIIDPEDPKVVHMTKKLHKTRLENGVKTKINTPPLSTALIIDAVDLFYETLTDLTNNGDFLITPKPLYCNSSDSWKYGHTIINLMKRKSIKGLTGMVTFDVEGFRRDFTLGIVALTNKGLNKIGSWSPAKRLNITRRVVVENVQLDEGSLVNRTFRIITCLTAPYA…	GGTGGTTTATTTACCGATAACGAGAGCGAAACTGCGTTTCGTCTTGCTGCAAATCTTCTAAATCGCCGTTATCAATATTCGAAATATCGTGTAATACCGAACGCGTTAACGATCAACCATTACAATACATTCAATGTAAATCATCAGGCTTGCAATTTATTGCGAAAAGGTGTAATCGGTGTATTTGGACCAAGTTCACTGTACTCATCCGCGTATATGACGGGGGTACTGGATCGAAAGGAAATGCCACACATTGAAACGCATTGCGATATAAAATTGCAACGTAATAATTGTTTATTGAATTTATATCCGCATCCATCGGTTCTATCACGCGCCATTGTCGATGTTATTGTCGCTTACAATTGGAAAAAATTCACAATTATCTACGAAAATGAAGAG…	PAR,
HcicGLURIId2	796	ALNAAIKLINDELRDNQYELEAVQVNVEIDNPFGAITAACTLIENGVIAILGPSSEDNSNVVQSVCDNKDVPHLEVRWDDQPVTPIINLYPYQDVLTRVYMDIITAWEFDSFVILYENNESLRRVGELLKLYDNKKNKIIVRQLDKAKQGNYRPVLKELWRSGAKHFVLDCSIDILEEVLRQAQQIGLMTFKESYIITNLDFHTLDLEPFQYSETNITGMRFIDPETPTIINLASEIFNISTSVADIPAWKLTLDMALVADAVIMFGQALKDLPVNFQPPSLTCNSTDTWPFGSTLTNLVKSLKHAGFTGNIQFDNRGFRSDFGLELIELKEGGITRIGNWTTSEGLNISRIYPPPPPPKEGSLANRTFIITGCLTEPYIMRVDSSIALYGNDRYEGFA…	GCCCTAAATGCCGCCATCAAATTGATTAACGACGAATTAAGAGACAATCAATACGAATTAGAAGCGGTTCAAGTCAATGTCGAAATTGATAATCCATTTGGCGCAATTACAGCAGCGTGTACGTTGATCGAGAATGGTGTTATAGCAATTTTAGGACCATCATCTGAGGACAATTCCAATGTCGTCCAATCGGTTTGCGATAACAAAGATGTACCCCATTTGGAAGTACGTTGGGACGACCAACCGGTCACACCGATCATCAATTTATATCCGTATCAAGATGTTCTAACTCGTGTGTATATGGATATTATAACCGCTTGGGAATTCGATAGTTTCGTTATATTATACGAGAATAATGAGAGTTTGAGGCGTGTTGGTGAATTATTGAAACTCTACGAT…	PAR,
HcicGlu-R1B	856	SIQEKLYFLGAIFEQGTDEVQTAFKFAMLNHNQNITGRRFELQAYVDVINTADAFKLSRLICNQFQRGVFSMLGAVSPDSFDTLHSYSNTFQMPFVTPWFPEKVLAPSSGFLDYAISMRPEYHQAIIDTVKYYGWPRIIYLYDSNDGLLRLQQIYQGLTPGSESFQVLNVRRISNVTEAIQFLRGLEEQSRWENKYVVLDCSADMAKEIVVSHVRDINLGKRTYHYLLSGLVMDDRWESEVVEYGAINITGFRIIDSTRKHVKDFLDGWKRLDPTTSQGAGRESISAQAALMYDAVFVLVEAFNKLLRKKQDVFRNNLRRGQIFNNGSKGLDCNASGGWVTPWEHGDKISRFLRKVELEGLTGEIRFSEDGRRQNYTLHVVEMTVNSAMVKVAEWSDET…	TCTATACAGGAGAAATTGTATTTTTTAGGTGCGATCTTCGAACAAGGCACAGATGAGGTTCAAACAGCGTTCAAATTCGCCATGCTCAACCACAACCAGAATATAACTGGGCGACGGTTCGAATTGCAGGCCTATGTTGACGTCATCAATACTGCAGATGCATTCAAACTATCAAGGCTGATATGCAATCAATTCCAACGTGGTGTGTTTTCGATGTTGGGGGCCGTATCGCCAGATTCCTTCGATACGTTGCATTCATATAGCAACACATTCCAGATGCCATTCGTAACGCCCTGGTTCCCAGAGAAGGTTCTAGCGCCGTCCAGTGGATTCCTCGATTATGCCATTTCTATGCGCCCTGAATACCACCAAGCTATAATTGATACAGTAAAATATTAC…	PAR,
HcicGluRK1a	891	LGVLFSEPNSPARVPLESAIYTANLLQQTFHYSINSQLIPKTDSFQSICNLTQNGDGLAGVFGPVLHVMTLPVIQSVCINLEIPHMQISWRPSAIYTEDATVINFYPDPGLLSQGLATIIRNLQWRSFVVLYENDDGLIRLQDALKIQDYNDGNAHNSVIVRQLGNGNDHRTILKDIYNSSEVRIILDCETDHIIEILKQAKEMKLLEEHNRYLLTSLDAHTVDLSILNTTANITTIRIIDMEDENFRRSVSDWRQYASREPDFDEKLYEDSAIKTEAVLMYDAVTSFIDSVQALHLTEPITPKPLDCNYQQKWDSGYRIISFMKRKTQSNTVSGPINFDTYGRRINFTLLVVQGNQDKAVAKWYPDMPQLLSFTKSDDERELDKGKELQEKKFIVSSR…	CTAGGCGTTCTGTTCAGCGAACCCAACAGCCCGGCCCGAGTGCCATTAGAGAGCGCAATCTACACTGCAAACTTGTTGCAACAAACGTTTCATTACTCGATAAACAGCCAATTAATTCCGAAAACCGACAGCTTTCAATCGATTTGTAATTTGACGCAAAACGGCGATGGTTTGGCTGGTGTTTTCGGTCCTGTATTGCACGTAATGACATTACCGGTAATTCAGTCGGTTTGTATAAATTTAGAAATTCCGCATATGCAAATTAGCTGGCGCCCTTCGGCTATTTATACAGAAGACGCCACCGTTATTAATTTCTATCCAGATCCTGGATTATTATCGCAAGGTTTAGCAACAATCATCCGGAATTTACAATGGAGAAGTTTCGTTGTCTTGTACGAG…
HcicGluRK1b	752	PILQSTCNQLTIPYIQTHWLPTNSYLDTMISLNFYPDSELLALGLKQLVDSLSWESFLILYQNRGGLVRLKQIIRHKNVMIERIQDDLPITLKTAINYQITNIIIDGDVEILVEVFKKAAELDMVSADYNYFLTNFDSHTLKLPDYECNITTVSIFDPYEQTFRDLVKFWERNERRNRLTIDPILIKTETVLMHDAMSLLIESVNSLKENVLFNRLTCDDNRFETGPDIVANMKDNFMNFPITGQSEFDPLGKRTNFTLFLFNNRNKMIASWNSKDTQNGVILKSDTEELMRNLQRSTLIVVTRFLQRPYVMLKPNHEDLIGNQRFEGYCVDLIKKVAKIANFTYQIHLVGVNRQIIDTHADLGIGDLTVTPEREEMVDFSLPFMRLGITVIYRKLDVE…	CCAATCCTACAATCGACATGTAATCAATTAACAATCCCCTATATACAAACACATTGGTTACCAACGAATTCCTATCTGGATACGATGATCAGTCTAAATTTTTATCCAGATTCCGAACTATTAGCTCTGGGCTTAAAACAACTAGTTGATAGTTTGAGTTGGGAAAGTTTCCTCATTTTATACCAAAATCGTGGCGGTTTGGTGCGTTTGAAGCAAATAATTCGCCATAAAAACGTGATGATTGAACGGATACAAGACGATTTACCAATCACGTTAAAAACGGCCATTAATTACCAAATTACCAATATAATCATTGATGGTGATGTGGAAATTTTGGTGGAGGTTTTTAAGAAAGCGGCAGAACTCGATATGGTCTCGGCTGATTACAATTATTTCCTA…	PAR,
HcicGluRK1c	466	MKLNMPYIQTIWQANDNFKPTTTALNFHPDPRLIGRALNVIVKNLNWQRFIILYDNQNNLNRLKLLLNLQNYQERTHRQSILIRKLLNGNDQRPLLKQIRKLGDFPIILDCDPMKITEIIRQIQDMKLESFFGNIFLTSLDGHTADFNGFDKISNITTIRIFDRYERGVDEMVKNWETYEYRRGHIVNFPTNQIKTETYLMTQATKFLIDAANLLNNREISEFPPLSCHNDDEQFPYGPQIITHMKSVRLRLENFELRAFDDFGNRTNFKISVIDGVENEIVAEWYTEKPDDLVSLRDEDERYKIFMKNIVNNTIIVSSKLVEPYLMEKQPIPGEFLQGNDRYYGYSKDLIQAIADKIGFDFEIMLTDNGKSGKFDEETETWDGIIGDILEHRAQLGIC…	ATGAAATTAAACATGCCTTATATTCAGACAATTTGGCAAGCCAATGATAATTTCAAACCGACAACAACTGCTTTGAATTTCCATCCAGATCCTCGACTAATCGGACGGGCATTAAATGTGATTGTTAAAAATCTAAATTGGCAACGTTTCATTATATTATACGATAATCAAAATAATTTGAATCGATTGAAATTATTATTGAATTTACAAAATTACCAAGAACGTACACATCGCCAATCGATTTTAATACGGAAATTATTAAATGGCAACGATCAACGGCCGCTATTGAAACAAATCCGTAAACTCGGCGATTTTCCAATTATACTCGATTGTGATCCGATGAAAATTACTGAAATTATCCGACAGATTCAAGATATGAAATTGGAGAGCTTCTTCGGC…	PAR,
HcicIR100c	516	DVKVIIVENLTILHYYLEELFEVIATAPRGNYIIFVTINLFKIHDIRQILKEFWYRRQLLNVLVQIPCYQQNENIFTYDPFYKNVDNTWGILRVRKLKEYVNRTDLIHPNLNNLNGYPIKVAIFERFPTTISVETVLKLDPTYSKLGQTNFYGGVDGNIVTQLSKTLNFTIEITNHTEGNYYGTTLKNGTTTGSLNLVVNRLVDLTGNGRFIKDLIENIEYTAPFSSDQVCIIVPKSKQIPHWVHIFNCFSFNAWIAILINVIISIIFWYFYKIIKMNRRNFSDAFFEIIRFTFQSPINLKNKRNLFICAYLMFNVIINGIFEGNLINAFTSNRDYKDIDTLEELDKSDLKIITSLDLFGYRESKLFHNLNKKVISMDVHAIDRTAYRRDYASVERRND…	GATGTAAAGGTGATAATTGTCGAAAATTTAACAATATTGCACTATTATCTGGAAGAATTATTTGAAGTTATTGCCACAGCACCACGGGGCAATTATATCATCTTTGTAACGATTAATTTGTTTAAAATCCACGATATTCGGCAGATTTTGAAAGAATTCTGGTATAGGCGCCAATTATTAAACGTGTTGGTTCAAATACCGTGCTATCAACAAAATGAAAACATTTTTACATACGATCCGTTTTATAAAAATGTTGATAATACATGGGGAATATTGCGTGTACGAAAATTAAAAGAATACGTCAATAGAACGGATCTAATTCATCCAAATTTGAATAATTTGAACGGTTACCCGATAAAAGTTGCAATTTTTGAACGTTTCCCTACAACAATCAGCGTA…	PAR,
HcicIR100d	496	LIISSNLEDFTTAYRQLSHSIWTKNRLYSILILTPMNYDGIGRILRELWTQFWTIKINIVIFQKYNNIHVYRPFEIVNNSRGIVQIYNSTRFMIGKNYELKRLNNYELSIKIFKRTPTAIRRIPVNMVDLPIYQHQKGGYYGLDGTILSELSKQMDFTIKIVDLAGKIFGDALSNGTITGTLDLIAQKQIDMAANGYFLNYYQTDQIEFTTPYFYDQICVLAPKSERVPQYMAIFHCFQRRTWCVLLITAILSVCFWLIFVKFKHNPSHNKNIDALMVLFSVPINTKKHNLFLGSLMLFNVIIVALFQGNLVKSFSVERHYPDINTLQELDKSNLKISTSLNVFNNNSHSPLIRNLYRKITRNYRKSRKQAAYKRNVVALERRRDANLFRLLYKSNDGV…	TTGATCATTTCGTCTAATTTGGAAGATTTCACAACAGCCTACAGGCAATTATCGCATAGTATATGGACGAAAAATCGCCTTTACAGTATCTTGATTTTAACACCAATGAATTATGATGGAATTGGACGAATTTTGCGTGAATTATGGACGCAATTTTGGACAATTAAAATAAATATTGTAATATTTCAAAAATACAACAACATTCATGTATATCGACCATTTGAAATTGTCAACAATTCAAGGGGTATTGTGCAAATTTACAATTCAACTAGATTTATGATTGGGAAAAATTACGAATTAAAACGTTTAAATAATTACGAGTTATCAATTAAAATATTTAAACGTACACCGACTGCTATTAGACGCATACCGGTGAATATGGTCGATTTGCCGATTTAT…	PAR,
HcicIR102	645	MLFYFILTILMKPSNCYRFLMTTASNEDLLRFSLSQCVSSASETYIDKGDVILYSIPITEHDPEISSSIYLNHLIIPDLTQNWPVFVRNNLNNVTGKNKRPCKNYIIQIRNVFELNQHLQALSGDTFWNPHAKFLIISATVFDDPIRVASDLLKQLWQFRVLNGVVFLVNRFNQTLIDVYTWFPYDYPNCGRNFSKIVHIDSCSFGIIANKTNWFEVLPKRFHDCEISVRIIEAPPFIINVANNSYNKHLSNKGLEINLLDVIAEQLDLKIRYISSDINATFGDVLPNGTITGNLQYLENSSDLAIGHYAKTYERSLKFDASIDYFQESLHWCVPHQPSNNFDNLTKVVTRQAWIVILVTYILITTLTWFNATDQEPKSYSNLSTCFLNSFAILLGIAI…	ATGTTATTCTATTTTATTCTAACAATTTTAATGAAACCATCGAATTGTTATCGATTTTTAATGACAACCGCCTCAAATGAAGACTTACTCCGTTTCTCATTATCGCAATGTGTATCTTCAGCTAGTGAAACGTACATCGATAAAGGTGATGTAATATTATATTCGATACCAATAACAGAACATGATCCGGAAATTTCATCATCAATCTACTTAAATCACTTAATAATACCCGATTTAACGCAAAATTGGCCGGTATTTGTGCGAAACAATCTCAATAATGTTACTGGTAAAAATAAAAGACCATGTAAGAATTATATAATCCAGATACGAAACGTATTTGAATTGAATCAACATTTGCAAGCATTGAGTGGTGATACATTTTGGAATCCACATGCGAAA…
HcicIR106	655	MQLFFKLSLFLLLFRIVSLNLQVVHKFYSRSQQSLLECVVNICDRFMPNGDKIVYSVSLTRLRATKIDISKNLFILFELHNRSKWTIVSLDGTKEMYERHDSIEYYQNYIIQINSFKDFRLSLKFLQFENNWNPHGRFLVLITTAINNPSYWANKLIRSLTKAQVVDIVVVVAKYTDPMKYLIYSWYPFYNGSCGKNYRLGTRLIDNCYNGNFLNNIDLYENKLVPSFNQCEINVRTIPWPPFTINIRNNSIFKQRSSYHNHGYDANILNIAAQKYNLKFRYIISKDKLNWGYINLSNPQEFLGNLKYLQTQEDDIAIGGYPKDLTTDLYLDSTVSYIQEGLHFCVPNNPITNGFEVMTKMITKGAWCLLLITYLIVTILLWLSTKDTNEKPAFKGILN…	ATGCAATTATTTTTCAAACTCTCACTATTTCTGCTTCTATTTAGAATAGTCAGTTTGAATCTTCAAGTTGTTCATAAATTTTATTCTCGATCACAACAATCATTATTGGAATGTGTTGTGAATATTTGTGATCGTTTCATGCCTAATGGTGATAAAATCGTCTATTCGGTATCACTAACAAGATTACGTGCAACGAAAATTGATATTTCAAAAAATTTATTCATTTTATTTGAACTACACAATCGATCAAAATGGACGATAGTTTCGTTGGATGGCACAAAGGAGATGTACGAACGACACGATTCTATTGAATATTATCAAAATTATATAATTCAAATTAATAGTTTTAAAGATTTTCGATTATCGTTGAAATTTCTACAATTCGAAAACAACTGGAAT…
HcicIR109	571	MKLFLLLIIGEIIQNIVTNKSNEACLNELIQNEFNDRDTIVVADNFRNVQLPNETLVYLIETAKFRQFLNTNFRKSTSATDLIINVDSFKIDEEIFQLANIQTKTLLIIDIHSVRFYSRNPQYFCNVDKIIENYCYNSDLFEIQRRFPNDNCNLKAVYLRGPPFVVDINRKKNPGVMVSLIRTISEKSGISINFDNNNRIFDDELLNNGSYLKLRQYFLDNRADLAIGHLFMNDTITNPYNYGATIYTDSLAVIVPMPKRLKSYRKLLKIFTTDTWMKLLQIITLTFFIYLVLSLIIGERITNFFQIFSDIIRLSLGNAVNLQPLSISVRILFFAYSLFALNIDSIYLGKLSSVLSMANYDTKIVKVVMFREKNLHCMSSWRIERLLLVSWIFQQLNVN…	ATGAAATTATTTCTCTTATTGATAATTGGTGAAATTATCCAAAATATTGTAACGAACAAGTCGAATGAAGCATGTTTGAATGAATTGATTCAAAATGAATTCAACGATAGAGACACAATTGTAGTTGCCGATAATTTCCGTAATGTTCAACTGCCGAACGAGACGTTGGTTTATTTGATAGAAACGGCGAAATTTCGACAGTTTTTGAACACGAATTTTAGAAAATCGACCAGTGCCACCGATTTGATAATCAATGTTGACAGTTTCAAGATAGATGAGGAGATTTTTCAACTTGCAAATATCCAAACAAAGACGCTATTAATCATTGATATTCATTCGGTTAGATTTTATTCAAGAAACCCCCAATATTTCTGTAATGTTGATAAAATTATCGAAAAT…
HcicIR112	587	MKNLCASVVVVLLIIKHNFSLKFNTTSDENIEKCLTQISHKYFKLTTLIIKDNQSINLQINKYEINYSYLHIFNDRRIKTKFNNIVAIINDVDQLNRIIIDLSQLEAYNSRANCVIVVNFEEAIDEFAQLLWKFRLYNSVIVQIAPNQTITIRQLDLIKSNCFQRITTKLVDLYYNGNFLRNYRLFSLSEDLERVYRKCPIRVGFYYAHPWINDVKNEKNPGIFVKLLNLYADHYRFRLNYLPPKPIYRDEMEIGFSVDSLYEDFENDTIDVFLGVGIIVLDKIFDITAIICENNIYWVAPKSPLLPTWKVILKLYPIDQSLCLGVVLLTLIVLYSYVSYKYQGGLFDISKSFLHFWAIFLNTSIIRRETHITLKTLTTSFTIFSLFFYVVNQVKLFAI…	ATGAAGAACTTATGCGCTTCTGTCGTTGTTGTACTTTTGATAATAAAACACAATTTTTCGTTAAAATTCAATACAACAAGTGATGAAAATATTGAAAAATGTCTGACTCAAATATCACACAAATATTTCAAATTGACGACGTTAATTATTAAAGATAATCAATCTATTAATCTACAAATAAATAAATATGAAATTAATTATAGTTACTTACATATATTTAATGATAGAAGAATTAAAACAAAATTTAATAATATTGTCGCAATTATTAACGATGTGGACCAGTTAAACCGAATTATAATCGATTTGAGCCAACTTGAGGCTTATAATTCTCGCGCCAATTGTGTAATTGTAGTGAATTTTGAAGAGGCAATTGATGAATTCGCTCAACTTTTATGGAAA…
HcicIR116a	554	EQITYATSSVKFDRYQIVFQNKQPHIVYNYNELKQSIYNEQNLKIKCNFYVIFEQNHEFLKKTITKLLKQNNLNVHGKYFIIIEELMTNHGIISMINFLFEKMDVYNVIILNNKKFLTWHPYETCNKNIQIHEIDTNFENFLTIFNHHIPKKLNNCPIRVTWIQRGVTVLNPFNKTSPGAFIELLNQIGESVNATIDYLKEDNIKIERVFVGNETLEMIEDKMDKLKVDIATTCLMNTALAGFTDSTYVLAGNYEIGVELLSMLTFILPQRKALPKWKSFYVLPSEFYILSLITILLSSLIVSISTRTSIFDSIFRIYQLFLQLSINTLPKQWCLRLYFVLLLIFIMEISTIYLSHVCSVFTKVILEPKITTIQQLVDSDIPIISYVGNFTLALRACDE…	GAACAAATTACGTATGCAACTTCTAGTGTGAAATTCGATCGATACCAAATCGTTTTCCAAAATAAACAACCGCACATTGTCTATAATTACAACGAATTGAAGCAAAGCATCTATAATGAACAGAATTTGAAAATTAAATGCAACTTCTATGTAATTTTTGAACAAAATCACGAATTTCTCAAGAAAACCATAACGAAATTGTTGAAACAAAACAATCTAAATGTCCACGGAAAATATTTTATAATAATTGAGGAATTAATGACAAATCATGGGATTATTAGTATGATTAATTTCCTATTTGAGAAAATGGATGTTTATAACGTTATAATACTCAACAATAAGAAATTTCTAACGTGGCACCCGTATGAAACTTGCAATAAAAACATACAAATCCACGAA…
HcicIR116b	563	MSVINKVLLNIGDYEQITYATSSVIFENYKTIFQNKQPHIIYNYNKFDKSADNGQSLKIKCSYYLILDQNGEFIKKTVTKLLKQNNLYVHGKYFIIIEELPRNQEIINTINFLFEEMNIYNIILVADNKFLTWYPYENGNKSIQFHEIIDIRAEFLLEVFKSHILKQLKGWPIRVSWTPKGIFIINPFNKTGKGASILLLNQIGECLNTTIDYMKKDNILIEKIFLGNDTFEAVENKINILKVDVATTIIQNTALIGLVHSTYILNGKYKIFLISDISGIFILPQRKPLPKWKIFNVLHFDICVLTIITILLSSLILSIATKTSLFNSIFRVYQLFLQLSINTLPKKWYLRLYLILLLLFIMEISAMYLCGVCSVFTKLTLEPKISTIQQLIDSDVPIL…	ATGTCTGTAATAAACAAAGTACTATTAAATATTGGCGATTATGAACAAATTACTTATGCAACATCTAGTGTAATATTCGAAAATTACAAAACAATTTTTCAAAATAAACAGCCACACATTATTTATAATTATAATAAATTTGATAAAAGCGCTGATAACGGACAAAGCTTGAAAATTAAATGTAGTTACTATTTAATTCTGGATCAAAATGGTGAGTTTATCAAAAAAACTGTCACCAAATTATTGAAACAAAATAATCTCTATGTCCATGGAAAATATTTCATTATCATTGAAGAATTGCCAAGAAATCAAGAGATTATTAATACTATCAATTTCCTGTTTGAAGAAATGAATATTTATAATATCATTTTGGTTGCCGATAATAAGTTTTTAACATGG…
HcicIR120	611	MKYCRYLVIFVLIVIKTESKLINKRILENERNPLTGEMREFMKFVIDENSREKDGFLLIMINKIEPEFSDFATQELNRNNSVTILNFDIDKITKPMLNPNHFKFVLTDPEGDLSHAQSSFNKVRSSRAKIVLILTKPPLPFFLKFLMDSYMKIQCINVIIAYEIDNRIEVHTMNPYSTKNKYVNLTSTKYTEQLFQEKGRNLHGYQINALLTYNDRTKVHNNQGKDFTIMQTIFSHLNGKLNVIKLNNQSIGNPWLSSMDNQTELNRIKRNILNDLKISILIKSESFTINDGIVENLNPHRQNDLAVLVPKSPKISLFKANSKLMTPGAWILYYSIVIGTFIVLVLIEKHTGSFVGYFDVYFKIHRLNVTNNLQKMPKNSFEKLLIFGLLIFFFLINTG…	ATGAAGTACTGTCGATATCTTGTAATCTTCGTTTTAATTGTAATCAAAACCGAATCGAAGTTAATTAATAAACGAATATTAGAAAATGAACGCAATCCTTTAACGGGCGAAATGCGCGAATTTATGAAATTCGTAATCGACGAAAATTCTCGAGAAAAGGACGGTTTCCTGCTGATTATGATCAATAAAATCGAGCCGGAATTTTCGGATTTTGCAACACAAGAATTGAACAGAAACAACAGTGTGACTATTTTAAATTTCGATATCGATAAAATCACCAAACCGATGCTAAATCCGAACCATTTCAAATTCGTTTTGACTGATCCAGAAGGTGATCTATCACACGCCCAATCGTCGTTCAATAAAGTCCGATCTTCGCGGGCTAAAATCGTTTTGATC…
HcicIR144	500	KYPITILDVNLENFTNFYWQQPDFYLINIGENLEIITKLSRFDPFKPTAKFIVIVSKVSPELLKILSKFYIFRVTIVDEFNQTFAYSPFKNRDIHRPNLELIHLGRCGFRFDWEPPGLWINTQIFALIQCMPPYVICEGNQENPQGIEIYILELLRELLRFEIVYQINTTYEESFGVLQKRHVDLIVGSYRTLNPSKFKNFDFTTNHLHDRPVWVVPKAFTPYWKRLILVFNGKLWLLLLFTMLLMGKICENFYNIGFWAIIFELFRMFFNQNHRLSYLKSGSTRILAVFWTVFSMLMVISFSSKLIYAFFGDYKTTQIKTFSGIVESNLPIGVTRDVLIMFNEDDELKPIVNNFQICPHGTSCLNKTAFNGNFVSCYGDRNINYRTSRAYIGKNGETM…	AAATACCCAATAACTATACTGGACGTGAATTTGGAGAATTTCACGAATTTCTACTGGCAACAACCGGATTTTTACCTAATTAATATTGGAGAAAATTTGGAAATTATCACAAAATTATCACGATTCGATCCATTCAAACCAACCGCAAAATTTATTGTAATCGTATCGAAAGTATCGCCTGAATTATTGAAAATCCTATCGAAATTTTATATTTTTCGAGTAACGATCGTTGATGAATTCAATCAAACATTCGCGTATTCGCCGTTCAAAAATCGGGATATCCACCGACCGAATCTCGAATTAATCCACCTGGGAAGGTGCGGGTTCAGATTCGATTGGGAGCCACCCGGATTATGGATCAACACTCAAATATTTGCGCTAATTCAGTGTATGCCGCCG…	PAR,
HcicIR145	527	YKSNNNYTSCCYLINSTKSNLINWLIEYNYCPFYTVTNGEDFQRSAIKVDEIYLFFDSIDNILLMVNKLRAINVWNSDSRTQFIITETIYDRSIIFEKLQQLWYNYSLINFIIIFVNNNQLEILSYHPFNSPNIVNYTQESYNNLFPDKLNNLNGYQLRVSLYDEEPRTGRRNGKWYGKDYRMLRVIVDMLNATYRIVTPKYPSNFTEAYDNIRNNRTDFCFISRFCRDFNRKYEFSYPHEMESLVAIVPKAQQISESKSLLLMFSYRYYLLISSLIIVLTLLLRFSTNQTDSIKCLLGIWCTFLQTPNKYFDQHDSIGRFLLILWCYFGLLFTTIFQSIFVATLIHPNYYKDIDTILQLKQSKLPIYTSTVYKSYLPESINLSVNAISVDERYKMLQQ…	TATAAATCAAATAATAATTATACATCGTGCTGTTATCTAATAAATTCAACGAAATCGAATTTAATTAATTGGTTGATAGAATATAATTATTGTCCATTTTATACGGTAACAAACGGTGAAGATTTTCAACGATCGGCAATTAAAGTTGATGAAATCTATTTATTTTTCGATAGTATCGATAATATTTTATTAATGGTAAATAAATTACGTGCAATAAACGTATGGAATTCGGACAGTAGAACGCAATTTATTATCACCGAAACAATCTATGATAGAAGTATTATATTTGAGAAACTACAACAATTATGGTATAATTACAGTTTAATTAATTTTATTATAATTTTCGTTAATAACAACCAATTGGAGATTCTCTCGTATCACCCGTTCAATTCCCCAAAC…
HcicIR147	455	TIDDLFQQLPFWDLKSNLHLIVCEPVKDRLLYEFFDFMWSRRILNYVLVLITDKLEVLTFNPFKNETIRKYKYRNCLKLFANKLRNLYGHPVKIAMYQNNFIKNINGTWIGFFAERMYLIMGILNATVDVIETSSKTGIIDIERSIYQNESECSFMPITTPLIEQEMFDFLTLGFETTYMVVLVPALGKESYQSGNILKVFDQYIWIGLILSAISVGTINLIQQYFDNRIRVPYFDSIRVLLGQSLENSHQKTKIIKFLFLIWMTICFLFDNLFQGGLVSKLTRPKQIEIRTIADLTNSKLPIYRIDAVRNDTIVRLPQLESYLIGVSTEDFWAKLASCNRSEALILVHLLAKNYVSYCTKSNSPMRIMDEILWKAHGTYLFRKNSIYIDEIRRIILWL…	ACTATCGACGATTTATTCCAACAATTACCATTCTGGGATTTGAAAAGCAATCTACATTTGATCGTTTGTGAGCCTGTTAAAGATCGGTTATTGTATGAATTTTTCGATTTCATGTGGTCTAGACGCATTCTAAATTACGTTCTAGTATTAATTACTGATAAACTGGAAGTTTTAACGTTTAATCCGTTCAAAAACGAGACGATTAGAAAGTACAAATATCGAAATTGTTTAAAATTATTTGCGAATAAATTGAGGAATTTGTACGGTCATCCAGTAAAGATTGCAATGTATCAAAATAATTTCATTAAGAATATTAATGGTACATGGATCGGTTTTTTTGCCGAACGGATGTATTTAATTATGGGGATATTGAATGCTACAGTTGATGTGATTGAAACT…	PAR,
HcicIR150	508	KSTIFENYLREILKFYDIKSLIAIYNNNRQFAEYSKNLYKLQRPVFDLHLARLGEFNRNYERGVVIEESKINVIFIGDLQEFPQILHLSRQIHFWKDRDKIVVIVDNYQQSDYLQLQKNFKECFNYYIVNIIFLIPSFSSDGLTYNPFLNNYTVIATTTDPYPDKLLNLHGYQLKVSMFDNIMDSAFDGRNYIGRDGTASRTILERLNATFIYHQTLETETLPLVDVQLYEVGNRTVDFGFNTRYVKRMFANLVEGTYPHDSDNLVGLVPVLRSTSNASILSLLPLIGWFETLTGVVLFIGSVVILAKINKQYCDLSKLIITALIVFLGISAKSMRINNYRIVLYFYVFFSFITNTLIISKLTSVLTAPAGVEQINTVEQLAETNYKISTLARYKVMLD…	AAGTCGACAATTTTTGAGAATTACCTCCGAGAAATCTTGAAATTCTACGATATCAAATCTTTGATTGCCATCTATAACAATAATAGGCAATTTGCGGAATATTCAAAGAATTTATACAAATTACAACGACCTGTCTTTGATTTACATCTAGCAAGATTGGGCGAATTCAATCGAAATTATGAGCGTGGTGTTGTAATCGAAGAGAGCAAAATCAATGTAATTTTCATTGGAGACTTACAAGAATTTCCGCAAATACTCCATTTGAGTCGCCAGATCCACTTTTGGAAGGATCGCGATAAAATTGTGGTAATCGTCGATAATTACCAACAATCCGATTATTTACAATTACAAAAGAATTTCAAAGAATGCTTCAATTATTATATCGTCAATATAATATTT…	PAR,
HcicIR151a	557	MKKSLLVLYLLIINQILCNILSDILQKIFVKEYCLYYITDNTTHENFLQKSLTLTNLPIVSFDFETFKQTNYNSQCNGVIICTNNLNQAGKLIADNLQYYHNIKPYERIAIYFCDNNEELQEEFLIATKDYGVDIFLLQFSDNKQEIKSIYKNRKLTKSENFQWTTTIEPRNKSATIVTFPCNPFYIIEDNDKITGGVEFVMMNEFLKNYKIQYKILKKSGNNFHNFWQKSLKMVENGTANFATCSHWHISILSKNLDSTYPLEQICVTFLVPQPHLSPYFTFIFQAFQPIVWLMVILVSIIAFLIFYVINLFYRNFGVHTRNDTLLILFDLIHSYAVGGLRLLPLSNQYILKKIFLFWLIYCVLLKIYYTAGMTSVLTRVKYLDQIKTVDDMIEKQIK…	ATGAAAAAGTCACTGTTAGTGCTCTATTTATTGATAATAAATCAAATTTTGTGCAATATACTGTCAGATATTCTCCAGAAAATCTTCGTTAAAGAATACTGTCTTTATTACATTACCGACAATACAACTCATGAGAATTTCTTGCAGAAATCTCTAACATTAACGAATCTACCGATAGTTTCGTTTGATTTCGAAACTTTCAAACAAACCAACTACAATTCTCAGTGCAATGGTGTTATAATTTGTACCAATAATTTAAACCAGGCTGGCAAATTAATTGCGGACAATCTACAATATTATCACAACATTAAACCGTACGAACGTATTGCAATTTATTTTTGCGACAACAATGAAGAATTACAAGAAGAATTTCTAATTGCAACTAAAGATTATGGTGTT…
HcicIR151b	393	PFIITAFQCTPYFYIDNNNNIKGGIEFNAINEIMKNWPHQYLILRMNKKSNLDLHEYWTIGRLLIANKTADLAACAQFHYAMTQLNVDTTYPLEQLCVSFLVPKPTLLPHSTFILQAFSTELWLIILAILICICIIIYLAIAIYRRDRHKRMHRDRVAIFFDILHLVFSGSTRFTPAPNKHTARILFAILYCFSVIFSTYYNAGITSSLTNPKLTNRIRTVEDMAEKKISWLGGDYFINYLQDSPVKTFNILSKFSTKSRQKAQSIIIKKLPNNFIADIDGLYEDELQKLTNLHQCFVTNYIAFGLKKHSPFTRIFNSYRSKFNENGLMLFWLSNTTLIKENFKLNEALLHNNNLEEAIIDWKRFKSALYMLVIGDALAICVFIYELYSARNK	CCATTTATTATCACAGCTTTCCAATGTACACCGTATTTTTACATTGATAATAACAATAATATAAAAGGTGGCATTGAGTTTAATGCTATTAACGAAATAATGAAGAATTGGCCACATCAATATTTGATTTTGAGGATGAATAAGAAAAGTAATTTAGATTTACATGAATATTGGACAATAGGTCGTTTATTAATTGCGAATAAAACAGCCGATCTAGCAGCGTGTGCACAATTTCATTATGCAATGACCCAATTAAATGTCGATACAACTTACCCTTTAGAACAACTTTGTGTGTCATTTTTGGTACCAAAACCGACGTTATTACCGCACTCTACATTTATTCTACAAGCATTCTCGACTGAACTTTGGTTGATAATTCTTGCAATTTTAATATGTATT…	PAR,
HcicIR151c	395	PFIITAFQCTPYFYVDNNNNIKGGIEFSAINEIMKNWPHQYLILTMNNKSNLPLHDYWTIGRLLIDNKTTDLAVCSQFHNALSQLNVDTTYPLEQLCVTFLVPKPTLLPHFTFILQAFSTELWFIIFGILICIYIIVYFAIATYRKDRHNNNKMHHDKVAIFFDLLHLVFSGSTRFTPAPNKHTARILFAILYCFSVIFSTYYSAGITSSLTNPKLTNRIGTVEDMAEKKISWLVPDYLINYLHDSPVKTLKILSKLSMKDRQKAQSMIIMKLSNNFIADIDGLYEEEKRKLTILHECFITNYIAFGLKKYSPCTRIFNYYTSKFNENGLTLFWLSNTTLIKENFEKNQALLYKHNLEETIIDWKRFKSALYMLGIGDVLAICVFIYELYSARNK	CCATTTATAATCACAGCTTTCCAATGTACACCGTATTTTTACGTTGATAATAACAATAATATAAAAGGCGGCATTGAGTTTAGTGCTATTAACGAAATAATGAAGAATTGGCCACATCAATATTTGATTTTGACGATGAATAATAAAAGTAATTTACCTTTACATGATTATTGGACAATAGGTCGTTTATTAATTGATAATAAAACAACAGATCTAGCAGTGTGTTCACAATTTCATAATGCACTGAGCCAATTAAATGTCGATACAACTTATCCTTTAGAACAACTCTGTGTAACATTTTTAGTGCCGAAACCGACGTTATTACCGCACTTTACATTTATTCTACAAGCATTCTCGACTGAACTTTGGTTCATAATTTTTGGAATTTTAATATGTATT…	PAR,
HcicIR21a1	689	MIPENVTVSLSLIIVFGVLLSAIQSISIADNGNIIKRALQKSHEKSQLEKWEGKFLWRSKKFDQTSSLVELLHNIANKYLSDCPSVILYDNYTEKNDDLLLEKLLKNLPNIYLHGQITEDYRLERPELIVEQQTCHNYILFLKDVMHCKKIIGPQQQDRVIIVSRSSQWRVYEFLSNEVSQSFLNLLVISMSEKLGTSSKNVRLIYTNVCIMKFLFNCVVLSVVRRSGVAVCNTVKSDRANLGIAGLYITNERLDMLDMTNFHSQDCAAFISLTSTALPRUYRAIMGPFHWTVWLSLTLIYLFAILPLAFSDRHTLRHLLKNPSEIENMFWYVFGTFTNCFTFTGSWSKSDKITTRILIGFYWLFTIIVTACYTGSIIAFVTLPVYPEAVDTIDQLLKG…	ATGATCCCTGAAAATGTCACAGTTTCTTTATCACTAATCATAGTTTTTGGCGTTCTCTTATCAGCAATTCAATCAATTTCTATTGCTGATAATGGTAATATAATCAAACGTGCTCTACAAAAATCGCATGAGAAGTCTCAGTTGGAAAAATGGGAAGGCAAATTCCTGTGGAGAAGCAAAAAATTCGATCAAACTTCATCGTTAGTTGAGTTGTTACACAATATTGCAAACAAATACCTGTCCGATTGTCCATCGGTCATATTGTATGATAATTACACAGAAAAAAATGACGATTTATTATTGGAAAAACTGCTCAAAAATTTGCCAAATATATACCTACATGGTCAGATTACAGAGGATTATCGTCTAGAACGACCGGAATTAATAGTTGAACAACAA…	INT,
HcicIR25a	479	QKPFIIKDENAPKGYKGYCIDLIDRISEILHFDYEIVESSDGQFGRMDETGKWSGIIKDLIDKKADIGLGSISVMAERENVIDFTVPYYDLVVGITILMKQPTTPTSLFKFLTVLEDEVWLCILAAYFFTSFLMWVFDRWSPYSYQNNREKYKDDEEKREFNLKECLWFCMTSLTPQGGGEAPKNLSGRLVAATWWLFGFIIIASYTANLAAFLTVSRLDTPIESLDDLSKQYKIQYAPLNGSSAMTYFERMANIEARFYEIWKDMSLNDSLSEVERAKLAVWDYPVSDKYTKMWQAMKEAELPNTLDEAVDRVLDSRTSSEGFAFLGDATDIRYLELTNCDLQMVGEEFSRKPYAIAVQQGSPLKDQFNTAILQLLNRRELERLKEKWWSRNPERKFC…	CAAAAACCGTTCATTATAAAAGATGAAAATGCACCAAAAGGCTATAAAGGCTATTGTATTGATTTAATCGATCGTATCAGTGAAATTCTCCATTTTGATTATGAAATTGTTGAATCAAGTGATGGCCAATTTGGTCGTATGGATGAGACTGGTAAATGGAGTGGTATTATAAAGGATTTAATTGATAAAAAAGCCGATATTGGACTTGGTTCAATTTCTGTAATGGCTGAACGTGAAAATGTCATCGATTTTACTGTGCCATATTATGATTTAGTTGTTGGTATAACGATATTGATGAAACAACCAACAACACCAACGTCATTGTTTAAATTTTTAACAGTTTTGGAAGATGAAGTTTGGCTTTGCATTCTAGCTGCATATTTCTTTACAAGTTTCTTG…	PAR,
HcicIR40a	685	LIDENGGDLVTAIFDIIEGLTTDQITICFDNHTNVDFIETLSRKFITNQISVELFNVTLVEIQDKYFEFIGDRVNDHKTSYSIFFCTHKLYEHILLEIKNYDYIRRNIVYIFNWGRQPFQRYFIRNIENVMKIYVITNPRNDTFRVYYSQALSYKTHHLEMVNWWRQSVGLFYHPTLPTRYKNVYKDFNGKIFKIPVLHKPPWHFVKYTNNSMTVLGGRDDCILSLLSRKLNFRYEYIDPPERIQGSVSENGTINGVLGLVWKRDVDLFIGDVALTFERSNYVEFSFITLADSGAFVTHAPSKLNEALALLRPFHWQVWPAIAVTFIVVGPMLYAIIALPNCWRPRFHIRSHVRLLFDCTWFTTTVLLKQTGREPSSSHKARFFTIILSISATYVINDM…	CTTATCGACGAGAATGGTGGCGATTTAGTTACGGCAATTTTCGATATAATCGAGGGCTTAACAACCGATCAAATCACAATCTGTTTCGATAATCACACGAATGTCGATTTTATCGAAACACTATCGAGAAAATTCATCACCAATCAAATTTCGGTAGAATTATTCAATGTGACACTAGTGGAAATTCAAGATAAATATTTCGAATTTATTGGAGATCGGGTTAATGATCATAAAACTTCGTATAGTATCTTCTTCTGTACGCATAAATTGTACGAACATATCCTACTAGAGATTAAAAATTACGATTATATCCGGCGGAATATCGTGTACATCTTCAATTGGGGTAGGCAACCATTCCAGCGTTATTTCATCAGGAATATAGAGAATGTTATGAAGATT…
HcicIR41a1-1	623	MLLKLYSRILINLLVEKYFHDRRCLMIFTDNSSDYNFDYNGFLPAIKLYGDDPNFDLIFNYQGCQGILINTQDPSVIIERFEYEIRHNLERFNRRRYLILSNFNENYKRIYQLPELYYILDLLVVIPKLSAINSEKSLDFMENHEIMFEFQTHKYIGITDHNQSIILNYWFANNQTFGSRTNLFPNKLRNQRGRELRMATFDYPPYSIIGHAAEEAYGSEYSIGYFFAKKYNMTPVLVLNDDYWGNIYPNGTGYGLLGNIAEDRADIGFAALYTWEFCYHHLDLTKPSVRTGITCLVPAPKLAAGWLTPLISYTLDVWICIIAIFSLSVIISTLSQQFYNNLDQNEENNGNYINILILLSNSTLLVFKRLVVQALTNYEFPKKRINKFISFLMLIFGLI…	ATGTTACTCAAATTATACTCGAGAATTTTGATTAATTTATTGGTGGAGAAATATTTCCACGATAGAAGATGTTTGATGATTTTCACTGATAATAGCAGTGATTATAATTTCGATTATAACGGTTTTTTACCGGCAATAAAACTATATGGCGACGATCCAAATTTCGATTTAATCTTCAACTATCAGGGCTGTCAAGGTATTTTAATCAACACTCAAGATCCGAGCGTAATCATCGAACGATTCGAGTATGAAATTCGGCACAATCTAGAAAGATTCAATCGTCGTCGTTATTTGATTCTATCGAATTTTAACGAGAATTACAAGAGAATCTATCAACTGCCCGAATTGTACTATATTCTTGATTTATTGGTGGTTATACCGAAATTATCGGCGATTAAT…
HcicIR41a1-2	602	MFVFYQTTFLINQIISQYFQSYNCVFILKENNRFQYANQFPIVVINVENSSDYSLMFNNYGCQGVIIDSKRPEIVLKEVESRIFFQLERFNKRRYLIVIDDNEQEMENIFQLKQLDYIVDLLVVKIVNNQNDRFIFFNRNDIIFEFFTHKYVGVEANNEPIFINKWFGNNQSFLNEQKLYPDKLTNQFGRNFRISTISYPPFAVPVLDENDNLTEYYGSELTIAIYFAKIHNMTPIIMIDNEIGYIFGDFNGTGVQGTLLADNADIGISTLESWANLNNYLDFTVPSIRDGVTVLVPAPKEVVGLLAPVHAFGTHIWLAVGFTFIISIIVLSLKLYCHNRVIMEIDNIEEQRSAIQHFLQSILIIYKAFLSQYITDNEMPKKIYSKINITLLTMFGLLI…	ATGTTTGTTTTCTATCAAACTACATTTCTAATAAATCAAATAATAAGCCAATATTTTCAAAGTTATAATTGTGTCTTTATTTTAAAGGAAAATAACCGTTTCCAATACGCGAATCAGTTCCCGATTGTTGTAATTAACGTTGAAAATTCGTCGGATTATAGTTTAATGTTCAACAATTATGGATGCCAGGGTGTTATTATTGATAGTAAACGGCCAGAAATTGTATTGAAAGAAGTCGAATCTCGTATTTTTTTCCAATTGGAGCGATTCAATAAACGACGATATCTGATTGTGATCGACGATAATGAACAAGAAATGGAAAATATTTTTCAGTTGAAACAATTGGATTATATTGTTGATTTATTGGTGGTGAAAATTGTAAATAATCAAAATGATAGG…
HcicIR41a1-3	342	MFVFYQTTFLINLIINQYFQNHNCIFILNENNRFQYTNQVPIVVINVENSSDYNLMFNNYGCQGVIIDSKQPEIVLKKVETRIRSQSERFNERRYLLLIDNEQEKENIFHLKQLDYIIDLLVVKIVNNRDDRFIFFNRNDTIFEFFTHKYVGLDTNNEPILVNKWFGNNQSFFNRYPDKLTNQFGRKLRISTFSYAPYAFPVLDENNNLMEYYGSELTTGIYFAKTHNMTPIIMVDIDNRIGDIFGDFNGTGVQGILLKDNADIAIGSLEAWPTSCNHFDITVPSFRSGVTVLVPAPNMVVGLLIPVYAFATRIWLAVGLTFIISVIFLSLKSYFYQYKRVI	ATGTTTGTTTTCTATCAAACTACATTTCTAATAAATCTAATAATAAACCAATATTTCCAAAATCATAATTGTATCTTTATTTTAAACGAAAATAATCGTTTCCAATACACGAATCAGGTCCCGATTGTTGTAATTAACGTTGAAAATTCGTCGGATTACAATTTAATGTTCAACAATTATGGATGCCAGGGTGTTATTATTGATAGTAAACAACCTGAAATTGTATTAAAAAAAGTAGAAACTCGTATTCGTTCCCAATCGGAACGATTCAATGAACGGCGATATTTGCTTTTGATCGATAATGAACAAGAAAAGGAAAATATTTTTCACTTGAAACAATTGGATTATATTATTGATTTATTGGTAGTGAAAATTGTAAATAATCGAGACGATCGATTC…	PSE,PAR,
HcicIR41a1-4	345	MFVFYQTTFLINLIISQYFQNHNCIFILNENNRFQYTNQVPIVVINVENSSDYSLMFNNYGCLGVIIDSKQPEIVLKKVETRIRSQSERFNKRRYLILIDDNEQEMENIFQLKQLDYIVDLLVVKIVNNRDDRFIFFNRNDTSFEFFTHKYVSLDANNEPILVNKWFGNNQSFFNEQKLYPDKLTNQFGRKFRISTISYPAYAVPVLDENNNLMEYYGTELTIAIYFAKTHNLTPIIMVDIDNQIGKIFDDFNGTGVQGILLKDNADIGIGALETWPTSCNYFDITAPTIRTSATALVPIPKFKIDFPTVYAFATEIWLALGLTFIISVIFLPLKSYFYHYKRVI	ATGTTTGTTTTCTATCAAACTACATTTCTAATAAATCTAATAATAAGCCAATATTTCCAAAATCACAATTGTATCTTTATTTTAAACGAAAATAATCGTTTCCAATACACGAATCAGGTCCCGATTGTTGTAATTAACGTTGAAAATTCGTCGGATTACAGTTTAATGTTCAACAATTATGGATGCCTGGGTGTCATTATTGATAGTAAACAACCGGAAATTGTATTAAAAAAAGTAGAAACTCGTATTCGTTCCCAATCGGAACGATTCAATAAACGGCGATATTTGATTTTGATCGACGACAATGAACAAGAAATGGAAAATATTTTTCAGTTGAAACAATTGGATTATATTGTTGATTTATTGGTGGTGAAAATTGTAAATAATCGAGATGATCGA…	PAR,
HcicIR41a1-5	620	MSAIFHYTTFLINLIIDQYFQNYNCVFILQDLDNFQYNSNQIPAVLIKIRNQSDYGLMFKNYGCRGIIIDSKQPEISLKEIERSLLYSQERFNNRRYLIVLNDNGNFDKIFRLQQLNFIADLLVVKIVNNRNYIKFYLNQTEEVIFEFFTHKYVSFADNNAPILINKWFNKNQSFLNQNHLFPDKFTNQQGRKLRISTLTYPPYTVPGNYQIFVDNNGGFLSFYGSELTTAIYFIKNHNMTPIGILNDDADQLWGDIFENFTGTGLRGKLLDDSADIGFASVALWESAFRYLDFSVPLIRTGVTSLVPAPKUVAGGLLTPVYSFGTQIWISVGCTFIISIIVLSLELYFYNHNPEVDNESLFYSFIKSVGIVYRIFLSQSFAETKLPKVILTMLMVFGL…	ATGTCGGCAATTTTTCATTATACAACATTTTTAATAAATTTAATCATCGATCAGTATTTTCAAAATTACAATTGCGTTTTTATCCTGCAAGATTTGGACAATTTCCAGTACAATTCGAATCAAATTCCAGCTGTTTTAATTAAAATAAGAAACCAATCGGATTATGGTTTAATGTTCAAAAATTACGGATGTCGTGGTATTATCATTGATAGTAAACAACCGGAAATTAGTCTAAAAGAAATCGAGAGAAGTCTACTTTATAGTCAAGAACGATTCAATAATCGACGATATTTAATCGTATTGAACGATAATGGAAACTTTGATAAGATTTTCCGGTTGCAACAATTAAATTTTATCGCCGATTTATTGGTGGTGAAAATTGTAAATAATCGGAATTAT…	INT,
HcicIR41a1-6	388	MENIFGLKELDFIVDLWGKIYKNFTGTGAQGALLEDRSDVAMGSGAMWESSYPYLDFCVPSIRTAVTALVPAPKLKIGLLTPVYGFGSYIWLTLGCTFIISVIVLSLKLYFYDHNREIREVREGGGLSQNFIKSIILVYKLFLCQPITNNEMPKEVYTRVILTLLMVLGLLITSLYSSCYTSIMTIRKYEKAIDTLQDLVNKRLNWAGIDTAWLESIMQFEEPEYRKIVELFVVASDDQLEIYSKTKKIGFTMERFSAKSYAISDFIKRDIIKYYHIMKYDIYWTYCVIMARESSILLPVLNRFILDAHAGGLLSQINLAKFRPTIHRKADFYVHKIPQNQQKGHNVVKLNWSHVVGPFIFLFIGYSISSVVLIIEISVYKNSRKFKI	ATGGAAAATATTTTCGGATTGAAAGAATTGGATTTTATTGTTGATTTATGGGGGAAAATCTATAAGAATTTCACAGGAACCGGCGCTCAAGGGGCTCTATTAGAAGACCGAAGTGATGTGGCAATGGGTAGTGGAGCAATGTGGGAATCTTCTTATCCTTATCTCGATTTTTGTGTACCCTCAATTCGAACTGCAGTTACAGCTCTTGTACCGGCTCCAAAACTTAAAATCGGCTTATTAACACCGGTTTATGGGTTCGGTTCGTATATCTGGTTGACTCTTGGTTGTACTTTTATCATTTCTGTTATTGTTCTATCATTGAAATTATATTTCTACGATCACAATAGGGAAATTCGTGAAGTTCGAGAAGGGGGTGGTTTATCACAAAATTTCATAAAA…	PSE,PAR,
HcicIR41a2-1	599	MKYINILLKILIQRYFIESRCIFLFTDNFSAIEHNFSIPIVYLNNELLPEKLFRNYGCRDIIIDYNNSQAIFQKFEYLIRFQSERFNTRRYVILWKNSIESCIQHFFQLDEFQHICDVLLINNQIDIGNNIKDKYRHFYEANNNEIYQFFTHQFGSNEKPKKIQLLDKWFSKNSSFLFNNDLFPNKLKNLFGKNYTIGSLDYRPYSVIDSDKGIIDGTEGRLIIDFCTKYNITVNFKSFSDWGDVYSNWTGSDLLGSIALQETDIGYAALYSWDKFYNYMDYSKSFIRAAVTTIVPAPKPATGWLIPILPFSTQTWKALIVTFISSIIILFIILIINNSRDLWAKFEYSSMVLTTMFLLQSHLYQKRINKLFIGAILLNVVIISSSYSSGLASIMTIPR…	ATGAAGTATATTAATATCTTGTTGAAAATATTAATACAACGTTATTTTATCGAATCACGTTGCATATTTTTATTTACAGACAATTTTAGTGCAATTGAACACAATTTTTCTATACCAATAGTTTATTTAAACAACGAATTATTACCGGAAAAATTATTTCGCAATTACGGTTGTCGTGATATTATTATTGATTACAACAATTCACAAGCGATTTTCCAAAAATTTGAATATTTAATACGTTTCCAATCGGAACGTTTCAACACAAGACGATATGTGATTTTATGGAAAAATTCCATTGAAAGTTGCATTCAACATTTCTTTCAACTCGATGAATTTCAACACATTTGTGATGTTTTATTAATAAATAACCAAATTGATATTGGAAATAATATTAAAGAT…
HcicIR41a2-2	603	MLNTETLLKILINTYFFNARCLFLISDNLNIYQKNFSTPVVHFTNELLPEKLFRNYGCRDIIIDYNHSQEIFQKFEYLLRFQWERYNTRRYVIFWENNSKKSIEEFFQFNEFEHVCDVLLITKQEISEDYRNINNKRVLFHRNGERNEIYQFSTHQFGGNKPRKIQLLDKWFSKNSSFLLHTNLFPDKLANLQGRNLVVATMNYRPYSVVDHDKRIFDGTEARLVYEFMKKYNSKPVFLQIRESNWGDVYPNGTGDGVLGKVAVGEADIGYAALYYWEKFYSYSDFSRNFIRAGMTVIAPAPLPEAGWAIPILSFSTETWMILALSFIICTFTVFLTLHFESSGNLTKKFDYSITILTRLYLLQSLNNIPGRKVFKYLLGMILLKVLIISSSYSSGLAS…	ATGTTAAATACTGAAACATTGCTGAAAATATTGATAAATACGTATTTTTTTAACGCGAGATGCTTATTTCTAATTAGCGATAATCTAAATATTTATCAAAAGAATTTCTCCACACCGGTGGTTCATTTTACAAACGAATTATTACCGGAGAAGTTATTTCGAAATTATGGTTGTCGTGATATTATTATCGATTACAATCATTCACAAGAGATTTTCCAAAAATTTGAGTATTTGTTGCGTTTTCAATGGGAACGTTACAACACTAGACGATATGTGATTTTCTGGGAGAATAACTCGAAGAAGAGTATTGAAGAGTTCTTTCAATTTAACGAATTCGAGCATGTTTGTGATGTTTTATTGATAACAAAACAAGAAATTAGTGAAGACTACCGAAATATC…
HcicIR41a2-3	357	LLKDNADIEIGSLAAWPTSCKYFDFTVPSIRTGVTALVPAPKIVVGLLTPVYAFATQIWLALGLTFIICFIFLSLKSYFYQYKRVSMEIDDMQEQKSIFQHFRQSMFIIYKVFLNQSITDYEIPKEVHTKIIVILLTLFGLLITSFYSSNYTSIMTIPLYEKSIDTVQDVINSRLQWAGADYAWVESIEQYEEPKYVELLKLFVLAPHDQLIVYSKAKQFGFAMERLSSKSYTVQNFMKRDTIKYYRIMKEDIYWVHCVLLARRSSVLLPELDRFILNTHAGGLLTKLHDMAIDANFDFYVNRVLSYPSKDLEIEKLNWSHVVGPFIILFVGYIISSIVFIIEIFLFKNRRENSITN	CTCTTGAAAGATAATGCTGATATCGAAATTGGTTCGTTAGCAGCCTGGCCAACCTCATGTAAATATTTTGATTTTACCGTACCGTCAATTCGGACTGGCGTTACTGCGCTTGTACCAGCTCCCAAGATAGTGGTTGGTTTATTAACACCAGTTTACGCTTTTGCTACTCAAATTTGGCTAGCTCTCGGTCTTACTTTTATCATTTGTTTCATATTTCTGTCATTAAAATCATATTTTTATCAATACAAAAGAGTAAGTATGGAAATTGATGATATGCAAGAACAGAAGAGTATATTCCAACATTTCCGCCAATCGATGTTTATAATTTATAAAGTTTTTCTAAATCAATCTATCACAGATTATGAAATACCTAAAGAAGTCCATACGAAGATTATTGTA…	PAR,
HcicIR41a3-1	600	MQYINTLLEILISNYFIESRCIFFFTGAFNVNRPIFSTPIVNLMNEILPEKVFRNYGCRDIIIDYNSQEIFQKFEYLLRFQWERYNTRRYVIFWENNTENSVHEFFQFHEFKHVCDVLLITKQEETNNHENINNKINIFNRTTDKNEIYQFFTHQFGGNNKSRKILLLDKWFSKNSSFLFNNNLFPDKLTNLLGRNMIVSTMNYAPYSVITISDGIETRVIFEFFKKYNLKAKFLQVEDFNWGDVHPNWTGNGILGNVAMEFADIGLAGIFRWERFYKYLDFSAQLLRVGMTVIAPAPKPAAGWSIPVLPFSIHTWIAFAFAFIGCTFILFLALNILNYGNLKKKFVYSLSTSTRIYLFQSINIISEEKAFKYVLGLMLIKILIISSSYSSGLASILTI…	ATGCAGTACATTAATACATTACTGGAAATTTTAATAAGCAATTATTTTATTGAATCGCGGTGTATATTCTTTTTTACTGGCGCTTTCAATGTAAATAGACCTATTTTTTCTACACCAATCGTTAATTTAATGAATGAAATATTACCGGAAAAAGTATTTCGAAATTACGGTTGTCGTGATATTATTATTGATTACAATTCACAAGAGATTTTCCAAAAATTTGAGTATTTGTTGCGTTTTCAATGGGAACGTTACAACACTAGACGATATGTAATCTTTTGGGAAAACAATACCGAAAATAGTGTTCATGAATTTTTTCAATTTCATGAATTCAAACATGTTTGTGATGTTTTATTGATAACAAAACAAGAAGAGACTAATAATCATGAAAATATCAAC…
HcicIR41a3-2	618	MLTVDYINILLKLLVNSYFIKSNCIYSLYIFTDDSNIIELDFPLPIVHFTNELLPEKLFRNYGCHDIIINYDNPQEILHNFEYLIRYHTEERYNNRRYVIVWKDNIENSLETFFQLEEFDHVCDVLLIKIQNATKRENFALRNHYFYDRITNNDQIFELFTHQFDGNKPRKIQLLDKWFSKNSSFLHHNHLFPNKLRNLLGRNFVISTMTYAPYTVIHSDKGVFDGIEIRLIFEFFKKHNLTASFEQVEDYNWGDIYPNWTGYGILGEVAMGNADIGFAGIFLWGKFYNFIDFSKHLLRVGMTVVAPAPMAAAGWLIPALSFSVDTWTILALTFIASIFTLFLSLSVQNYINIQKFSNLIMKFDYSSITLTRIYLLQPLVIIPKGNIYKCLIGMFLLKI…	ATGCTAACTGTAGACTATATTAACATATTACTAAAACTGTTAGTAAACAGTTATTTCATTAAATCAAACTGTATATATTCACTGTATATATTCACGGATGATTCAAATATAATTGAGCTTGATTTTCCATTACCAATAGTTCATTTTACAAATGAATTATTACCGGAGAAATTATTTCGAAATTATGGTTGTCACGATATTATTATTAATTATGATAATCCACAAGAAATTTTGCATAATTTTGAATATTTAATTCGTTACCACACAGAGGAACGTTATAATAATAGACGATATGTGATTGTATGGAAAGATAACATTGAAAATAGCCTCGAAACATTCTTCCAATTGGAAGAATTTGATCATGTTTGTGATGTTTTATTGATAAAAATACAAAATGCA…
HcicIR41a3-3	542	INYDNPQEIFQKFEYLIRHQSVERYNNRRYVIVWKDNTENSLETFFQLEAFDYVCDVLLIKIQNATKRENVALKNHYFYDRITNNDQIYELFTHQFGGNKPRKIQLLDKWFSKNSSFLHHNHLFPNKLQNLLGRNFVVAAMNYAPYTVINSDKGVFDGIETRLLFEFFKKYNLTASFRQIEDYNWGDIYPNWTGYGILGEVAMDNADIGFAGIFFWEKFYNFTDYSKHLLRIGMAVITPAPKLAAGWSIPVLSFSADTWAIIALTFIASVVTLVLSLSFQNFGNLKTKFDYSLINLTKAYLLQSIVIIPGGNVYKCLIGMFLLKVLIISSSYSSGLASVMTIPRYGKPILSVQDLADSNLEWGSADSAFILAIQNVNYGPYKKIKTTFRVYPQSKLGEL…	ATTAATTATGATAATCCACAAGAAATTTTCCAAAAATTCGAATATTTAATTCGTCACCAATCAGTGGAGCGTTATAATAACAGACGATATGTGATTGTATGGAAAGATAACACTGAAAATAGCCTCGAAACATTCTTCCAATTGGAAGCATTTGATTATGTTTGTGATGTTTTATTGATAAAAATACAAAATGCAACTAAACGAGAAAATGTGGCTCTTAAAAATCATTACTTTTATGATAGAATCACGAATAACGATCAAATTTATGAGTTATTTACACATCAATTCGGTGGTAATAAACCAAGAAAAATCCAACTACTCGACAAATGGTTTTCGAAAAATTCCAGTTTCTTGCACCACAATCATTTATTTCCGAATAAATTACAAAATTTATTGGGG…
HcicIR41a3-4	618	MDHINTLLKLLVNSYFIKSNCIFLLTDDSNIIEHNFPLPVVHFKNELLPEKLFRNYGCRDIIINYENSQEIFQKFEHLLRLQWERYNTRRYVILWRNNTENNLQQFFQLDEINHVCDILLITIENTIDKHRNVDERDYYLNRSDNRSEIYELFTHQYGGNERPRRVLLLDKWFSENSSFLFNNHLFPDKLTNLLGRNYAIATMDYRPYSVADHANGIFDGIETRVLFEFYKKYNLTGTFLKIADYNWGDVYPNGTGDGILGKVALGNADIGFAGIFLWGKFYKYLDFSKHLLRVGMTVIAPAPKPAAGWLVPILPFSIEIWAILSLSFIACTFTLFIILSFPSYNNLNRKFNYSLITLTRAYLQQSVKLINERNLHKYFLGIILVKISIITSLYCSGLS…	ATGGACCATATCAATACATTACTAAAACTGTTAGTAAACAGTTATTTCATTAAATCAAACTGTATATTCTTACTCACGGATGATTCAAATATAATTGAGCATAATTTTCCATTACCAGTAGTTCATTTTAAAAATGAACTATTACCGGAGAAATTATTTCGAAATTATGGTTGTCGTGATATTATTATTAATTACGAGAATTCGCAAGAGATTTTCCAAAAATTCGAACATTTATTACGCCTCCAATGGGAACGTTACAATACTAGACGATATGTGATTCTATGGAGAAATAACACGGAAAATAACCTACAACAATTTTTCCAACTCGATGAAATTAATCATGTTTGCGATATTTTGTTAATAACAATAGAAAATACCATCGATAAACATCGAAATGTA…
HcicIR60a	625	LNRKGPIFGNYTIECLEQIAINNFYYLNKYDMKTNYSLLLLTIAVDSGDLSTIEDGVLRRFHQLSKWSIEIVTNHSQIEFKSTQIDDDKRQFVLDVNTNFYLISIRKAEDLARKLAILINLSNYNQRGLFLIYSVNSLSTGEVQQIFDKLLERMVFKILLLTPKNLHNFHLYSLDYRRVNGENCLDFSRILRLNRCRNGRFLNKSLDYHQSMLTTDFNNCTMNVYADQIEPFVIAADEGIEIALLQLQSELLNLTFNITTGENYFWGPKTNNNDYGNYSINYVYQDLYLGIGNMAPSILYINDFEFTRQYFQENLVWIVPMADYVEKWRVLTIIFTTEVWAICGSLVVITAVFFYKFATKIDNNYYNNFNNNFFQSLQLLIGLSTPTKPKHDRTRLIYS…	TTAAATCGTAAAGGGCCAATTTTTGGGAATTATACGATCGAATGTTTAGAACAGATAGCCATCAATAATTTCTATTATTTAAACAAATACGATATGAAAACGAATTATTCGCTATTATTGTTAACAATAGCGGTCGATTCCGGTGATTTATCGACGATTGAAGACGGTGTTTTGAGGCGATTCCATCAACTGTCGAAATGGTCGATTGAAATCGTAACAAACCACTCGCAGATCGAATTCAAATCGACCCAAATCGACGACGATAAACGACAATTCGTCTTGGATGTCAATACGAATTTCTACCTAATTTCGATACGGAAAGCCGAAGATCTCGCCAGGAAATTAGCGATTTTGATCAATTTATCGAATTATAACCAACGTGGTCTGTTTTTGATTTAT…
HcicIR68a	706	MVKYLISNKCICIVTDNVYGVLFQIDWFKRFNGFLSFIFTKVDDSEDLLIPSANIQKSLTLANHEDCQLYLIFLANGLQALRLLRYGDRYRVVNTRSKFLILFDNRLFDRNYYYLWKRIIDVVFIRQYSKRKQSSNNRPWIELTTVPFPSAISSVFVPRRLDIWTNSKFRYNVDLFQDKTKNLNNQTLRVAIFPHLPGITKEQQLNSANQGRTLINYSNANYSGVEIEILTTVSNTMNFQYTIYEPDNIEMVLWGGYQGVGKYTGLVGEMVYTRADIALGDLYYTPYMLDLMDLSLPYNTECLTFLTPEALSDNSWKTLILPFKPTMWACVLICLVICSFIFHYLARFHQQISQLRIKQQDSIDKKKIVTISFFYETKDDMKYSKLKELYNLPKYENQP…	ATGGTGAAATATTTAATATCGAACAAATGCATTTGTATTGTTACTGATAACGTTTACGGCGTGTTATTCCAAATCGACTGGTTTAAACGCTTCAATGGTTTTCTATCGTTTATTTTTACAAAAGTCGACGACTCGGAGGATTTACTGATACCATCGGCAAATATCCAAAAGTCGTTAACATTAGCCAACCATGAAGATTGTCAATTGTACTTAATTTTCTTAGCGAACGGTTTGCAAGCGTTACGTCTATTGCGCTACGGTGATCGCTATCGCGTCGTCAATACGCGATCGAAATTTCTAATCTTATTCGACAATCGTCTATTCGACAGGAATTACTATTATTTGTGGAAACGTATCATTGATGTTGTATTTATCCGACAATACTCGAAACGTAAGCAA…
HcicIR75b1	640	MLIQPVLLSLLTINLKISNGNSDENSRKLSVIVDFLSLQKPSSTIRIYSFLCWNKEISVVKPLSSKYRLSTIKTLGNFKNSPKFKHHHYFLVDLNCENSQQILQKAENLKLFDAPFSWIIFNITDYQKGTPKISPTIGSKVFFINPINNSFEIKAIYKLNKTLDSFIENPIGQWTEQYGFQYFNELIISRNRTNLMGHKFVGSYVLTNLDSLNHLWDYRHRHVDSITKANYILIHHLIDMLNATRAFLLQRTWGYKNQTTGKYNGIVGDLLDDRSDIGATPMFLSIERILLIEFIAMTTPTYMKFIFRSPPLSYVTNVFTLPFDRTVWHYCFTMVGVILLCLYIITIWEWKEPVFRRKIEDQHNSLQPDIFEVAMMEIGAISQQGSDNEPKSISGRIAM…	ATGTTAATCCAACCAGTACTCCTATCATTGTTGACGATAAATTTGAAAATTTCCAATGGAAATTCAGACGAAAACTCCAGAAAATTGTCAGTTATTGTTGATTTTCTCAGTTTACAAAAACCATCATCGACGATACGAATTTATTCGTTTCTATGTTGGAATAAAGAAATTTCAGTTGTTAAACCACTATCATCAAAGTATCGTCTATCGACAATAAAAACGTTGGGAAATTTTAAGAATTCACCAAAATTCAAACATCATCATTATTTTCTTGTGGATTTAAATTGCGAAAATTCTCAACAAATTCTACAAAAAGCTGAAAATTTAAAATTATTCGACGCACCATTCTCCTGGATTATCTTCAATATTACTGATTATCAAAAGGGAACTCCGAAAATT…
HcicIR75b2	393	MISEIRVDLLQDSVGYYGKSEIISQFSCNKSGEIQICEDQINILPITERSFYHQLSQNFIVYTVDLTCRNSTKIINKVRFUILIIETVTVWNFSKIHRRHYSTPIEFUFMGNWSGNGXINSKFDKITSRRRKNLKRINLNTCLVITHNESLKHLTDIIWIKILFSYKLIFKIIRDIYIDSIAKVDYVLVEHLSHIVNVNLNYCIQNTWGYKDENSSWNGMIGELVRKEAEIGGTALFLTINRIDIVDUITMTTTTRSKFIFREPKLSYVTNVFVLPFDKYVWICTFFILIVVTFVLYITTKWEKIVKKKHENTPTINFVNEEGHSDWTEIAFMTFGALCQQGTTETPHSYPRRIILIFLFTSLMFLYTSNSANIVALLQSSSKSIETLEDLLK	ATGATTTCGGAAATTCGGGTAGATTTACTTCAAGATTCAGTGGGTTATTACGGAAAATCGGAGATAATTTCTCAATTTTCCTGCAATAAATCTGGTGAGATCCAAATTTGTGAAGATCAAATCAACATACTACCAATAACCGAACGATCGTTTTATCACCAACTTTCGCAGAATTTCATCGTCTACACCGTCGATCTAACTTGCCGAAATTCAACAAAAATCATCAATAAAGTACGATTTTAAATACTAATAATCGAAACTGTTACTGTGTGGAATTTTTCGAAGATTCATCGAAGACACTATTCGACACCGATCGAGTTCTAATTTATGGGGAATTGGTCCGGCAATGGANTCATTAATTCGAAATTCGACAAAATTACATCAAGAAGACGTAAGAAT…	PSE,INT,PAR,
HcicIR75b3	582	LVGYDGKSAIISQFSCNKSESFNSVKEFSKNQIIILPITERSFFHQFPPNFIVYIVDLTCENSTKIIDKANSAKLFASPFRWLFFNSDSKCDEIVKNFANTEILVDSDVTIVVKLNEVWKFSKIYRRHYSTPIEFEFMGNWSGNRILINSKFDKITSRRRKNLKRINLNTCLVITHNESLKHLTDKRDIHIDSIAKVNYVLVEHLSDIVNVNLNYSIQNTWGYKDENSSWNGMIGELVRKEAEIGGTALFLTINRIDIVDYIAMTTTTRSKFIFREPKLSYVTNVFVLPFDKYVWICTFFILIVVTFVLYITTKWEKIVKKKHENTPIFNFVNEEGHSDWIEIAFMTFGVLCQQGTTKTPHSYPGRIILIFLFTSLMFLYTSYSANIVALLQSSSTSIE…	TTAGTGGGTTATGACGGAAAATCGGCGATAATTTCCCAATTTTCCTGCAATAAATCCGAATCGTTTAACTCGGTGAAGGAATTCTCGAAAAATCAAATTATCATACTACCAATAACCGAACGATCGTTTTTCCACCAATTTCCGCCGAATTTCATCGTCTACATCGTCGATCTAACTTGCGAAAATTCAACAAAAATCATCGATAAAGCGAATTCAGCCAAATTATTCGCATCCCCATTCAGATGGCTGTTTTTCAATTCGGATTCGAAATGCGACGAAATTGTCAAAAATTTCGCAAATACGGAAATTCTCGTCGATAGTGATGTGACAATTGTAGTAAAACTCAATGAAGTGTGGAAGTTTTCGAAAATTTATCGACGCCACTATTCGACACCGATC…
HcicIR75b4	533	ANRLNLFKTRIKWLILNFNNTTLARNLNILIDSQFTIVTPIEDKLELSLIYKIRRDHNKFARNFIGVYSIDKNRFLQLNNFTFATNRTNLQGSLLRISYILTQPDSINHLRDYRDKHIDSVSKISYILLHPILDQLNVTKLYNLRRIWGNFNYTTGLFDDGMLHDLQTEKADVGGTCMIPTMERFEIMLCYSMYAPNNLRFILRAPPLSYVENIATLPFQTNVWYACYIITVIILIVMYVIVLWEVKSKYYFEEVGDSRNLLNYDDLSLEFSDICLLQLGVVSQQGVEIEPKSYSGRIATFIILLAMMFLYTSYSANIVALLQSTSDSIKTVDDLLESGISLGAEDVVYNHYHMSRDQHPLRRELYRKKIAPEGQRENFFKLEDGIRKMQTEFFAFHSD…	GCGAATCGTTTGAATTTGTTCAAAACTCGAATAAAATGGTTGATTTTAAATTTTAATAACACAACTCTAGCTAGAAATTTGAATATTTTAATCGACAGCCAATTCACTATCGTTACACCAATTGAGGATAAACTAGAATTGAGTTTAATTTACAAAATACGAAGAGACCATAACAAATTCGCCAGGAATTTCATCGGCGTCTATTCGATTGATAAAAACCGTTTTCTACAACTCAACAATTTCACGTTTGCCACAAATCGGACAAATCTACAAGGGAGTTTATTGCGAATTTCTTATATTTTAACCCAACCGGACAGTATTAACCATCTTCGCGATTATCGCGATAAACACATCGATAGCGTATCGAAAATTAGCTACATTCTCCTCCACCCAATACTC…	PAR,
HcicIR75b5	519	ANQLNLFKTPTKWLILNSNNETLLDGNLNILTDSQFTIASPIEDNKLELNLIYKIRKDHDRFVRNFVGIYSIDENRFVNFNKFTFAANRTNLQESLFKVSFVLTRNDSINHLDDYREKHIDSVTKNSFKLLQPMLDQLNVTRQFIVRDDWGVVNRTTKTIDGGMLGDVYDGKSDFSGTIGLLISARIGMFTCVHMYGPNHLKFIFRAPPLSYVKNIATLPFETEVWYCCYLFLFVFLLGLFLIISWEIKSRVYAKEVGDTTNLLNHNGINLNLSDVCLLQIGALSQQGIEIEPKSYSGRIITFTLLLTLIFLYTSYSAHIVALLQSTSDSINNVEDLYESRIRVGAEDVVFNHYLLTTPQTALHQAFYHKKLVPNGENTNFLKLEDGIRRVQTEFFAFH…	GCAAATCAATTAAATTTGTTCAAAACTCCAACTAAATGGTTAATATTAAATTCCAATAATGAAACTCTACTGGATGGAAATTTGAATATTTTAACCGATAGTCAATTCACTATCGCTAGTCCAATTGAGGATAATAAGCTGGAATTGAATTTGATTTATAAAATCCGCAAAGATCATGACCGATTTGTTAGAAATTTCGTTGGAATTTACTCGATTGACGAGAATCGTTTTGTAAATTTTAACAAGTTTACATTTGCCGCAAATCGGACAAATTTACAAGAAAGTTTGTTTAAAGTATCGTTCGTTTTGACCCGCAACGACAGCATCAATCACCTAGACGACTATCGTGAGAAACATATCGATTCGGTAACGAAAAATAGTTTCAAATTACTACAACCG…	PAR,
HcicIR75b6	516	ANRLNLFKIPTKWLILNSNNKTLLDGNLNILTDSQFTIASPIEDNKLELNLIYKIRKDQDRFVRNFVGIYSIDENRFVNFNKFTFAANRTNLQKNLFKVSYALDHDDSLNHLDDYRDKHIDSISKIGLKLLHPMLDQLNVTKKLILQRHWIVFNGTMEIPNTGMFGDLSTGKSDFSGSPSFFRLKRLELFTCVHLYVPNYAKFIFRAPPLSYVKNIATLPFETEVWYCCYLFLFVFLLGLFLIISWEIKSRAYAREIGDTTNLLNHSGINLNFSDVCLLQIGALSQQGIEIEPKSYSGRIITFTLLLTLIFLYTSYSAHIVALLQSTSDSIKTVEDLYESSISVGAEDSEFNHFSLTASQKTIDQLLYHKKLAPNGNKRNFLKLEDGIRRVQTEFFAFH…	GCAAATCGATTAAATTTGTTCAAAATACCAACAAAATGGTTAATATTAAATTCCAACAATAAAACTCTACTGGATGGAAATTTGAATATTTTAACCGACAGTCAATTCACAATCGCTAGTCCAATTGAAGATAATAAACTGGAATTGAATTTAATTTATAAAATCCGCAAGGATCAGGACCGATTTGTTAGAAATTTCGTTGGAATTTACTCGATTGATGAGAATCGTTTTGTAAATTTTAACAAGTTTACATTTGCCGCAAATCGGACAAATTTACAAAAAAATTTGTTTAAAGTATCGTACGCTTTAGATCACGACGACAGTCTCAATCATCTAGACGATTATCGCGACAAACATATCGATTCAATATCGAAAATTGGTCTCAAATTACTCCATCCA…	PAR,
HcicIR75c	498	YFFEKHHWLVVTARKFQFQEVFKQAALNINSNVHLAVFNSSGWSIYDIYNQAYRHNGRLIIGELGFFNSTIGYRAKLETNKFWIRRNMSGVVFKSAVVVPNSRIKLDEYLYSEERRQENSMHRFQSTTIRYCRDFFNFTQRTESWGYRQQNGNFDGLVGLLERKLVDFGSSPLLLKFDRLPVVDYSYGNWILRSTFIYRRPKIEVDSYEIFLRPLSDSVWICVFCVLILAILLLKIVLNQETKLYNDWNDRIDNWSTLFLLILGVICQQGLICHPRLFSSRTLLISTLLFSVLIYQFYSASIVSYLLMEPPRIINNLKDLADSNLKAGIEDILIDRDYFKQTTDPIAIDLYNRKIKGQTNNDGFYQPQDGLNLVKIGGFAYHVETSTAYPIIGELFTNQ…	TATTTTTTCGAAAAACACCACTGGTTGGTTGTCACCGCTCGAAAATTCCAATTCCAGGAGGTTTTCAAACAAGCCGCTTTAAATATCAATTCAAATGTACATTTGGCTGTATTCAATTCGTCCGGTTGGTCGATTTACGATATTTATAATCAAGCGTACCGGCATAATGGTCGATTGATAATTGGCGAATTGGGGTTTTTCAATTCTACAATCGGCTATCGGGCCAAATTGGAAACGAATAAATTTTGGATTAGACGGAATATGAGCGGAGTTGTCTTCAAATCGGCCGTAGTTGTGCCGAATTCTCGGATTAAATTGGACGAATATTTGTATAGCGAGGAGCGCCGACAAGAGAATTCGATGCATCGATTCCAGAGTACCACGATTCGTTATTGCCGC…	PAR,
HcicIR75d	600	MKLLIILIGIIEIDSLLDLNLIRAYFDEKSTKFATIFTCSSRFERFQFSRQLFFNDNRKISIFDVDFPQIELTLQTSREHISVVADFDCPNIENLLIQCGFRKFFGVRHHWLLITSSLENCDKFENVTLNIDADINLAVFDEIYRNFLIIDVYNPASRHGGLLNFTKIGFYDDKIGFNARIVADKYWTRRNMSSVRFKTMVVLPVPFHGSLREYLDSDDNRTVNTFNRFHSRLVHFCRDFYNFSMDTFLAKSWGYTKADGTFDGMVGALNHSEIDFGSSPLFVRTDRAKFIDYGRNTWILDANFIFRNPKARTSIEIFLKPLSTSIWLITGMFALSSVLILKLVTTYERRRFNYNVETTWSLSSLYTLGAFCQQGAPTTPHLLCGRITTITILLLSVII…	ATGAAACTGTTAATAATACTAATTGGAATTATCGAAATAGATTCCCTATTAGATTTGAATTTGATTCGCGCCTATTTCGACGAGAAATCAACGAAATTCGCAACAATTTTCACCTGTTCCAGCCGATTTGAACGTTTCCAATTCAGTCGACAGTTATTCTTCAATGATAACCGGAAAATTTCGATTTTCGATGTTGATTTTCCGCAAATCGAACTAACATTACAGACATCACGTGAACATATTAGTGTTGTTGCCGATTTCGATTGCCCCAATATCGAAAATCTATTAATTCAATGTGGTTTTAGGAAATTCTTTGGTGTAAGACACCACTGGCTCCTTATCACATCATCGTTAGAAAATTGCGATAAATTCGAAAATGTTACACTCAATATAGATGCG…
HcicIR75e	493	FLLTATGWEFSEFSKISNEFPIDIDVEFILAIINNNGSIQLFRPYKIRKINNIIWSYYGNWSVNGLFINNQTITKERMNLKQTKFVVGLTILHNDTFQQLHDFKDVHVDSFAKLAYGCVHHIFQIHNATFTLATNPSFGYYNETTGRISGLVRMIADGEVDIAGCLYMYESRYRFIDFLHTGLVYEMRFLVHKPSTSSMKNIFVLSFTNGVWWVLLLVLLIFAIFVRIILNFETRSNRIRMVYSASDVGLIALEALCQQGTTTEPASLSGRIIVLIFFAAFMFVYVSYSANIVVLLQSTTPLDNLEELLNSRIEVAGENAEYARNYFEAPKKGVLRELYTKKIYPDRYLDLEAGMRTIQERTFAYHINLYPAFVYILYNFTNYEICALQQLPGYNEVNS…	TTCCTGTTAACGGCGACCGGTTGGGAATTTTCCGAATTTTCGAAAATATCCAACGAATTTCCAATCGATATTGATGTTGAATTTATTCTTGCTATTATTAATAACAATGGCTCTATTCAGCTATTTCGGCCGTACAAAATTCGTAAAATCAACAACATTATTTGGAGTTATTACGGCAATTGGTCGGTTAATGGTTTATTTATAAACAACCAAACAATTACAAAAGAACGGATGAATTTAAAACAAACCAAATTCGTTGTGGGTTTGACGATTCTACACAACGATACCTTCCAACAATTACACGATTTCAAGGACGTGCATGTCGATAGTTTTGCGAAATTAGCGTACGGTTGTGTCCATCACATTTTCCAAATCCACAACGCCACTTTCACGCTGGCC…	PAR,
HcicIR75g1	631	MQPSILLLFILVSTTPSPLFNLIGNYLNATKTSLCYFFTCWSKYGKISTTFRIISRICTILEIAEMGRVLDGFHIRYKFIVSPTTIGEELNDANITRYGYFLQFSCTNFSNIVTKETKSVNFRQTRPWIIFGNTANLAYWANFFLETKIRLDSNIILIIPDILNKYNLYEIYNLGRNLGGTTLINRIGYWNGMKLVRNHNNFYLQRRNMSGITLRATGVVLVRKHEGTFEEYMFDTRYKHHDTQSKFHYPIFLYLKDMHNFNFNLTITDKWYGNTTSGIDGGVAQYLHEDLADICCTGGAQRYSRIDVLDYLAPSYHFRPCYIFRNPGSYDPLKNEFLKPFSDKLWLVLLASIGCICVLFKSFNIIENRILGNTSRYCWSSVILLTIGTILQQSSSFYP…	ATGCAACCCTCGATATTGTTGTTATTTATTTTAGTTTCAACGACACCATCGCCGTTATTTAATTTAATTGGCAATTATTTAAACGCAACGAAAACAAGTCTATGCTACTTCTTCACGTGTTGGTCGAAATACGGTAAAATTTCAACTACATTTCGGATAATTTCACGAATTTGCACAATTTTAGAGATTGCCGAAATGGGGAGAGTACTGGACGGTTTTCATATCCGTTACAAATTTATAGTATCGCCAACAACAATTGGAGAGGAATTGAACGATGCGAATATAACTCGTTATGGGTATTTTCTACAATTTTCCTGCACGAATTTCTCGAATATTGTAACAAAAGAAACAAAATCCGTGAATTTTCGACAAACACGCCCGTGGATTATCTTCGGAAAC…
HcicIR75g2	610	MNLIPQLVFICTLLDLIESFSSKLNIISDYFNKNNVQFCYILTCWSTYDNFEVHKKLNTQNIRSTFIHPNSRNFNNNGYILDISCGNSHQILSEVHHLSFRHTQKWLIFATSQVKWREYFEGIRLRLDSNVKLVISQNYRHHLLDIYNPGFNLGGSLKVNIESYHNSNSFFFNHMYLSYVKRKDLTGIDLRSATVVKIILSPSTNFTEYMTNPRYKHLDPVSKFHWALFQILQEVHNFSHNLSFADKWFGNTPHGIDDGVGKLLWDNVVDMSSTGALLSAAKVSVFDLLQPSYYFQSAFFFQNPTNNNPLSNQFARPFSINTWLSIGIMIIIISILFSITFKLENLIMGSRRLFSFVSILLIILSAFVQQGITIAPTQFSGRLIFLSLLIFSILIYNYY…	ATGAATTTAATACCACAATTAGTTTTTATCTGTACCTTGCTTGATCTTATTGAAAGTTTTTCATCAAAATTAAATATAATTTCTGACTATTTTAATAAGAATAATGTGCAATTTTGCTACATTCTCACGTGTTGGTCAACTTATGATAATTTTGAAGTACATAAGAAATTGAATACTCAAAATATAAGAAGTACTTTTATACATCCAAATAGTAGAAATTTTAACAACAATGGTTATATTTTGGACATTTCGTGTGGCAATTCTCACCAAATTCTATCAGAAGTGCATCATTTGAGCTTCCGTCATACTCAAAAATGGCTAATTTTTGCTACAAGTCAAGTGAAATGGCGTGAATATTTTGAAGGTATTAGGCTTCGCCTGGATTCAAATGTTAAACTA…
HcicIR75q2	344	MVDAPDQFLTLIICYCSDKHIDSRTKIGLKLLHPMLDQLNVTRQFILQRHWIVHNGTIEIPNTGMLGDLSTDKSDFSGSSSFLRLERLEIFTCVNLYVPHNAKFIFRSPPLSYVKNIATLPETEVWYCCYLFLFIFLLGLFLIISWEIKSRVNAKEIGGTTNLPNDSGINLNFSDVCLLQIGALSQQGIEIEPKSYSXXXXLLTLIFLYTSYSAHIVALLQSTSDSIKNVEDLYESSIDVGAEDTDFNSYFLAVSQKTVNQLLYHKKLAPNGNKRNFLKLEDGIRRVQXFFAFHSEVSPCYEIIKHTFDEHEKCNLQEIDFIQFQSEPCFYIINKSPYREILDI	ATGGTGGATGCGCCAGACCAATTTCTTACTCTTATTATCTGTTATTGTAGCGACAAACATATCGATTCAAGAACGAAAATTGGTCTTAAATTACTCCATCCGATGTTGGATCAACTGAACGTGACAAGGCAATTTATTTTGCAGAGACATTGGATTGTTCACAATGGAACTATAGAGATTCCCAACACCGGTATGCTCGGAGACCTTTCCACCGATAAAAGTGATTTTAGCGGTTCATCCTCTTTCCTTCGTTTGGAACGTCTTGAAATTTTCACTTGTGTCAATTTATACGTGCCGCATAATGCGAAATTTATATTTCGCTCACCACCCTTATCTTATGTAAAAAATATAGCAACACTACCAGAAACGGAAGTTTGGTACTGTTGTTATTTATTCCTA…	PSE,PAR,
HcicIR75s	374	NSVKKFSKNQINILPITERSFFHQFPPNFIIYIVDLTCENSTKIVIIETANSAQLFASPFRWLFFDSDSKFDEIVKNFTNTKIFVDSDGAIVVKLTEVWKFSKIYQRHYSTPIEFEFMGNWSGNRILINSKFDKITSRRRKNLKRINLNICLVITHNESLKHLTDNRDIHIDSIAKVDYVLVEHLPHIVNVNLNYSIQNTWGYKDENSSWNGMIGELVRKEAEIGGPALFLTINRIDIVDUITMTTTTRSKFIFREPKLSYVTNVFVLPFDKYVWICTFFILIVVTLVLYITTKWEKINFVNEERHSDWIEIAFMTFGALCQQGTTETPHSYPGRIFLIFLFTSLMFLHTSYSANIVALLQSSSTSIETLEDLL	AATTCGGTGAAGAAATTCTCGAAAAATCAAATCAACATACTACCAATAACCGAACGATCGTTTTTCCACCAATTTCCGCCGAATTTCATCATCTACATCGTCGATCTAACTTGCGAAAATTCAACAAAAATAGTAATAATCGAAACTGCGAATTCAGCCCAATTATTCGCATCCCCATTCAGATGGTTGTTTTTCGATTCCGATTCTAAATTCGACGAAATTGTCAAAAATTTCACAAATACGAAAATTTTCGTCGATAGTGATGGAGCAATTGTAGTAAAACTCACTGAAGTGTGGAAGTTTTCGAAGATTTATCAACGCCACTATTCGACACCGATCGAGTTCGAATTTATGGGGAATTGGTCCGGCAATCGAATCCTCATTAATTCGAAATTCGAC…	INT,PAR,
HcicIR76b	549	MGLIEIVLAGLLLNSTNPHLDSWDDSNSPDSTALIVRQGPSKYQQQLRQLTNELKNENLIVATLSNEKLSGSRIDRNKRRYGTGIAFELLDILQKKFGFNYTVIVPSKNIWGSGDGGVLTLLKNKEADLSAAFLPVLTQYTDSISYSPSLDTGRWLVLMKRPRESATGEGLLAPFTLPVWILILVSLFIVGPIIYCLIHLQTKLCKTNDRDFSLSACVWFVYGALLKQGSTLNPISDTARLLFATWWIFITILTAFYTANLTAFLTLSKFTLPITKATDIGKKHLPWVTTKGNALEDTGYMNNATLGYPRHYLNFTDNYILGEYVNKRSLMFIRETPIIQHTMYDDYKRKVRAGIDEDKRCTYVITTFDVMEMPRAFAYANDFKYKLLFDKTILHLVEA…	ATGGGTTTAATCGAAATCGTCTTGGCTGGTTTGCTTTTAAATTCAACCAACCCCCATTTAGATTCTTGGGATGATTCAAATTCACCCGATTCGACGGCTCTAATTGTTCGCCAAGGTCCTTCCAAATATCAACAACAACTCAGACAATTAACAAACGAATTGAAGAACGAAAATCTAATCGTAGCAACATTGAGCAACGAGAAATTGAGCGGCTCTAGAATCGATCGCAATAAACGCCGATATGGCACCGGAATTGCCTTCGAACTGCTCGATATACTCCAGAAGAAATTCGGTTTTAATTATACGGTAATTGTACCAAGCAAGAATATTTGGGGTTCTGGAGACGGTGGTGTTTTAACTCTATTGAAAAATAAGGAGGCCGATTTGTCGGCGGCTTTT…
HcicIR8a	830	VLKEIDQNEVEHWLEHSFIDQQFQTIFIDLNGENGDEIKICDGLNQNGVVAVIDLTWGGNSDAKNITNNLNLPYIAVDISISPFLRLLDLYLEIRNSTDVAVIFDNPEYVDQSLYHWIDSTLLRMVISESLDKTSSKRIRNIRPIPNNFAIIATTTNISKQLETAFAQSLVTLPQRWNLLFLDFKSDEFDRSILKNSPINLLYMDPEICCKLLKTPSCECPKSFNLQQNFLLITIEIIKQTFIDLLKDNWQFPDSLQCNGDNKIDDKFNEKFESILQHKIDENSLIYKDQDTLRLNTDGSIDIGKNNVARYNSQKGIQIITGEEIPPIKPFYRIGITHAIPWSYKETDSQGRTYWAGYCADLTQQLSEVMHFDYEFVEPKKGTFGKKKNGVFDGVVGDL…	GTTTTAAAAGAAATCGATCAAAACGAAGTTGAACACTGGCTGGAACACTCATTTATCGATCAACAATTTCAAACGATCTTTATCGATCTAAATGGTGAAAATGGTGATGAAATTAAAATATGTGATGGTTTAAATCAGAATGGTGTGGTTGCTGTAATTGATCTGACATGGGGTGGAAATTCTGATGCGAAAAATATCACAAACAATCTGAACCTACCATATATAGCTGTTGATATATCAATTAGTCCATTTCTAAGATTGTTGGATCTCTATTTGGAGATTAGAAATTCTACAGATGTGGCTGTCATTTTCGATAATCCAGAATACGTAGACCAGTCTTTATACCATTGGATCGATTCAACTCTTCTACGAATGGTAATTTCCGAGTCTTTGGACAAA…
HcicIR93a	862	MPLITLLFVFVWLFVKIETEQFPSLITTNATLAVVLDKEYLADQYESIRTAIETYLIYAKRELIKHGGVNVQYYAWSSIYVRRDFTAILSVASCTDTWRLFRTAVRENLLHMAISESDCPRLPVKEAVTIPLIRRGEELPQILLDLRSSDAFRWKSAVLIYDETLSGDQVTRIVKSLTKESEEFKLNGVAISLMKLDTNVNIIELKQTINDSLLLLKRQQSAVGANFMAIVSYRLVQLIMEYANNLGLVNVKNQWIYIVSDTDYYTRNFEQLKTLLKEGDNVAFIYNTTVTNSKCVGGLQCHTEEILNSFAKALDDAVQDEFDLANQVSDEEWEAIRPSKLERRNFLLRKVKEYSIKYGICDNCTRWLIKTGDTWGREFQPNLTMIDDGVADLIPVGNW…	ATGCCATTAATAACGTTGTTATTCGTATTCGTTTGGTTGTTTGTTAAAATCGAAACCGAACAATTTCCATCGTTAATCACAACGAATGCCACACTAGCTGTCGTTTTAGATAAAGAATACCTGGCCGATCAATACGAATCGATCAGAACTGCCATCGAGACGTATCTAATTTACGCGAAACGCGAACTCATCAAACATGGGGGTGTTAACGTTCAATATTACGCCTGGAGCAGCATCTACGTCCGTCGTGATTTCACAGCAATTTTAAGTGTCGCCTCCTGTACGGATACTTGGCGGTTATTCCGGACGGCCGTCCGTGAGAATCTCCTACATATGGCAATTTCCGAGTCGGATTGTCCACGGTTACCGGTAAAGGAGGCCGTAACGATACCGTTGATA…
HcicNMDAR	948	MPLKLFLLLIFIYKIDAEVWSSANPSVFNIGGVLSSNESEKYFKDTIAHLNFDSSYVPKGVTYYDTAILMDPNPIRTALNVCKYLISSRVYAVVVSHPLTGDLSPAAVSYTSGFYHIPVIGISSRDSAFSDKNIHVSFLRTVPPYSHQADVWVEMLKHFNYKKVIFIHSSDTDGRALLGRFQTTSQNLEDDIEIKVQVESIIEFEPGLETFKEQLEEMKGLQSRVYLMFASKTDARVIFRDAAEYNMTDAGYAWIVTEQALQADNVPEGILGLRLVNATNEKAHIKDSIYVLASALRDMNQKQEITEAPKDCDDSGSIWETGRDLFNFIKIQVLLNGETGKVAFDDQGDRINAEYNIVNIQRKRKQVTVGKYFFNRESNKMHLMVDEKSILWPGRQHSK…	ATGCCATTAAAACTGTTTTTATTACTAATATTTATCTATAAAATCGATGCTGAAGTGTGGTCTTCAGCGAATCCATCAGTCTTCAATATTGGCGGTGTATTGAGCAGTAATGAGAGCGAGAAATATTTTAAAGACACAATTGCGCATCTAAATTTCGACTCTTCGTACGTACCGAAAGGCGTTACCTATTACGATACGGCAATTTTAATGGACCCAAATCCGATCCGTACGGCTCTCAATGTCTGCAAATATCTAATATCGAGCCGCGTCTATGCTGTGGTGGTTTCGCACCCTTTAACTGGCGATTTATCACCAGCCGCCGTCTCTTACACCAGCGGTTTCTACCACATCCCAGTCATCGGGATATCTTCCAGAGATTCCGCTTTCTCCGATAAAAAC…
HcicNMDAR3	877	LDTLVIELPESGSFSARMLAMICKHFEAKYIVGVLIVGDSPAAFTVSLTAKHAGIPVLWAREQGGLLPALRSLLLQAHWHTYTLLVDAASAAVLRRPELWELLNSLPLHPTLIPLPTTLKAHSLFRKLADISRSTRGVVVLFSNRPRAVRVFEEAKRLNMMDGHFVWIWIDTVRNLTIENLTNYDSSNNNNLNSNTNNKDKYYNIYEDRYKRTTTSTTTDSVPKNEFPVGIISLKPLPIRVDRHLVKGAVRLLISTLKIVLDQSIPWLIHSPARGPLMTSSVSSRARTVFRVVTALAPPFVMESELDEDGQCLRGLPCHRVLTSDKDNLTLVFNEMQRLEDEDADNDNDVDYNRERFFPFYNKFKYRTNCCYGLTMDLLENVAQELEFDFRLYIVADGF…	TTAGATACGCTTGTTATTGAATTGCCAGAGAGTGGTAGTTTTAGCGCTAGAATGTTGGCGATGATTTGTAAACACTTCGAAGCCAAATATATCGTCGGCGTATTAATTGTCGGCGATAGTCCGGCAGCTTTTACCGTTTCATTAACAGCCAAACATGCCGGCATTCCGGTTTTATGGGCCCGAGAACAGGGCGGTCTTCTGCCCGCATTACGCAGTTTATTATTACAGGCCCATTGGCACACGTACACATTATTGGTAGACGCAGCATCGGCGGCTGTATTGAGACGGCCCGAATTATGGGAATTATTAAATTCGTTACCATTACATCCAACATTAATTCCATTACCGACTACATTAAAAGCGCATAGTTTATTCAGAAAATTAGCCGATATTTCTAGA…	PAR,
HphaCG11155a	862	GAIFTEDQKDASVELAFKYAVYKINKDRDLFPNTTLVYDIQYVPKDDSFRTSKKVCRQVEFGVQAIFGPSDPILGAHIQSICEALDVPHLEARIDFEPSSKELSINLHPSQEHMNKAFKDLMTFLNWTKVAIIYEEDYGLFKLQELVKSPGTTRTEMYIRQAGPTTYRQILREIRQKEIYKLIVDTNPKNIQKFFRAILQLQMNDYRYHYMFTTFDLETFDLEDFKYNSVNITAFRLVDVDHPKVKESLEIMEKFQPIGHAILNRSGIIQAEPALVFDSVYVFAKGLAAMDSGFTIKPMNLSCDTERPWDDGLSLYNYLDASGLHGLTGNLEFNGGKRSNFKLDLLKLKKEEIRKVGHWTPDGGVNITDPNAFYESHAPNITLVVMTREERPYVMVKDE…	GGGGCGATATTTACCGAAGACCAGAAGGATGCAAGTGTCGAATTGGCGTTCAAATATGCCGTCTATAAAATCAACAAAGATCGAGATCTGTTCCCCAACACGACACTAGTCTACGATATTCAATATGTGCCGAAAGATGACAGTTTTCGAACGTCGAAAAAAGTTTGTCGACAAGTGGAATTCGGTGTCCAGGCTATATTCGGCCCGTCTGATCCAATATTAGGTGCACACATTCAAAGTATTTGCGAAGCACTAGACGTACCCCATCTAGAAGCTAGAATTGATTTCGAGCCATCATCTAAAGAATTGTCAATCAATTTACATCCAAGTCAAGAGCACATGAACAAGGCATTCAAGGATTTGATGACATTCTTGAATTGGACGAAAGTCGCCATTATC…
HphaCG11155b	876	VVVVALPPVVKIGAIFTEDQRDSVTELAFKYAVYKINKDKTLLPYTSLVYDVQYVPRDDSFHASKRACNQVQYGVHAVFGPSDPLLGSHIHSICDALDIPHLEARLDLDTDIREFSINLYPAQHLLNAAFQDVMIYLNWTKVAIIYEEDYGLIKLRELVRSPHNRDLEIHLRQADPESYRAVLKEIKSKEIHNIVIDTKPSNMQHILKGILQLQMNDYKYHYLFTTFDIETFDLEDFKYNFVNMTAFRIVDTSDLRVQEVLRDMVKFASGGTNRGHFNSTYIQAEAALIYDSVFVFAIGLQTLEQSHTLKLSNMSCDKEQPWDGGLSLINYINAVEFKGLSGPIEFKEGRRVQFKLDLLKLKQHALVKVGEWRPRDGVNITDKAAFFDPGTMNVTLVVT…	GTCGTCGTCGTCGCGTTGCCGCCTGTTGTAAAAATTGGGGCAATATTTACGGAGGACCAGCGCGACAGTGTCACCGAATTAGCGTTTAAATATGCCGTTTATAAAATCAACAAAGACAAAACTCTACTGCCTTATACGTCTCTAGTATATGATGTACAATATGTGCCCCGTGATGACAGTTTTCATGCCAGCAAAAGGGCTTGTAATCAAGTGCAATATGGTGTACATGCTGTGTTTGGTCCATCCGACCCATTACTAGGTTCTCATATACATTCAATTTGCGATGCACTTGATATACCCCATTTAGAGGCACGTCTAGACCTCGACACTGATATTAGAGAGTTTTCAATTAACTTGTATCCAGCTCAACACCTGCTCAATGCAGCTTTCCAGGATGTA…
HphaCG3822	824	LGGLFHPADDKQEIAFRYAVEKINSDRTILPRSKLNAQIERMSPQDSFHASKKVCHLLRSGVAAIFGPQSAHTASHVQSICDTMEIPHLETRWDYRLRRESCLVNLYPHPTTLSKAYVDLVKAWGWKSFTIIYENNEGLVRLQELLKAHGPYEFPITVRQLGEGTDYRPLLKQIKNSAESHIVLDCSTDRIYDVLKQAQQIGMMSDYHSYLITSLDLHGVDLEEFKYGGTNITAFRLVDPDGPDIRKITQEWNETKSRKGEISLLAIKAETALMYDAVHLFAKALHDLDTSQQIDIKPLSCDAVDTWPHGYSLINYMKIVEMRGLTGVIKFDHQGFRSDFVLDIIELSREGLKKIGTWNSTEGVNFTRTYGEALTQIVEIMENKTFIVTTILSAPYVMR…	CTAGGTGGTTTATTCCATCCAGCCGATGATAAGCAGGAGATTGCGTTCCGGTATGCTGTCGAAAAAATCAATAGCGATCGGACTATATTGCCAAGATCGAAATTAAATGCTCAAATCGAACGGATGTCGCCGCAGGATAGTTTCCATGCATCCAAAAAAGTTTGCCACCTGCTTCGTAGCGGTGTAGCTGCCATCTTTGGGCCACAATCGGCGCATACAGCCAGCCACGTGCAGTCAATATGCGATACAATGGAGATACCCCATTTAGAGACACGTTGGGATTATCGCCTCCGTAGGGAGAGTTGTCTAGTCAATCTTTATCCACATCCAACGACACTCTCCAAGGCGTATGTGGATTTGGTGAAGGCTTGGGGCTGGAAATCGTTTACGATAATCTAC…
HphaGLURIIa	793	VCQLLGDGIAAIFGPQQSTINEIIQSISLTLEIPQFQTMWNPNLATFSKLAQSDKTFNSINGIFNFNLYPNPYQLSKALATLVRENDWKTYTIIYETDDGLIRLQELLKVYNPKDPPVMYRKLGPGPDYRSVLKQIRAKNVLQIILDCKTDNIVNILLQAKEVKLLEEYHAYLLTSLDARTLDFSVLGDIKTNISIINIMNQNGLEKAIRNWELETYQPVQLSSKDIKINTALMYDALNLFINSYSQLDRTEELYVKPLNCDPHTISSHGYPLAAFIAKKNMTFGRLLGPPLSGPIAFNKFGQRSSFQLEIMELKNHKFRVTGTWDSIYPNIINSTITSEDREKEKVQEISGRTFKVVSRIGPPYLMRKPPIEGRPYVGNNRFEGFAMDLIDEICKILN…	GTATGCCAGCTATTGGGGGATGGGATAGCGGCGATCTTTGGGCCGCAACAATCTACAATAAATGAAATAATCCAATCAATCTCTTTAACATTAGAAATACCGCAATTCCAAACAATGTGGAATCCGAATTTAGCAACGTTCTCTAAATTGGCACAATCAGATAAAACATTTAATAGTATCAATGGAATATTCAATTTCAATTTATATCCGAATCCTTATCAACTGTCGAAAGCTTTGGCAACTTTAGTGCGTGAGAACGACTGGAAAACGTATACGATCATCTATGAAACTGATGATGGTTTAATTCGTTTACAAGAACTTCTAAAAGTTTATAATCCAAAAGATCCGCCAGTCATGTACAGAAAACTTGGACCAGGACCCGATTACAGGTCTGTATTG…	PAR,
HphaGLURIIc1	834	GAIFTEQNKENERIFNIAINEANLILNKDNYQLEPVIEYVNVNDPFNAMSATCNLLKQNVVGILGPSTEHNFKIVQSICDDKDIPLLVVRSNDDFIATVINLYPYQETLIRAYIDIIDAWNFQDFVILYENNESLQRIGYLVQHYYAQKYKIVAIELDRFGTGNYRPVLKEMLKSGATNFVIDCNIDVLEEVLRQIQQVSLMSEKYQFIITNLDLHTLDLIQYQYSEANITGMRFINPDSGQLQKLPKDYVQTEIDPLGTWRIRLETLLIRDAVLMLTEALRELPKNFPQPKVDCNTNDPWILGSTVVNHIHNMRYFGASGVVRFDMKGHRSNFTLDVIELMEGGIVQVGAWDIFTGLNIQRVENEIVQVDNRSLTHKSFKVLITILPPFAVYKTSDTT…	GGGGCTATATTTACCGAACAAAACAAAGAGAACGAGCGTATTTTCAATATTGCAATAAATGAAGCGAATTTAATTTTAAATAAAGACAATTATCAATTAGAACCAGTAATAGAATATGTCAATGTCAATGATCCATTTAATGCAATGAGTGCTACGTGTAATTTGTTAAAACAGAACGTTGTTGGCATTTTAGGGCCATCAACGGAACATAATTTTAAAATTGTCCAATCAATTTGCGATGATAAAGACATACCATTGTTGGTCGTACGTTCTAATGATGATTTTATAGCAACAGTCATCAATCTTTATCCGTATCAGGAAACATTAATTCGCGCCTACATCGATATAATTGATGCATGGAATTTTCAAGATTTCGTTATTTTGTATGAGAATAATGAA…	PAR,
HphaGLURIIc2	851	GVILDEETNDGEIIQHAVEQINSHEDNPDIILSVIIKTINQNDPYGALTTACSLLLEKTVAIFGPTYTDNINTVQSLCDNKEIPHIITQYNYQPLMYDHTIINFHPHGPTLSRAYFEIIQSLDWTSFTLFYEDNESLLRMAELVLLAKQAFGVTVRQLDENGDGVYRRSLRDARISGQRNFVIDCKLKSLEEVLLQAQQIGLMTHHYNFLITNLDFTTINLAPIQYSEANITGVKVCEICVQSIIFENTCPIRIVKQQDPETGADLRSQTAFVLDALGMFTGALRWIPKFPNSILNEIACNQTNSLIFGTSLINLIKSSEYAGLTGVTSFDIEGYRSSFELDLVQLKDRGVEVIGTWGTKNGLNLLPVKPEAIDNDPGSMRNRTFIVITTLTDPYGMLK…	GGAGTGATATTGGATGAAGAAACTAACGATGGGGAAATTATCCAACATGCAGTTGAACAAATTAACTCCCATGAAGATAATCCGGATATAATCTTATCAGTTATAATCAAAACAATAAACCAAAACGACCCCTATGGAGCTTTAACGACAGCTTGTAGTCTATTATTAGAAAAAACCGTGGCTATTTTCGGTCCAACTTACACTGATAACATAAATACAGTCCAATCGTTGTGTGATAATAAAGAAATCCCCCATATTATCACACAATACAACTATCAACCCTTAATGTATGACCATACAATTATCAATTTCCACCCCCATGGTCCCACGTTATCTCGGGCATATTTCGAAATTATTCAATCGTTAGACTGGACGAGTTTCACGCTATTTTACGAGGAT…	PSE,PAR,
HphaGLURIId1	824	GGLFTDNESETAFRLAANLLNRRYQYSKYRLIPNALTINHYNTFNVNHQACNLLRKGVIGVFGPSSLYSSAYMTGVLDRKEMPHIETHCDIKLQRNNCLLNLYPHPSVLSRAIVDVIIAYNWKKFTIIYENEESLNRIGPLLDSFVNSHHLVTLKQLELDDDDSYRQTLTTIKHSDDVNFVVDCSIENLEELLKQTQQVGLMTERYNYLITNLDLQIIDLKQYQYGGTNITGVRIIDPEDPKVVHMSKKLHKIKLENGIKTKINIPPLSTALIIDAVDLFYETLTDLTNNGDFLINPKPLYCNSSDSWKYGHTIINLMKRKSIKGLTGMVMFDVEGFRRDFTLGIVALTNKGLNKIGSWSPAKRLNITRRVVAENVQLDEGSLVNRTFRIITCLTAPYA…	GGTGGTTTATTTACCGATAACGAGAGCGAAACTGCATTTCGTCTTGCTGCAAATCTTCTAAATCGCCGTTATCAATATTCGAAATATCGTCTAATTCCAAACGCGTTAACGATCAACCATTACAATACATTCAATGTAAATCATCAGGCTTGCAATTTATTGCGAAAAGGTGTAATCGGTGTATTTGGACCAAGTTCACTGTACTCATCGGCGTATATGACGGGGGTACTGGATCGAAAGGAAATGCCACATATTGAAACGCATTGCGATATAAAACTGCAACGTAATAATTGTTTATTGAATTTATATCCGCATCCATCGGTTCTATCACGCGCCATTGTCGACGTTATTATCGCTTACAATTGGAAAAAATTCACAATTATCTACGAAAATGAAGAG…	PAR,
HphaGlu-R1B	848	LGAIFEQGTDEVQTAFKFAMLNHNQNITGRRFELQAYVDVINTADAFKLSRLICNQFQRGVFSMLGAVSPDSFDTLHSYSNTFQMPFVTPWFPEKVLAPSSGFLDYAISMRPEYHQAIIDTVKYYGWPRIIYLYDSNDGLLRLQQIYQGLTPGSESFQVLNVRRISNVTEAIQFLRGLEEQSRWENKYVVLDCSADMAKEIVVSHVRDINLGKRTYHYLLSGLVMDDRWESEVVEYGAINITGFRIIDSTRKHVKDFLDGWKRLDPTTSQGAGRESISAQAALMYDAVFVLVEAFNKLLRKKQDVFRNNLRRGQIFNNGSKGLDCNASGGWVTPWEHGDKISRFLRKVELEGLTGEIRFSEDGRRQNYTLHIVEMTVNSAMVKVAEWSDETGFTPVAAK…	TTAGGTGCGATCTTCGAACAAGGCACAGATGAGGTTCAAACAGCGTTCAAATTCGCCATGCTCAACCACAACCAGAATATAACTGGACGACGGTTCGAATTGCAGGCCTATGTTGACGTCATCAATACTGCAGATGCATTCAAACTATCAAGGCTGATATGCAATCAATTCCAACGTGGTGTGTTTTCGATGTTGGGGGCCGTATCGCCGGATTCCTTCGATACGTTGCATTCATATAGCAACACATTCCAGATGCCATTTGTAACGCCCTGGTTCCCAGAGAAGGTTCTAGCGCCGTCCAGTGGATTCCTCGATTATGCCATTTCTATGCGCCCTGAATACCACCAAGCTATAATTGATACAGTAAAATATTACGGTTGGCCTAGAATTATCTATTTG…	PAR,
HphaGluRK1a	894	LGVLFSEPNSPARVPLESAIYTANLLQQTFHYSINSQLIPKTDSFQSICNLTQNGDGLAGVFGPVLHVMTLPVIQSVCINLEIPHMQISWRPSAIYTEDATVINFYPDPGLLSQGLATIIRNLQWRSFVVLYENDDGLIRLQDALKIQDYNDGNAHNSVIVRQLGNGNDHRTILKDIYNSSEVRIILDCETDHIIEILKQAKEMKLLEEHNRYLLTSLDAHTVDLSILNTTANITTIRIIDMEDENFRRSVSDWRQYASREPDFDEKLYEDRAIKTEAVLMYDAVTSFIDSVQALHLTEPITPKPLDCNYQQKWDSGYRIISFMKRKTQSNTVSGPINFDTYGRRINFTLLVVQGNQDKTVAKWYPDMPQLLSFTKSDDEREQDKGKELQEKKFIVSSR…	CTAGGCGTTCTATTCAGCGAACCAAACAGCCCGGCCAGAGTGCCATTAGAGAGCGCAATCTACACTGCAAACTTGTTGCAGCAAACGTTTCATTACTCGATAAACAGCCAATTAATTCCGAAAACCGACAGCTTTCAATCGATTTGTAATTTGACGCAAAACGGCGATGGTTTGGCTGGTGTTTTCGGTCCTGTATTGCACGTGATGACATTACCGGTAATTCAGTCGGTTTGTATAAATTTAGAAATTCCACATATGCAAATTAGCTGGCGCCCTTCGGCTATTTATACAGAAGACGCTACCGTTATTAATTTCTATCCAGATCCTGGATTGTTATCGCAAGGTTTAGCAACAATCATCCGGAATTTACAATGGAGAAGTTTCGTTGTCTTGTACGAG…
HphaGluRK1b	615	DSHTLKLPDYECNITTVSIFDPYEQTFRDLVKFWERNERRNRLTIDPILIKTETVLMHDAMSLLIESVNSLKENVLFNRLTCDDNRFETGPDIVANMKDNFMNFPITGQSEFDPLGKRTNFTLFLFNNRNKMIASWNSKDTQNGVILKSDTEELMRNLQRSTLIVVTSLQRPYVMLKPNHEDLIGNQRFEGYCVDLIKKVAKIANFTYQIHLVGINREIIDTHADLGIGDLTVTPEREEIVDFSLPFMRLGITVIYRKLDVEDSTWKFLDPITKDVWMYMGTLTIVLAIVLYFVSRMAPGDWENPHPCDQSPRVLKNIWNIKNCLWLTSGSIMNQGCDILPKGISSRLVTSMWWFFALIVTQSYIASLAAFLTNKKSLVIKEVDDLGRQNKIVYGTVEN…	GATAGTCACACGTTAAAATTGCCAGATTACGAATGCAACATAACAACAGTATCGATATTCGATCCGTACGAACAAACTTTTCGAGATTTGGTGAAATTTTGGGAACGCAACGAACGCCGCAATCGCCTAACGATCGATCCGATCTTAATTAAGACGGAAACCGTACTAATGCACGACGCTATGAGTCTGCTGATAGAATCGGTGAATTCGCTCAAAGAAAACGTGCTGTTCAATCGGCTCACTTGCGATGACAATCGGTTCGAAACCGGGCCAGATATTGTCGCCAATATGAAAGATAATTTCATGAATTTTCCGATAACCGGCCAATCCGAGTTCGATCCGTTGGGGAAACGCACAAATTTCACGCTGTTTTTGTTTAATAATCGAAACAAGATGATA…	PAR,
HphaIR100c	516	DVKVIIVENLTILHYYLEELFEVIATAPRGNYIIFVTINLFKIHDIRQILKEFWYRRQLLNVLVQIPCYQQNENIFTYDPFYKNVDNTWGILRVRKLKEYVNRTDLIHPNLNNLNGYPVKVAIFERFPTTIRIDSVLKFDPAYPKLGQNNFYGGVDGNIVTQLSKTLNFTIEITNHTEANYYGTTLKNGTTTGSLNLVVNRLVDLTGNGRFIKDLIENIEYTAPYSSDQVCIIVPKSQQIPHWMHIFNCFSFNAWIAILINVIISIIFWYFYKIIKMKRRNFSDAFIEIIRLTFQSPINLRNKRNLFICAYLMFNVIIHGIFEGNLINAFTSNRDYKDIDTLEELDKSDLKIITSLNLFGYRESKLFHNLNKKVISMNVHAIDRTAYRRDYASVERRND…	GATGTAAAGGTGATAATTGTCGAAAATTTAACAATATTGCACTATTATCTGGAAGAATTATTTGAAGTTATTGCCACAGCACCACGGGGGAATTATATCATCTTTGTAACGATTAATTTGTTTAAAATCCACGATATTCGGCAGATTTTGAAAGAATTCTGGTATAGGCGCCAATTATTAAACGTGTTAGTTCAAATACCGTGCTATCAACAAAATGAAAATATTTTTACCTACGATCCGTTTTATAAAAATGTTGATAATACATGGGGAATATTGCGTGTACGAAAATTAAAAGAATACGTCAATAGAACGGATTTAATTCATCCAAATTTGAATAATCTGAACGGTTATCCTGTAAAAGTTGCAATTTTTGAACGTTTCCCCACAACAATCAGAATA…	PAR,
HphaIR100d	496	LIISSNLEDFTTAYRQLSHSIWTKNRLYSILILTPMNYDGIGRILRELWTQFWTIKINIVIFQKYNNIHVYRPFEIVNNSRGIVQIYNSTRFMIEKNYELKRLNNYELSIKIFKRIPTAIRHIPANMVDLPIYQHQKGGYYGLDGTILSELSKQMDFTIKIVDLAGKIFGDALSNGTITGTLNLIVKKQIDMAANGYFLNYYQTDQIEFTTPYFYEQICVLAPKSERVPQYMAIFHCFQRRTWCILLITDILSVCFWLIFVKFKHKPNHNRNIDALMVLFSVPINTKKHNLFLGSLMLFNVIIVGLFQGNLLKSFSVVRHYPDINTLQELDKSNLKISTSLNVFNNDSHSPLIRNLYRKITRNYRKSREQAAYKRNVVALERQRDAHLFRLLYKSNDGV…	TTGATAATTTCGTCTAATTTGGAAGATTTCACAACAGCCTACAGACAATTATCACATAGCATATGGACGAAAAATCGCCTTTACAGTATCTTGATTTTAACACCAATGAATTATGATGGAATTGGACGAATTTTGCGTGAATTATGGACGCAATTTTGGACAATTAAAATAAATATTGTAATATTTCAAAAATACAACAACATTCATGTATATCGACCGTTTGAAATTGTCAACAATTCAAGGGGTATTGTGCAAATTTACAATTCAACTAGATTTATGATTGAGAAAAATTACGAATTAAAACGTTTAAATAATTACGAGTTATCAATTAAAATATTTAAACGTATACCGACTGCTATTAGACACATACCGGCGAATATGGTCGATTTGCCGATCTAT…	PAR,
HphaIR102	645	MLFYFILTILMKPSNCYRFLITTVSKEDLLRFSLSQCVSSASETYIDKGDVILYSIPITEHEPEISSSIYLSHLIIPDLTQNWPVFVRNNLNNVTGKNKRPCKNYIIQIRNELELNQHLQALSGDTFWNPHAKFLIISATVFNDPIRVASDLLKQLWQFRVLNGVVFLVNRFNQTLIDVYTWFPFDYPNCGRNFSKIVQIDSCSFGIITNKTNWFEFLPKRFHDCEINVRIIEAPPFIINIANNSYNNNLSNKGLEINLLDVVAEQLDLKIRYISSDINAIFGDVLPNGTITGNLQYLETSSDLAIGHYAKTYERSLKFDASIDYFQESLHWCVPHQPSNNFDNLTKVITREAWIVILVTYILISTLTWFTVTDQEPKSYSNLSMCFLNSFAILLGIAI…	ATGTTATTCTATTTTATTCTAACAATTTTAATGAAACCATCGAATTGTTATCGATTTTTAATAACAACCGTCTCAAAAGAAGACTTACTCCGTTTCTCATTATCGCAATGTGTATCTTCAGCTAGTGAAACGTATATCGATAAAGGTGATGTAATATTATATTCGATACCAATAACAGAACATGAACCGGAAATTTCATCATCAATCTATTTAAGTCACTTAATAATACCCGATTTAACGCAAAATTGGCCGGTATTTGTGCGAAACAATCTCAATAATGTTACTGGTAAAAATAAAAGACCATGTAAGAATTATATAATCCAGATACGAAACGAATTAGAATTGAATCAACATTTGCAAGCATTGAGTGGTGATACATTTTGGAATCCACATGCGAAA…
HphaIR106	641	MQLFFKLSLFLVLFRIVSLNLQVVHQFYSRSQQSLLECVVNICDRFMPNGDKIVYSVLLTRLRKTKIDISKNLFILFELHNRSKWTIVSLDGTKEMYERHDSIEYYQNYIIQINNFKDFRLSLKFLQFENNWNPHGRFLVLITTAINNPSYWANKFIRSLTKAQVVNIVIVVAKYTDPMKYLIYSWYPFYNGSCGKNYRLGTRLIDNCYDGNFLNNIDLYENKLVPSFNQCEIKVRTIPWPPFTINIRNNSIFKGRSSYNNHGYDANILSIAAKKYNLKFRYIISKDKLNWGYINLSNPQEFLGNLKYLQTQEDDIAIGGYPKDLTTDLYLDSTVSYIQEALHFCVPNNPITNGFEVMTKMITKGAWCLLLITYLIVTILLWLSTKNTNEKPAFKGILN…	ATGCAATTATTTTTCAAACTCTCACTATTTCTGGTTCTATTTAGAATAGTTAGTTTGAATCTTCAAGTTGTTCATCAATTTTATTCTCGATCACAACAATCATTATTGGAATGTGTTGTGAATATTTGTGATCGTTTCATGCCGAATGGTGATAAAATCGTCTATTCTGTATTACTAACAAGATTACGTAAAACGAAAATTGATATTTCAAAAAATTTATTTATTTTATTTGAACTACACAATCGATCAAAATGGACGATAGTTTCGTTGGATGGCACAAAGGAGATGTACGAACGACACGATTCTATTGAATATTATCAAAATTATATAATTCAGATTAATAATTTTAAAGATTTTCGATTATCGTTGAAATTTCTACAATTCGAAAACAACTGGAAT…
HphaIR109	595	MKLFLLLISEFIQNIVTNDSCLNGLIQNEFNDRDTIIVADNYRNVQLPNETLVYLIETTKFRQFLSNFRQSSTTDLIINIDGFNLDVEIFQLANIQTKTLLIINIRGEIDMDYIKNLFTSTWKLGLTRFVIVVNNGVSIRLYSRNPQYFCKVDEIIENDCKSDLFDIQRRFPNDNCNLRAVYLRGPPFVIDINKTKNPGVMVSLIRTISEKSGISINYDNNNGIFDDELVNNGSYLRLRQYFLDNRADLAIGHLFMNDTITNPYNYGATIYTDSLAIIVPMPKRLKSYRKLLKIFPKDTWMKLLQIITLTFFIYLVLSLIIGERITDFFQIFFDIIRLSLGNAVNSQPLSISLRILFFTYSLFALNIDSIYLGKLSSVLSMANYDTKMVKVTMFREKDI…	ATGAAATTATTCCTCTTATTGATTAGTGAATTTATCCAAAATATTGTAACGAATGATTCATGTTTGAATGGATTGATTCAAAATGAATTCAACGATAGAGACACAATTATCGTTGCCGATAATTACCGTAATGTTCAATTGCCGAACGAGACGTTGGTTTATTTGATAGAAACGACGAAATTTCGACAATTTTTGAGCAATTTTCGACAATCCAGTACAACCGATTTGATCATCAATATTGACGGTTTCAACCTGGATGTGGAGATTTTTCAACTTGCAAACATCCAAACTAAGACGCTATTAATCATTAATATCCGTGGCGAAATCGATATGGATTACATTAAGAATTTATTTACATCAACCTGGAAATTGGGTCTGACTCGATTTGTGATTGTTGTA…
HphaIR112	586	MKSLCVSVVTLLIIKQNFSLKFNTTSHGNIEKCLTQISQKYFKLTTLIIKDNQSINLQINKYEINYNYLHIFNDRRIKTKFNNIVAIIDDVDQLNRIIIDLSQLEAYNSRANCVIVTNSEGAIAEFARLLWKFRLYNSVILQIAPNQTITIRQLDLIKSNCFQRITTKLVDLYYNGNFLRNYRLFSLWKDLEGVYRKCPIRVGFYYVHPWINDVKNEENPGIFVKLLNLYADNYRFRLNYLPPKPIYRDEMEISFNIDSLYEDFENDTIDVFLGVGIIILEKIFDITAIICENNVYWVAPKSPLLPTWKVILKLYPIDQSLCLGVVLLTLIVLYSYVSYRYQGGLLDISKSFLHFWAILLNTSTIRRETHITLKTLTTSFTIFSLFFYVVCQVKLFATF…	ATGAAGAGCTTGTGCGTTTCTGTCGTTACACTTTTGATAATAAAACAGAATTTTTCGTTAAAATTCAATACAACAAGTCATGGAAATATTGAAAAATGTCTAACTCAAATATCACAAAAATATTTCAAATTGACGACGTTAATTATTAAAGATAATCAATCTATTAATCTACAAATAAATAAATATGAAATTAATTATAATTACTTACATATATTTAATGATAGAAGAATTAAAACAAAATTCAATAATATTGTCGCAATTATTGACGATGTGGACCAGTTAAACCGAATTATAATCGATTTGAGCCAACTTGAGGCTTATAATTCTCGCGCCAATTGTGTAATTGTGACGAATTCTGAAGGGGCAATTGCTGAATTCGCTCGACTTTTATGGAAATTT…
HphaIR116a	544	EQITYATSSLKFDQYQIIFQNKQPHIIYNYNELKQNIYNEQNLKIKCNFYIILEQNHEFLKKTITKLLKQNNLYVHGKYFIIIEELMTNHRIISMINFLFEKMDVYNVIILNNKKFLTWHPYESCNKNIQIHEIVDTNFLTIFNHHIPKKLNNCPIRVTWIQRGVSVLNPFNKTSPGAFIELLNQIGQSVNATIDYLKEDNIKIERVFVGNETLEMIEDKMDKLKVDIATTCLMNTALAGFTDSTYVLAGISGAFILPQRKALPKWKSFYVLPSEFYILSLITILLSSLIVSISTRTSIFYSIFRIYQLFLQLSINTLPKQWCLRLYFVLLLIFIMEISTIYLSHVCSVFTKVILEPKITTAQQLVDSDIPIISYVGNFTKALRACDENNKKLSQKGKL…	GAACAAATTACGTATGCAACTTCTAGTTTAAAATTCGATCAATACCAAATAATTTTCCAAAATAAACAACCGCACATTATCTATAATTACAACGAATTGAAGCAAAACATCTATAATGAACAGAATTTGAAAATTAAATGCAACTTCTATATAATTTTAGAACAAAATCACGAATTTCTCAAGAAAACCATAACGAAATTGTTGAAACAAAACAATCTATATGTCCACGGAAAATATTTTATAATAATTGAGGAATTAATGACAAATCATAGGATTATTAGTATGATTAATTTCCTATTTGAGAAAATGGATGTTTATAATGTTATAATACTCAACAATAAGAAATTTCTAACGTGGCACCCATATGAAAGTTGCAATAAAAACATACAAATCCATGAA…
HphaIR116b	554	MSVINKVLLNIGDYEQITYATSSVIFENYKTIFQNKQPHIIYNYNKFDKSADNGQNLKIKCSYYLILDQNGEFIKKTVTKLLKQNNLYVHGKYFIIIEELPRSQEIINTINFLFEEMNIYNIILVTNNKFLTWYPYENGNKSIQFHEIIDIRSEFLLEVFKSHILKQLNGWPIRVSWTRKGIFIINPFNKTGKGASILLLNQIGECLNTTIDYMKEDNILIEKVFVGNDTFEAVENKINILKVDVATTIIQNTALIGFVHSTYILDISGIFILPQRKPLPKWKSFNVLHFDICVLTIITILLSGLILSIATKTSLFNSIFRVYQLFLQLSINTLPKKWYLRLYLILLLFFIMEISAMYFCGICSVFTKLTLEPKITTMQQLIDSDVPILTYKGNFVLAL…	ATGTCTGTAATAAACAAAGTACTATTAAATATTGGCGATTATGAACAAATTACGTATGCAACATCTAGTGTAATATTCGAAAATTACAAAACAATTTTTCAAAATAAACAGCCACACATTATTTATAATTATAATAAATTTGATAAAAGCGCTGATAACGGACAAAACTTGAAAATTAAATGTAGTTACTACTTAATTCTGGATCAAAATGGTGAGTTTATCAAAAAAACTGTCACCAAATTATTGAAACAAAATAATCTCTATGTCCATGGAAAATATTTCATTATCATCGAAGAATTACCAAGAAGTCAAGAGATTATTAATACTATCAATTTCCTGTTTGAAGAAATGAATATTTATAATATCATTTTGGTTACCAATAATAAGTTTTTAACATGG…
HphaIR116c	298	SIENVLQQNYLYIYGNYFIIIEEVLDNPEIINIFKYLFKEIDVYNVILINNNKFLTWYPYENCNKNIKVHTRFINLLKIFNNHVPKELSNRPIRVSWRAGGITIKNAFSKTDPGIFVXMNQIDKCVNAKIKYMARKNFCLSKYIETNTLERKIRKLNVVTALRIVQTADYSTYIIGGNTIYAALPLRRPLPKWKELLVFPIDTLLLTITIILLSSIVTISTKTSIFYSIFRIYLLFLQLSLDQFTKKKRLLHLNLILLLIFIKEISTVYLSGLSVYTIPILELKIKSVQELIDSDIPI	TCAATTGAAAATGTATTGCAACAAAACTATTTGTATATTTATGGAAATTATTTTATAATTATTGAAGAAGTATTGGACAATCCAGAAATAATAAATATTTTTAAATATTTGTTTAAAGAAATAGATGTTTATAATGTTATCTTAATAAATAATAATAAATTTCTAACATGGTATCCTTATGAAAATTGTAACAAGAATATTAAAGTTCATACGAGATTTATAAATTTATTAAAAATCTTCAATAATCATGTCCCAAAGGAATTGAGCAATCGTCCAATTCGTGTATCGTGGAGGGCTGGTGGTATTACTATCAAAAATGCATTCAGTAAAACTGATCCAGGCATATTCGTTNTGATGAACCAAATTGATAAATGCGTAAATGCCAAAATTAAATATATG…	PSE,PAR,
HphaIR120	611	MKYCRFLVIFILIVIKTETKLINKQILENGRNPLTDEMREFMKFVIDENSHEKDGFLLIMINKIEPEFSDFATQELNRNNSVTILNFDIDKITKPMLNPNHFKFVLTDPEGDLSHAQSSFNKVRSSRAKIVLILTKPPLLFFLKFLMDSYMKIQCINVIIAYEIDNRIEVHTMNPYSTKNKYINLTSTKYTEQLFQEKGRNLHGYQINALLTYNDRTKVHNNQGKDFIIMQTIFSHLNGKLNVIKLNNRSIGNPWLSSMDNQTELNRIKRNILNDLKISILIKSESFTINDGIVENLNPHRQNDLAVLVPKSPKISLFKANSKLMTPGAWILYYSIVTGIFIVLVLIEKHTGCFVGYFDVYFTIHRLNVTNNLQRMPKNSFEKLLIFGLLIFFFLINTG…	ATGAAGTATTGTCGATTTCTTGTAATCTTCATTTTAATTGTAATCAAAACCGAAACGAAATTAATTAATAAACAAATATTAGAAAATGGACGCAATCCATTAACGGACGAAATGCGCGAATTTATGAAATTCGTAATCGACGAAAATTCGCACGAAAAAGACGGTTTCCTGCTGATTATGATCAATAAAATTGAGCCGGAATTTTCAGATTTTGCAACACAAGAATTGAATAGAAACAACAGTGTGACGATTTTAAATTTCGATATCGATAAAATCACCAAACCGATGCTAAATCCGAACCATTTCAAATTCGTTTTGACTGATCCAGAAGGTGATCTGTCACACGCCCAATCGTCGTTCAATAAAGTCCGATCATCGCGGGCTAAAATCGTTTTGATC…
HphaIR144	500	KFPITILDVNLENFTNFNWQQPDFYLINIGENWEIITKLSRFDSFKPTAKFIVTVSKVSHQLLKTLSKFYIFRITIVDEFNQTFTYSPFKNRDIHRPNLELIHLGRCEFRFDRELPGLWVNSQIFALIQCMPPYVICEGNQENLQGIEIYILELLRELLRFEIVYQINTTYEESFGVLQKRHVDLIVGSYRTLNPSKFKNFDFTTNHLHDRLVWVVPRAFTPYWKRLILVFNGKLWLLLLFTILLMGKICEKFYNIDFWAIIFELFRMFFNQNHRLSYLKSGSTRILAVFWTAFSMLMVISFSSKLIYAFFGDYKTTQIKTFCGIIESNLPIGVTGDVLIMFDEDDELKPIINNFQICPYGTTCLNKTVFNGNFVSCYGDRNINYRTSRAYIDKNGETM…	AAATTCCCAATAACTATACTGGACGTGAATTTGGAGAATTTCACGAATTTCAACTGGCAACAACCGGATTTTTACCTAATTAATATTGGAGAAAATTGGGAAATTATCACAAAACTATCACGATTCGACTCATTCAAACCAACCGCAAAATTTATTGTAACCGTATCGAAAGTATCGCATCAATTACTGAAAACTTTATCAAAATTCTATATTTTTCGAATAACGATCGTTGATGAATTCAATCAAACATTCACGTATTCTCCGTTCAAAAATCGGGATATCCACCGACCGAATCTCGAATTAATCCACCTGGGAAGGTGCGAATTTAGATTCGATCGGGAGCTACCCGGATTATGGGTCAACAGTCAAATATTTGCGTTAATTCAGTGTATGCCGCCG…	PAR,
HphaIR145	537	IDLIRRFLIEYKSNNNYISCCYLINSTKSNLINWLIEYNYCPFYTVTNGEDFQRSAIKVDEIYLFFDSIDNILLMVNKLRTINVWNSDSRTQFIITETIYDRSIIFEKLQQLWYNYSLINFIIIFVNNNKLAILSYHPFNSPKIVDYTQESYNNLFPDKLNNLNGYQLRVSLYDEQPRTGRRNGKWYGKDYRMLRVIVDMLNATYRIVTPKFPSNFTEAYDNIRNNRTDFCFISRFCRDFNRQYEFSYPHEMESLVAIVPKSQQISESKSLLLMFNYRYYLLISCLIIVLTLLLRFSTNQTDSIRCLLGIWCTFLQTPNKYFDQHNSIGRFLLILWCFFGLLFTTIFQSIFVATLIHPNYYKDIDTILQLKQSKLAIYTSTVYKSYLPESINLSVNAIS…	ATCGATTTAATTAGACGATTTTTAATTGAATATAAATCAAATAATAATTATATATCGTGCTGTTATCTAATAAATTCAACGAAATCGAATTTAATTAATTGGTTGATAGAATATAATTATTGTCCATTTTATACGGTAACAAATGGTGAAGATTTTCAACGATCGGCAATTAAAGTTGATGAAATCTATTTATTTTTCGATAGTATCGATAATATTTTATTAATGGTAAATAAATTACGGACAATAAACGTATGGAATTCGGACAGTAGAACACAATTTATTATTACCGAAACAATCTATGATAGAAGTATTATATTTGAGAAATTACAACAATTATGGTATAATTATAGTTTAATTAATTTTATTATAATTTTCGTTAATAATAACAAATTGGCGATT…
HphaIR147	455	TIDDLFQQLPFWDLQSNLHLIVCQPVGDRLLYEFFDFMWSRRILNYVLVLITDKLEVITFNPFKNETIRRRKYRSCLKLFANKLRNLYGHPVKIAMHQNNFVKNINGTWVGPFPERMYLIMGLLNATVDVIETSSKTGVIDIGWSIFRNESECSFMPITTPLIELAMFDFLTLGFETIYMVVLVPAFGKEWYQSGNILKVFDQYIWMGLILSAISVGTINLIQQHFNNRIRLPYFDSIRVLLGQNLENSHQKTKILKFLLLLWMTTCFLFDNLFQGGLVSKLTKPKQIEIRTITDLKNSKLPIYRIDAVRNDTIVRLPQLESHVIGVNTQDFWAKLDSCNRSEALILVHLIAKNYASYCTKSNSPMRVMDEILWKAHGTYLFRKNSIYIDEIRRIILWL…	ACAATCGACGATTTATTCCAACAATTACCATTCTGGGATTTGCAAAGTAATCTACATTTGATCGTTTGTCAGCCGGTTGGAGATCGATTATTGTACGAATTTTTCGATTTCATGTGGTCTAGACGCATTCTAAATTACGTTCTAGTATTAATTACTGATAAATTGGAAGTTATAACGTTTAATCCGTTCAAAAACGAGACGATTAGAAGGCGCAAATATCGAAGTTGTTTGAAATTATTTGCGAATAAATTGAGGAATTTGTACGGTCATCCAGTAAAGATTGCAATGCATCAAAATAATTTCGTTAAGAATATTAATGGGACATGGGTCGGTCCTTTTCCCGAACGGATGTATTTAATTATGGGTCTATTGAATGCTACAGTTGATGTGATTGAAACT…	PAR,
HphaIR150	508	KSTIFENYLREILKVDDIKSLIAIYNNNRLFAEYSKNLYKLQQPVFDLHLARLGEFNRNYKRGVVIEESKINVIFIGELQEFPQILHLSRQIHFWKDRDKIVVIVDNYQRSDYLQLQTNFKECFNYYIINIIFLIPSFSTDGFSYNPFLNNYTVIATTADPYPDKLLNLHGYQLKVSMFDNIMDSAFDGRNYIGRDGTASRTILERLNATFIYHQTLETETLPLVDVQLYEVGNRTVDFGFNTRYVKMMFANLVEGTYPHDSDDLVGLVPVLRSTSNASILSLLPLIGWFETLTGVVLFIGSVIILAKINKQYCDLSKLIITALIVFLGISAKSMRINNYRIVLYFYVFFSFITNTLIISKLTSVLTAPAGVEQINTVEQLAETNYKISTLARYKVMLD…	AAATCGACAATTTTCGAGAATTACCTCCGAGAAATCTTGAAAGTCGACGATATCAAATCTTTGATTGCCATCTATAACAATAATCGGCTATTTGCCGAATATTCGAAGAATTTATACAAATTACAACAGCCTGTCTTTGATTTACATCTAGCCAGATTGGGCGAATTCAATCGAAATTATAAGCGTGGTGTTGTAATCGAAGAGAGCAAAATTAATGTAATTTTCATTGGAGAATTACAGGAATTTCCACAAATACTCCATTTGAGTCGCCAGATCCACTTTTGGAAGGATCGCGATAAAATTGTGGTAATCGTCGATAATTACCAACGATCCGATTATTTACAATTACAAACCAATTTCAAAGAATGCTTCAATTATTATATCATCAATATAATATTC…	PAR,
HphaIR151a	557	MKKSLLVLYLLIINQILCNTLSDILQKIFVKEYCLYYITDNTTNENFLQKSLTLTNLPIVSFDFETFKQTNYNSQCNGVIICTNNLNETGKLIVDNLQYYHNIKPYERIAIYYSDNNEELQEEFLIATKDYGVDIFLLQFNDNKQEIKSIYKNRKLTKSENFQWTTAIEPRNKSATIVTFPCNPFYIIEDNDKITGGVEFVMMNEFLKNYKIQYKILKKSGSNFHNFWHKSLEMVENGTANFATCSHWYISILSKNLDSTYPLEQICVTFLVPQPHLSPYFTFIFQAFQPIVWLIVIFVSIIAFLIFYVINLFYRNFGVHTRNDTLLILFDLIHSYAVGGLRLLPLSNQYILKKIFLFWLIYCVLLKIYYTAGMTSVLTRVKYLDQINTVDDMIEKQIK…	ATGAAAAAGTCACTGTTAGTGCTCTATTTATTGATAATAAATCAAATTTTGTGCAATACACTATCGGATATTCTCCAGAAAATCTTCGTTAAAGAATACTGTCTTTATTACATTACCGACAATACAACTAATGAGAATTTCTTGCAGAAATCTCTAACATTAACGAATCTACCGATAGTTTCGTTTGATTTCGAAACTTTCAAACAAACCAACTACAATTCTCAGTGCAATGGTGTTATAATTTGTACGAATAATTTAAACGAGACTGGTAAATTAATTGTGGACAATCTACAATATTATCACAACATTAAACCGTACGAACGTATTGCAATTTATTATTCCGACAACAATGAGGAATTACAAGAAGAATTTCTAATTGCAACTAAAGATTATGGTGTT…
HphaIR151b	459	LLTITEIYAIDVILIAIDRDSYQLKISSIYDNKTVKITDIGLDNLSIIYNRPKWEPFKTNSSRQQTPFIITAFQCTPYFYVDDNNNIKGGIEFSAINEITKNWPHQYLILRMNKKSNLPSHDYWTTGRLLIENKTADLAACSQFHYAMTQLNVDTTYPLEQLCVSFLVPKPTLLPHCTFILQAFSTELWLIILAILICICIVIYLAIAIYRRDRHKRMHRDRVAIFFDILHLVFSGSTRFTPASNKHTARILFAILYGFSVIFSTYYSAGITSCLTNPKLTNRIRTVEDMAEKKITWLGGDYWTNYLQHSPAKTLNILAKFSIKSRQKAQSIVIKKLPNNFIADIDGLYEEEIRKLTNLHECFVTNYIAFGLKKHSPFTRIFNYYRSKFNENGLMLFWL…	CTATTAACGATTACCGAAATTTATGCAATTGATGTTATATTGATTGCTATCGATAGAGATTCGTATCAATTGAAAATATCGTCAATTTATGATAATAAAACCGTCAAAATTACAGATATTGGTTTAGATAATTTGTCGATAATTTATAACCGTCCCAAATGGGAGCCGTTCAAAACGAATTCCTCTCGACAACAAACACCCTTTATAATCACAGCGTTCCAATGTACACCGTATTTTTACGTTGATGATAACAACAATATAAAAGGCGGCATTGAGTTTAGTGCTATTAACGAGATAACGAAGAATTGGCCACATCAATATTTGATTTTGAGGATGAATAAGAAAAGTAATTTACCTTCACATGATTATTGGACAACAGGTCGTTTATTAATTGAGAAT…	PAR,
HphaIR151c	588	MYSLKIVILLCSILTVTSTNSLNLSVILNIFFEEIYQQKNCLYLILNDSTIDNIVSKSLIGVNSSIITGKMELFYYLMNNSECDGYIFTTTNINKTSNWLLQDVKSSRQIKPYETVTILYDSDQNFANTNLLTITEIYAIDIILIAIDRDLYQLKISSIYNNTTVKITDIGLDNLSIIYNRPKWEPFKTNFSQQQTPFIITAFQCTPYFYVDDHNNIEGGVEFSAINEIMKNWPHQYLILTKNKTTLRSDDYWTTARLLIDNKITDLAPCSQWHYVMSQLNVDTTYPLEQVCMTFLVPKPTLLPHSTFILQAFSTELWFIILGILICICIVVDLAIAIYRKDRHKRMHRDRVAIFFDVLHLIFSGSTQFTPAPNKHTARILFVILCCFSVIFSTYYNAG…	ATGTATAGTTTAAAGATAGTAATTCTATTATGTTCAATTTTAACAGTAACTTCAACTAATTCTTTAAATTTATCAGTGATTTTAAACATTTTTTTCGAAGAAATCTACCAACAAAAAAATTGTTTATATTTAATACTGAACGATTCAACTATCGATAATATTGTAAGTAAATCATTGATTGGTGTTAATTCATCTATAATTACCGGTAAAATGGAATTGTTCTACTATTTAATGAATAATTCGGAATGTGATGGTTATATTTTTACAACAACGAATATTAATAAAACCTCAAATTGGTTATTACAAGACGTTAAAAGTAGTCGTCAAATTAAACCTTATGAAACTGTTACAATTTTATACGATTCTGATCAAAATTTCGCCAATACAAATCTACTAACA…
HphaIR151d	446	CDGYIFTTNINKTSNWLLQDVRNSCQIKPYEIITILYVSDQNFDNTSLLTFTEIYAIDIILITIDRYLYQMKISSIYDNKTAKITDVGLDNLSIIYNRLKWESFKTNYSRQQTPFIITAFQCTPYFYVDDYNNIEGRVVFSAINEIMKNWPHQYLILTKNKTTLRSDDYWTTARLLIDNKTTSRAPCSQWQNGQLNVDTTYPLEQVCVTFLVPKPTLLPPSTFILQAFSTELULIIFGILISICIMVDLAIAIYRKDRLKRMHRDRVAIFLDVLHLITGRTQFTPAPNKHTARILFAILCCFSVIFSTYYNAGITSSLTNPKFTNRIGRVEDTVEKKISWLSDNNLMNYFQLVKTFKVQSIVTKKLCNNFITDIDGLYEDEKRKLTILRESFNTYFIAF…	TGTGATGGTTATATTTTTACAACAAATATTAATAAAACCTCAAATTGGTTATTACAAGACGTTAGAAATAGTTGTCAAATTAAACCTTACGAAATTATTACAATTTTATACGTTTCCGATCAAAATTTCGACAATACGAGTCTACTAACATTTACAGAGATTTATGCAATTGATATTATATTGATTACAATCGATAGATATTTGTATCAAATGAAAATATCATCAATTTATGATAATAAAACCGCCAAAATTACTGATGTTGGTTTAGATAATTTATCGATAATTTATAACCGTCTCAAATGGGAGTCGTTTAAAACGAATTACTCTCGACAACAAACACCATTTATTATCACAGCTTTCCAATGTACACCGTATTTTTACGTTGATGATTACAACAAT…	PSE,INT,PAR,
HphaIR21a1	404	MGPFHWTVWLSLTLIYLFAILPLAFSDRHTLRHLLENPSEIENMFWYVFGTFTNCFTFTGSWSKSDKITTRILIGFYWLFTIIVTACYTGSIIAFVTLPVYPEAVDTIDQLLKGRYQIGTLNKDGWQNWFENSSDPKVQKLLRKLDLVPDVESGLKNTTKAFFWPYAFLGSREQLGYIVRTNFTTKNKRNLLHITTECLAPFSVGFAFNKDTIFSRIINIGILQIVQNGLFIKIKNDVEWLMMRSATGKLLAANSYGNLLGNWAAEDRSLTLADTQGMFLLLGAGFLFGFFALLTEWGGGCIHLCKSRKSKRICSTDSIISNYRTYQSPTPREKLDSLKYNSLLSDTTKNSSECTIDNNIDEDKQNSNQNESIDKQIDKLFDFGKLFGSDEVKSEEIGE…	ATGGGACCTTTCCATTGGACAGTTTGGCTGTCACTAACCCTCATTTATTTATTTGCAATACTCCCATTGGCATTCAGCGACCGTCATACTTTGAGGCATCTGTTGGAAAACCCGAGTGAAATCGAAAATATGTTTTGGTACGTTTTTGGCACTTTTACAAATTGTTTCACATTCACTGGCTCGTGGAGTAAATCTGACAAGATAACAACACGAATTTTGATTGGCTTCTACTGGTTGTTTACAATAATCGTAACAGCATGTTACACTGGATCGATTATAGCTTTTGTAACACTACCTGTGTACCCAGAAGCTGTGGATACTATCGACCAACTATTGAAAGGACGTTACCAAATTGGAACTTTAAATAAAGACGGTTGGCAGAACTGGTTTGAGAATTCC…	PAR,
HphaIR21a2	322	MILENVTISLSLIIIFSVLSSTIQSISIADNGNIIKRALQKSHEKSQLEKWEGKFLRRSKKFDQTSSLVELLHNIANKYLSDCPSVILYDNYTEKNDDLLLEKLLKNLPNIYLHGQITEDYRLERPELIVEQQTCHNYILFLKDVMHCKKIIGPQQQDRVIIVSRSSQWRVYEFLSNEVSQSFLNLLVISMSEKLGTSSKNELPYILYTHKLYIDALGSSTYQVLTSWRNHTFTRPDVNLFPKKILEGFAGHRFVVSLAHQPPFVIKKSGVAVCNTVKSDRANLGIAGLYITNDRLDMLDMTNFHSQDCAAFISLTSTALPR	ATGATCCTTGAAAATGTCACAATTTCTTTATCACTAATCATAATTTTTAGCGTTCTCTCATCAACAATTCAGTCAATTTCTATTGCTGATAATGGTAATATAATCAAACGTGCTCTACAAAAATCGCATGAGAAATCTCAGTTGGAAAAATGGGAAGGCAAATTCCTGAGGAGAAGCAAAAAATTCGACCAAACATCATCGTTAGTTGAGTTGTTACACAATATTGCAAACAAATACCTGTCCGATTGTCCATCGGTCATATTGTATGACAATTACACAGAAAAAAATGACGATTTATTATTGGAAAAACTGCTCAAAAATTTGCCAAATATATACCTACATGGTCAGATTACAGAGGATTATCGTCTAGAACGACCGGAATTAATAGTTGAACAACAA…	PAR,
HphaIR25a	909	MHRIIFIIFLIKQQINAQTTQNINVLFVNEEGNTVAEKAVEVATNYIKKNGKLGVNVDPVKVVGNRSDASGLLDALCSTYNDMLINSIYPQLVLDTTMTGLASETVKSFSAALALPTISASFGQEGDLRQWRNIDDNEKEYLIQIVPPADIIPEIIRSLVLQQNITNAAILFDNTFIMDHKYKSLLQNVATRHVITPIKEKQRIVEQLEQLRKLDIVNYFILGTFNSIQDVLDAADSVNYFNRKFSWHAITQDKGDLKCNCKNATIILAKPVIDTQYQDRLGFIKTSYQLNAEPEIAAAFYFDLALHSFLAVKEMLADGAWQRNNATNYITCDDYNGDNTPKRTGLDLMKYFNKDNTELPTYGPFKIVSNGNSFMEFTMQLSAVGVREGSSDKSVALGS…	ATGCATCGCATTATTTTTATAATATTTTTAATAAAACAACAAATTAACGCACAAACTACCCAAAATATCAACGTTTTATTTGTTAATGAAGAAGGCAATACCGTTGCTGAAAAAGCCGTCGAAGTTGCTACAAATTACATTAAAAAAAATGGCAAATTGGGTGTTAATGTCGATCCTGTGAAAGTTGTAGGGAATCGATCTGACGCTTCTGGACTTTTAGATGCTTTATGCAGCACCTATAATGATATGTTAATAAATTCAATCTATCCACAATTGGTATTGGATACAACAATGACAGGTTTAGCTTCAGAAACTGTAAAATCCTTCAGTGCAGCTCTTGCTTTGCCCACAATCAGTGCCTCATTTGGACAAGAAGGCGATTTAAGACAATGGCGCAAT…
[truncated: 26 more rows]
