# Supplementary material for: Genomic content of chemosensory receptors in two sister blister beetles facilitates characterization of chemosensory evolution
Source: BMC Genomics. 2020 Aug 26;21:589. doi: 10.1186/s12864-020-06974-4 (PMC7448986; doi:10.1186/s12864-020-06974-4)
Supplement: Supplementary file 2 — Additional file 2. Gene location information (gff). [file 12864_2020_6974_MOESM2_ESM.xls]

## Sheet: Hycleus_chemosensory_receptor
scaffold3	Genewise	mRNA	6292	4884	.	-	.	ID=HcicOR3;frameshift=0;premature=0;startCodn=ok;stopCodn=ok;
scaffold3	Genewise	CDS	6292	5529	.	-	0	Parent=HcicOR3;
scaffold3	Genewise	CDS	5473	5374	.	-	2	Parent=HcicOR3;
scaffold3	Genewise	CDS	5318	5214	.	-	0	Parent=HcicOR3;
scaffold3	Genewise	CDS	5161	5006	.	-	0	Parent=HcicOR3;
scaffold3	Genewise	CDS	4946	4884	.	-	0	Parent=HcicOR3;
scaffold8	Genewise	mRNA	368308	369502	.	+	.	ID=HcicGR3;frameshift=0;premature=0;startCodn=miss-found;stopCodn=ok;
scaffold8	Genewise	CDS	368308	369333	.	+	0	Parent=HcicGR3;
scaffold8	Genewise	CDS	369386	369502	.	+	0	Parent=HcicGR3;
scaffold8	Genewise	mRNA	55698	52709	.	-	.	ID=HcicGR205;frameshift=0;premature=0;startCodn=ok;stopCodn=miss-found;
scaffold8	Genewise	CDS	55698	55066	.	-	0	Parent=HcicGR205;
scaffold8	Genewise	CDS	53204	53040	.	-	0	Parent=HcicGR205;
scaffold8	Genewise	CDS	52984	52709	.	-	0	Parent=HcicGR205;
scaffold8	Genewise	mRNA	56776	57554	.	+	.	ID=HcicGR201;frameshift=1;premature=1;startCodn=ok;stopCodn=ok;
scaffold8	Genewise	CDS	56776	57267	.	+	0	Parent=HcicGR201;
scaffold8	Genewise	CDS	57276	57554	.	+	0	Parent=HcicGR201;
scaffold14	Genewise	mRNA	175620	176969	.	+	.	ID=HcicOR20;frameshift=0;premature=0;startCodn=miss-found;stopCodn=ok;
scaffold14	Genewise	CDS	175620	176480	.	+	0	Parent=HcicOR20;
scaffold14	Genewise	CDS	176534	176638	.	+	0	Parent=HcicOR20;
scaffold14	Genewise	CDS	176687	176842	.	+	0	Parent=HcicOR20;
scaffold14	Genewise	CDS	176892	176969	.	+	0	Parent=HcicOR20;
scaffold18	Genewise	mRNA	8721	7414	.	-	.	ID=HcicOR27;frameshift=0;premature=0;startCodn=miss-found;stopCodn=ok;
scaffold18	Genewise	CDS	8721	7991	.	-	0	Parent=HcicOR27;
scaffold18	Genewise	CDS	7939	7840	.	-	2	Parent=HcicOR27;
scaffold18	Genewise	CDS	7787	7683	.	-	0	Parent=HcicOR27;
scaffold18	Genewise	CDS	7632	7414	.	-	0	Parent=HcicOR27;
scaffold22	Genewise	mRNA	77394	76268	.	-	.	ID=HcicOR124;frameshift=0;premature=0;startCodn=miss-found;stopCodn=ok;
scaffold22	Genewise	CDS	77394	76723	.	-	0	Parent=HcicOR124;
scaffold22	Genewise	CDS	76671	76582	.	-	0	Parent=HcicOR124;
scaffold22	Genewise	CDS	76533	76378	.	-	0	Parent=HcicOR124;
scaffold22	Genewise	CDS	76327	76268	.	-	0	Parent=HcicOR124;
scaffold37	Genewise	mRNA	153126	154596	.	+	.	ID=HcicOR118;frameshift=0;premature=0;startCodn=ok;stopCodn=ok;
scaffold37	Genewise	CDS	153126	153315	.	+	0	Parent=HcicOR118;
scaffold37	Genewise	CDS	153361	153698	.	+	1	Parent=HcicOR118;
scaffold37	Genewise	CDS	153750	153982	.	+	0	Parent=HcicOR118;
scaffold37	Genewise	CDS	154038	154137	.	+	2	Parent=HcicOR118;
scaffold37	Genewise	CDS	154194	154286	.	+	0	Parent=HcicOR118;
scaffold37	Genewise	CDS	154342	154497	.	+	0	Parent=HcicOR118;
scaffold37	Genewise	CDS	154546	154596	.	+	0	Parent=HcicOR118;
scaffold38	Genewise	mRNA	16576	17898	.	+	.	ID=HcicOR221;frameshift=0;premature=0;startCodn=ok;stopCodn=ok;
scaffold38	Genewise	CDS	16576	16788	.	+	0	Parent=HcicOR221;
scaffold38	Genewise	CDS	16841	17349	.	+	0	Parent=HcicOR221;
scaffold38	Genewise	CDS	17399	17502	.	+	2	Parent=HcicOR221;
scaffold38	Genewise	CDS	17568	17668	.	+	1	Parent=HcicOR221;
scaffold38	Genewise	CDS	17725	17898	.	+	0	Parent=HcicOR221;
scaffold45	Genewise	mRNA	295903	294410	.	-	.	ID=HcicGR9;frameshift=0;premature=0;startCodn=ok;stopCodn=ok;
scaffold45	Genewise	CDS	295903	295630	.	-	0	Parent=HcicGR9;
scaffold45	Genewise	CDS	295569	295378	.	-	1	Parent=HcicGR9;
scaffold45	Genewise	CDS	295328	295174	.	-	1	Parent=HcicGR9;
scaffold45	Genewise	CDS	295117	294581	.	-	0	Parent=HcicGR9;
scaffold45	Genewise	CDS	294526	294410	.	-	0	Parent=HcicGR9;
scaffold45	Genewise	mRNA	291747	290198	.	-	.	ID=HcicGR10;frameshift=0;premature=0;startCodn=ok;stopCodn=ok;
scaffold45	Genewise	CDS	291747	291483	.	-	0	Parent=HcicGR10;
scaffold45	Genewise	CDS	291433	290967	.	-	1	Parent=HcicGR10;
scaffold45	Genewise	CDS	290842	290525	.	-	0	Parent=HcicGR10;
scaffold45	Genewise	CDS	290475	290386	.	-	0	Parent=HcicGR10;
scaffold45	Genewise	CDS	290326	290198	.	-	0	Parent=HcicGR10;
scaffold45	Genewise	mRNA	293811	292323	.	-	.	ID=HcicGR8;frameshift=0;premature=0;startCodn=ok;stopCodn=ok;
scaffold45	Genewise	CDS	293811	293574	.	-	0	Parent=HcicGR8;
scaffold45	Genewise	CDS	293520	293129	.	-	1	Parent=HcicGR8;
scaffold45	Genewise	CDS	293083	292958	.	-	0	Parent=HcicGR8;
scaffold45	Genewise	CDS	292906	292496	.	-	0	Parent=HcicGR8;
scaffold45	Genewise	CDS	292442	292323	.	-	0	Parent=HcicGR8;
scaffold45	Genewise	mRNA	288388	289812	.	+	.	ID=HcicGR4;frameshift=0;premature=0;startCodn=ok;stopCodn=miss-found;
scaffold45	Genewise	CDS	288388	288631	.	+	0	Parent=HcicGR4;
scaffold45	Genewise	CDS	288683	289026	.	+	1	Parent=HcicGR4;
scaffold45	Genewise	CDS	289080	289205	.	+	0	Parent=HcicGR4;
scaffold45	Genewise	CDS	289259	289579	.	+	0	Parent=HcicGR4;
scaffold45	Genewise	CDS	289626	289715	.	+	0	Parent=HcicGR4;
scaffold45	Genewise	CDS	289768	289812	.	+	0	Parent=HcicGR4;
scaffold45	Genewise	mRNA	298072	296684	.	-	.	ID=HcicGR11;frameshift=0;premature=0;startCodn=miss-found;stopCodn=ok;
scaffold45	Genewise	CDS	298072	297670	.	-	0	Parent=HcicGR11;
scaffold45	Genewise	CDS	297619	297468	.	-	1	Parent=HcicGR11;
scaffold45	Genewise	CDS	297409	296972	.	-	0	Parent=HcicGR11;
scaffold45	Genewise	CDS	296916	296827	.	-	0	Parent=HcicGR11;
scaffold45	Genewise	CDS	296776	296684	.	-	0	Parent=HcicGR11;
scaffold50	Genewise	mRNA	77	1228	.	+	.	ID=HcicOR133;frameshift=0;premature=0;startCodn=failure;stopCodn=ok;
scaffold50	Genewise	CDS	77	597	.	+	0	Parent=HcicOR133;
scaffold50	Genewise	CDS	659	872	.	+	2	Parent=HcicOR133;
scaffold50	Genewise	CDS	939	1094	.	+	0	Parent=HcicOR133;
scaffold50	Genewise	CDS	1163	1228	.	+	0	Parent=HcicOR133;
scaffold52	Genewise	mRNA	98344	99802	.	+	.	ID=HcicOR43;frameshift=0;premature=1;startCodn=ok;stopCodn=ok;
scaffold52	Genewise	CDS	98344	98977	.	+	0	Parent=HcicOR43;
scaffold52	Genewise	CDS	99028	99117	.	+	1	Parent=HcicOR43;
scaffold52	Genewise	CDS	99196	99335	.	+	1	Parent=HcicOR43;
scaffold52	Genewise	CDS	99384	99482	.	+	0	Parent=HcicOR43;
scaffold52	Genewise	CDS	99532	99687	.	+	0	Parent=HcicOR43;
scaffold52	Genewise	CDS	99743	99802	.	+	0	Parent=HcicOR43;
scaffold52	Genewise	mRNA	121109	119930	.	-	.	ID=HcicGR210;frameshift=1;premature=0;startCodn=ok;stopCodn=ok;
scaffold52	Genewise	CDS	121109	120672	.	-	0	Parent=HcicGR210;
scaffold52	Genewise	CDS	120670	120254	.	-	0	Parent=HcicGR210;
scaffold52	Genewise	CDS	120205	119930	.	-	0	Parent=HcicGR210;
scaffold53	Genewise	mRNA	217930	219040	.	+	.	ID=HcicGR129;frameshift=0;premature=0;startCodn=ok;stopCodn=ok;
scaffold53	Genewise	CDS	217930	218101	.	+	0	Parent=HcicGR129;
scaffold53	Genewise	CDS	218152	218804	.	+	1	Parent=HcicGR129;
scaffold53	Genewise	CDS	218855	219040	.	+	0	Parent=HcicGR129;
scaffold53	Genewise	mRNA	213246	215266	.	+	.	ID=HcicGR131;frameshift=0;premature=0;startCodn=ok;stopCodn=ok;
scaffold53	Genewise	CDS	213246	213426	.	+	0	Parent=HcicGR131;
scaffold53	Genewise	CDS	213478	214121	.	+	1	Parent=HcicGR131;
scaffold53	Genewise	CDS	214177	214347	.	+	0	Parent=HcicGR131;
scaffold53	Genewise	CDS	214401	214469	.	+	0	Parent=HcicGR131;
scaffold53	Genewise	CDS	215070	215159	.	+	0	Parent=HcicGR131;
scaffold53	Genewise	CDS	215210	215266	.	+	0	Parent=HcicGR131;
scaffold53	Genewise	mRNA	90431	91706	.	+	.	ID=HcicGR136;frameshift=0;premature=0;startCodn=miss-found;stopCodn=ok;
scaffold53	Genewise	CDS	90431	91390	.	+	0	Parent=HcicGR136;
scaffold53	Genewise	CDS	91439	91591	.	+	0	Parent=HcicGR136;
scaffold53	Genewise	CDS	91644	91706	.	+	0	Parent=HcicGR136;
scaffold54	Genewise	mRNA	13767	15200	.	+	.	ID=HcicOR15;frameshift=0;premature=0;startCodn=ok;stopCodn=ok;
scaffold54	Genewise	CDS	13767	14456	.	+	0	Parent=HcicOR15;
scaffold54	Genewise	CDS	14571	14717	.	+	0	Parent=HcicOR15;
scaffold54	Genewise	CDS	14775	14879	.	+	0	Parent=HcicOR15;
scaffold54	Genewise	CDS	14931	15086	.	+	0	Parent=HcicOR15;
scaffold54	Genewise	CDS	15141	15200	.	+	0	Parent=HcicOR15;
scaffold55	Genewise	mRNA	3502	6242	.	+	.	ID=HcicGR87;frameshift=0;premature=0;startCodn=ok;stopCodn=ok;
scaffold55	Genewise	CDS	3502	4374	.	+	0	Parent=HcicGR87;
scaffold55	Genewise	CDS	5964	6242	.	+	0	Parent=HcicGR87;
scaffold55	Genewise	mRNA	1532	2726	.	+	.	ID=HcicGR89;frameshift=0;premature=0;startCodn=ok;stopCodn=ok;
scaffold55	Genewise	CDS	1532	2398	.	+	0	Parent=HcicGR89;
scaffold55	Genewise	CDS	2448	2726	.	+	0	Parent=HcicGR89;
scaffold59	Genewise	mRNA	63682	65022	.	+	.	ID=HcicOR36;frameshift=0;premature=0;startCodn=ok;stopCodn=ok;
scaffold59	Genewise	CDS	63682	64376	.	+	0	Parent=HcicOR36;
scaffold59	Genewise	CDS	64434	64533	.	+	2	Parent=HcicOR36;
scaffold59	Genewise	CDS	64590	64694	.	+	0	Parent=HcicOR36;
scaffold59	Genewise	CDS	64750	64908	.	+	0	Parent=HcicOR36;
scaffold59	Genewise	CDS	64957	65022	.	+	0	Parent=HcicOR36;
scaffold59	Genewise	mRNA	78169	75400	.	-	.	ID=HcicOR47;frameshift=0;premature=0;startCodn=ok;stopCodn=ok;
scaffold59	Genewise	CDS	78169	77957	.	-	0	Parent=HcicOR47;
scaffold59	Genewise	CDS	77908	77427	.	-	0	Parent=HcicOR47;
scaffold59	Genewise	CDS	77369	77268	.	-	2	Parent=HcicOR47;
scaffold59	Genewise	CDS	77211	77103	.	-	2	Parent=HcicOR47;
scaffold59	Genewise	CDS	75555	75400	.	-	0	Parent=HcicOR47;
scaffold59	Genewise	mRNA	75145	73902	.	-	.	ID=HcicOR45;frameshift=0;premature=0;startCodn=ok;stopCodn=ok;
scaffold59	Genewise	CDS	75145	74933	.	-	0	Parent=HcicOR45;
scaffold59	Genewise	CDS	74881	74295	.	-	0	Parent=HcicOR45;
scaffold59	Genewise	CDS	74245	74140	.	-	2	Parent=HcicOR45;
scaffold59	Genewise	CDS	74090	73902	.	-	0	Parent=HcicOR45;
scaffold59	Genewise	mRNA	55270	55944	.	+	.	ID=HcicOR120;frameshift=1;premature=1;startCodn=ok;stopCodn=ok;
scaffold59	Genewise	CDS	55270	55447	.	+	0	Parent=HcicOR120;
scaffold59	Genewise	CDS	55498	55811	.	+	1	Parent=HcicOR120;
scaffold59	Genewise	CDS	55813	55944	.	+	0	Parent=HcicOR120;
scaffold61	Genewise	mRNA	23396	24848	.	+	.	ID=HcicOR136a;frameshift=0;premature=0;startCodn=ok;stopCodn=ok;
scaffold61	Genewise	CDS	23396	23635	.	+	0	Parent=HcicOR136a;
scaffold61	Genewise	CDS	23704	24224	.	+	0	Parent=HcicOR136a;
scaffold61	Genewise	CDS	24286	24493	.	+	2	Parent=HcicOR136a;
scaffold61	Genewise	CDS	24559	24714	.	+	0	Parent=HcicOR136a;
scaffold61	Genewise	CDS	24783	24848	.	+	0	Parent=HcicOR136a;
scaffold72	Genewise	mRNA	239091	240444	.	+	.	ID=HcicGR1;frameshift=0;premature=0;startCodn=miss-found;stopCodn=ok;
scaffold72	Genewise	CDS	239091	239278	.	+	0	Parent=HcicGR1;
scaffold72	Genewise	CDS	239326	240268	.	+	2	Parent=HcicGR1;
scaffold72	Genewise	CDS	240322	240444	.	+	0	Parent=HcicGR1;
scaffold80	Genewise	mRNA	130225	128730	.	-	.	ID=HcicGR6;frameshift=0;premature=0;startCodn=ok;stopCodn=miss-found;
scaffold80	Genewise	CDS	130225	129991	.	-	0	Parent=HcicGR6;
scaffold80	Genewise	CDS	129939	129754	.	-	1	Parent=HcicGR6;
scaffold80	Genewise	CDS	129695	129550	.	-	1	Parent=HcicGR6;
scaffold80	Genewise	CDS	129500	129220	.	-	0	Parent=HcicGR6;
scaffold80	Genewise	CDS	129174	129000	.	-	2	Parent=HcicGR6;
scaffold80	Genewise	CDS	128822	128730	.	-	0	Parent=HcicGR6;
scaffold80	Genewise	mRNA	128267	126676	.	-	.	ID=HcicGR7;frameshift=0;premature=0;startCodn=ok;stopCodn=ok;
scaffold80	Genewise	CDS	128267	127982	.	-	0	Parent=HcicGR7;
scaffold80	Genewise	CDS	127931	127746	.	-	1	Parent=HcicGR7;
scaffold80	Genewise	CDS	127695	127544	.	-	1	Parent=HcicGR7;
scaffold80	Genewise	CDS	127490	127219	.	-	0	Parent=HcicGR7;
scaffold80	Genewise	CDS	127169	127007	.	-	2	Parent=HcicGR7;
scaffold80	Genewise	CDS	126923	126834	.	-	0	Parent=HcicGR7;
scaffold80	Genewise	CDS	126786	126676	.	-	0	Parent=HcicGR7;
scaffold80	Genewise	mRNA	132134	130576	.	-	.	ID=HcicGR5;frameshift=0;premature=0;startCodn=ok;stopCodn=ok;
scaffold80	Genewise	CDS	132134	131885	.	-	0	Parent=HcicGR5;
scaffold80	Genewise	CDS	131833	131322	.	-	1	Parent=HcicGR5;
scaffold80	Genewise	CDS	131274	131120	.	-	0	Parent=HcicGR5;
scaffold80	Genewise	CDS	131065	130903	.	-	2	Parent=HcicGR5;
scaffold80	Genewise	CDS	130824	130735	.	-	0	Parent=HcicGR5;
scaffold80	Genewise	CDS	130674	130576	.	-	0	Parent=HcicGR5;
scaffold80	Genewise	mRNA	160658	158680	.	-	.	ID=HcicGR138;frameshift=0;premature=0;startCodn=ok;stopCodn=ok;
scaffold80	Genewise	CDS	160658	160243	.	-	0	Parent=HcicGR138;
scaffold80	Genewise	CDS	160189	159912	.	-	2	Parent=HcicGR138;
scaffold80	Genewise	CDS	159853	159465	.	-	1	Parent=HcicGR138;
scaffold80	Genewise	CDS	159083	159015	.	-	0	Parent=HcicGR138;
scaffold80	Genewise	CDS	158936	158847	.	-	0	Parent=HcicGR138;
scaffold80	Genewise	CDS	158784	158680	.	-	0	Parent=HcicGR138;
scaffold82	Genewise	mRNA	200393	201754	.	+	.	ID=HcicOR38;frameshift=0;premature=0;startCodn=failure;stopCodn=ok;
scaffold82	Genewise	CDS	200393	201123	.	+	0	Parent=HcicOR38;
scaffold82	Genewise	CDS	201175	201274	.	+	2	Parent=HcicOR38;
scaffold82	Genewise	CDS	201335	201439	.	+	0	Parent=HcicOR38;
scaffold82	Genewise	CDS	201490	201645	.	+	0	Parent=HcicOR38;
scaffold82	Genewise	CDS	201698	201754	.	+	0	Parent=HcicOR38;
scaffold93	Genewise	mRNA	112004	112869	.	+	.	ID=HcicGR124b;frameshift=0;premature=0;startCodn=miss-found;stopCodn=ok;
scaffold93	Genewise	CDS	112004	112546	.	+	0	Parent=HcicGR124b;
scaffold93	Genewise	CDS	112597	112869	.	+	0	Parent=HcicGR124b;
scaffold95	Genewise	mRNA	2207	3622	.	+	.	ID=HcicOR181;frameshift=0;premature=0;startCodn=ok;stopCodn=ok;
scaffold95	Genewise	CDS	2207	2425	.	+	0	Parent=HcicOR181;
scaffold95	Genewise	CDS	2479	2999	.	+	0	Parent=HcicOR181;
scaffold95	Genewise	CDS	3048	3147	.	+	2	Parent=HcicOR181;
scaffold95	Genewise	CDS	3199	3306	.	+	0	Parent=HcicOR181;
scaffold95	Genewise	CDS	3357	3512	.	+	0	Parent=HcicOR181;
scaffold95	Genewise	CDS	3569	3622	.	+	0	Parent=HcicOR181;
scaffold101	Genewise	mRNA	104138	102724	.	-	.	ID=HcicGR140;frameshift=1;premature=0;startCodn=ok;stopCodn=ok;
scaffold101	Genewise	CDS	104138	103266	.	-	0	Parent=HcicGR140;
scaffold101	Genewise	CDS	103219	103112	.	-	0	Parent=HcicGR140;
scaffold101	Genewise	CDS	103107	103105	.	-	0	Parent=HcicGR140;
scaffold101	Genewise	CDS	103063	102995	.	-	0	Parent=HcicGR140;
scaffold101	Genewise	CDS	102944	102855	.	-	0	Parent=HcicGR140;
scaffold101	Genewise	CDS	102792	102724	.	-	0	Parent=HcicGR140;
scaffold101	Genewise	mRNA	100870	102311	.	+	.	ID=HcicGR142;frameshift=0;premature=0;startCodn=ok;stopCodn=ok;
scaffold101	Genewise	CDS	100870	101509	.	+	0	Parent=HcicGR142;
scaffold101	Genewise	CDS	101596	101768	.	+	1	Parent=HcicGR142;
scaffold101	Genewise	CDS	101822	101926	.	+	0	Parent=HcicGR142;
scaffold101	Genewise	CDS	101975	102043	.	+	0	Parent=HcicGR142;
scaffold101	Genewise	CDS	102098	102187	.	+	0	Parent=HcicGR142;
scaffold101	Genewise	CDS	102234	102311	.	+	0	Parent=HcicGR142;
scaffold103	Genewise	mRNA	155288	154114	.	-	.	ID=HcicGR59;frameshift=0;premature=0;startCodn=ok;stopCodn=ok;
scaffold103	Genewise	CDS	155288	154461	.	-	0	Parent=HcicGR59;
scaffold103	Genewise	CDS	154395	154114	.	-	0	Parent=HcicGR59;
scaffold103	Genewise	mRNA	98587	97354	.	-	.	ID=HcicOR34;frameshift=0;premature=0;startCodn=ok;stopCodn=ok;
scaffold103	Genewise	CDS	98587	97878	.	-	0	Parent=HcicOR34;
scaffold103	Genewise	CDS	97823	97619	.	-	2	Parent=HcicOR34;
scaffold103	Genewise	CDS	97566	97354	.	-	0	Parent=HcicOR34;
scaffold106	Genewise	mRNA	152365	153743	.	+	.	ID=HcicOR17;frameshift=0;premature=0;startCodn=ok;stopCodn=ok;
scaffold106	Genewise	CDS	152365	153113	.	+	0	Parent=HcicOR17;
scaffold106	Genewise	CDS	153162	153261	.	+	2	Parent=HcicOR17;
scaffold106	Genewise	CDS	153313	153417	.	+	0	Parent=HcicOR17;
scaffold106	Genewise	CDS	153471	153626	.	+	0	Parent=HcicOR17;
scaffold106	Genewise	CDS	153681	153743	.	+	0	Parent=HcicOR17;
scaffold118	Genewise	mRNA	62416	61175	.	-	.	ID=HcicGR96;frameshift=0;premature=0;startCodn=ok;stopCodn=ok;
scaffold118	Genewise	CDS	62416	61511	.	-	0	Parent=HcicGR96;
scaffold118	Genewise	CDS	61459	61175	.	-	0	Parent=HcicGR96;
scaffold118	Genewise	mRNA	59427	58149	.	-	.	ID=HcicGR127;frameshift=0;premature=0;startCodn=ok;stopCodn=ok;
scaffold118	Genewise	CDS	59427	58663	.	-	0	Parent=HcicGR127;
scaffold118	Genewise	CDS	58448	58149	.	-	0	Parent=HcicGR127;
scaffold118	Genewise	mRNA	64462	63271	.	-	.	ID=HcicGR98;frameshift=0;premature=0;startCodn=ok;stopCodn=ok;
scaffold118	Genewise	CDS	64462	63602	.	-	0	Parent=HcicGR98;
scaffold118	Genewise	CDS	63549	63271	.	-	0	Parent=HcicGR98;
scaffold124	Genewise	mRNA	62105	63362	.	+	.	ID=HcicGR146;frameshift=0;premature=0;startCodn=ok;stopCodn=ok;
scaffold124	Genewise	CDS	62105	63205	.	+	0	Parent=HcicGR146;
scaffold124	Genewise	CDS	63255	63362	.	+	0	Parent=HcicGR146;
scaffold126	Genewise	mRNA	7341	8748	.	+	.	ID=HcicOR130;frameshift=0;premature=0;startCodn=ok;stopCodn=ok;
scaffold126	Genewise	CDS	7341	7554	.	+	0	Parent=HcicOR130;
scaffold126	Genewise	CDS	7605	7836	.	+	1	Parent=HcicOR130;
scaffold126	Genewise	CDS	7880	8363	.	+	2	Parent=HcicOR130;
scaffold126	Genewise	CDS	8566	8748	.	+	0	Parent=HcicOR130;
scaffold127	Genewise	mRNA	152718	151519	.	-	.	ID=HcicOR66;frameshift=0;premature=0;startCodn=ok;stopCodn=miss-found;
scaffold127	Genewise	CDS	152718	152509	.	-	0	Parent=HcicOR66;
scaffold127	Genewise	CDS	152454	151979	.	-	0	Parent=HcicOR66;
scaffold127	Genewise	CDS	151933	151726	.	-	2	Parent=HcicOR66;
scaffold127	Genewise	CDS	151674	151519	.	-	0	Parent=HcicOR66;
scaffold138	Genewise	mRNA	122909	124311	.	+	.	ID=HcicGR165;frameshift=0;premature=0;startCodn=ok;stopCodn=ok;
scaffold138	Genewise	CDS	122909	123979	.	+	0	Parent=HcicGR165;
scaffold138	Genewise	CDS	124032	124187	.	+	0	Parent=HcicGR165;
scaffold138	Genewise	CDS	124246	124311	.	+	0	Parent=HcicGR165;
scaffold142	Genewise	mRNA	2279	338	.	-	.	ID=HcicOR144;frameshift=0;premature=0;startCodn=ok;stopCodn=ok;
scaffold142	Genewise	CDS	2279	2061	.	-	0	Parent=HcicOR144;
scaffold142	Genewise	CDS	1997	1480	.	-	0	Parent=HcicOR144;
scaffold142	Genewise	CDS	896	686	.	-	2	Parent=HcicOR144;
scaffold142	Genewise	CDS	619	464	.	-	0	Parent=HcicOR144;
scaffold142	Genewise	CDS	406	338	.	-	0	Parent=HcicOR144;
scaffold144	Genewise	mRNA	39827	38459	.	-	.	ID=HcicOR100;frameshift=0;premature=0;startCodn=miss-found;stopCodn=ok;
scaffold144	Genewise	CDS	39827	39606	.	-	0	Parent=HcicOR100;
scaffold144	Genewise	CDS	39550	39105	.	-	0	Parent=HcicOR100;
scaffold144	Genewise	CDS	39055	38957	.	-	2	Parent=HcicOR100;
scaffold144	Genewise	CDS	38898	38796	.	-	2	Parent=HcicOR100;
scaffold144	Genewise	CDS	38733	38575	.	-	0	Parent=HcicOR100;
scaffold144	Genewise	CDS	38521	38459	.	-	0	Parent=HcicOR100;
scaffold151	Genewise	mRNA	24407	26185	.	+	.	ID=HcicOR220;frameshift=0;premature=0;startCodn=ok;stopCodn=ok;
scaffold151	Genewise	CDS	24407	24428	.	+	0	Parent=HcicOR220;
scaffold151	Genewise	CDS	24871	25058	.	+	0	Parent=HcicOR220;
scaffold151	Genewise	CDS	25120	25631	.	+	0	Parent=HcicOR220;
scaffold151	Genewise	CDS	25684	25783	.	+	2	Parent=HcicOR220;
scaffold151	Genewise	CDS	25845	25955	.	+	0	Parent=HcicOR220;
scaffold151	Genewise	CDS	26003	26185	.	+	0	Parent=HcicOR220;
scaffold151	Genewise	mRNA	26873	27638	.	+	.	ID=HcicOR226;frameshift=0;premature=0;startCodn=miss-start;stopCodn=ok;
scaffold151	Genewise	CDS	26873	27067	.	+	0	Parent=HcicOR226;
scaffold151	Genewise	CDS	27117	27638	.	+	0	Parent=HcicOR226;
scaffold151	Genewise	mRNA	21240	20485	.	-	.	ID=HcicOR230;frameshift=0;premature=0;startCodn=failure;stopCodn=ok;
scaffold151	Genewise	CDS	21240	21051	.	-	0	Parent=HcicOR230;
scaffold151	Genewise	CDS	20984	20485	.	-	1	Parent=HcicOR230;
scaffold152	Genewise	mRNA	202131	202935	.	+	.	ID=HcicOR150;frameshift=0;premature=0;startCodn=ok;stopCodn=ok;
scaffold152	Genewise	CDS	202131	202349	.	+	0	Parent=HcicOR150;
scaffold152	Genewise	CDS	202414	202935	.	+	0	Parent=HcicOR150;
scaffold167	Genewise	mRNA	94190	95506	.	+	.	ID=HcicGR152;frameshift=0;premature=0;startCodn=ok;stopCodn=ok;
scaffold167	Genewise	CDS	94190	95092	.	+	0	Parent=HcicGR152;
scaffold167	Genewise	CDS	95148	95219	.	+	0	Parent=HcicGR152;
scaffold167	Genewise	CDS	95268	95357	.	+	0	Parent=HcicGR152;
scaffold167	Genewise	CDS	95408	95506	.	+	0	Parent=HcicGR152;
scaffold167	Genewise	mRNA	90513	89342	.	-	.	ID=HcicGR61;frameshift=0;premature=0;startCodn=ok;stopCodn=ok;
scaffold167	Genewise	CDS	90513	89653	.	-	0	Parent=HcicGR61;
scaffold167	Genewise	CDS	89602	89342	.	-	0	Parent=HcicGR61;
scaffold178	Genewise	mRNA	2434	631	.	-	.	ID=HcicOR153;frameshift=0;premature=0;startCodn=ok;stopCodn=ok;
scaffold178	Genewise	CDS	2434	2216	.	-	0	Parent=HcicOR153;
scaffold178	Genewise	CDS	1812	1292	.	-	0	Parent=HcicOR153;
scaffold178	Genewise	CDS	1231	1132	.	-	2	Parent=HcicOR153;
scaffold178	Genewise	CDS	1068	964	.	-	0	Parent=HcicOR153;
scaffold178	Genewise	CDS	908	753	.	-	0	Parent=HcicOR153;
scaffold178	Genewise	CDS	687	631	.	-	0	Parent=HcicOR153;
scaffold184	Genewise	mRNA	112642	111289	.	-	.	ID=HcicOR110;frameshift=0;premature=0;startCodn=ok;stopCodn=miss-found;
scaffold184	Genewise	CDS	112642	111849	.	-	0	Parent=HcicOR110;
scaffold184	Genewise	CDS	111795	111699	.	-	2	Parent=HcicOR110;
scaffold184	Genewise	CDS	111645	111544	.	-	0	Parent=HcicOR110;
scaffold184	Genewise	CDS	111492	111289	.	-	0	Parent=HcicOR110;
scaffold192	Genewise	mRNA	3713	2283	.	-	.	ID=HcicOR148;frameshift=0;premature=0;startCodn=ok;stopCodn=ok;
scaffold192	Genewise	CDS	3713	3474	.	-	0	Parent=HcicOR148;
scaffold192	Genewise	CDS	3412	2903	.	-	0	Parent=HcicOR148;
scaffold192	Genewise	CDS	2847	2616	.	-	0	Parent=HcicOR148;
scaffold192	Genewise	CDS	2560	2409	.	-	1	Parent=HcicOR148;
scaffold192	Genewise	CDS	2351	2283	.	-	0	Parent=HcicOR148;
scaffold201	Genewise	mRNA	76892	78199	.	+	.	ID=HcicOR92c;frameshift=0;premature=0;startCodn=ok;stopCodn=ok;
scaffold201	Genewise	CDS	76892	77379	.	+	0	Parent=HcicOR92c;
scaffold201	Genewise	CDS	77436	77537	.	+	2	Parent=HcicOR92c;
scaffold201	Genewise	CDS	77594	77693	.	+	2	Parent=HcicOR92c;
scaffold201	Genewise	CDS	78005	78199	.	+	0	Parent=HcicOR92c;
scaffold209	Genewise	mRNA	197351	198557	.	+	.	ID=HcicGR92;frameshift=0;premature=0;startCodn=ok;stopCodn=ok;
scaffold209	Genewise	CDS	197351	198229	.	+	0	Parent=HcicGR92;
scaffold209	Genewise	CDS	198279	198557	.	+	0	Parent=HcicGR92;
scaffold209	Genewise	mRNA	199446	200136	.	+	.	ID=HcicGR91;frameshift=0;premature=0;startCodn=ok;stopCodn=ok;
scaffold209	Genewise	CDS	199446	199793	.	+	0	Parent=HcicGR91;
scaffold209	Genewise	CDS	199843	200136	.	+	0	Parent=HcicGR91;
scaffold209	Genewise	mRNA	195726	196919	.	+	.	ID=HcicGR94;frameshift=0;premature=0;startCodn=ok;stopCodn=ok;
scaffold209	Genewise	CDS	195726	196562	.	+	0	Parent=HcicGR94;
scaffold209	Genewise	CDS	196635	196919	.	+	0	Parent=HcicGR94;
scaffold212	Genewise	mRNA	4406	5838	.	+	.	ID=HcicGR148;frameshift=0;premature=0;startCodn=ok;stopCodn=ok;
scaffold212	Genewise	CDS	4406	5422	.	+	0	Parent=HcicGR148;
scaffold212	Genewise	CDS	5615	5704	.	+	0	Parent=HcicGR148;
scaffold212	Genewise	CDS	5764	5838	.	+	0	Parent=HcicGR148;
scaffold214	Genewise	mRNA	44095	42948	.	-	.	ID=HcicGR85;frameshift=0;premature=0;startCodn=ok;stopCodn=ok;
scaffold214	Genewise	CDS	44095	43274	.	-	0	Parent=HcicGR85;
scaffold214	Genewise	CDS	43217	42948	.	-	0	Parent=HcicGR85;
scaffold233	Genewise	mRNA	43165	42482	.	-	.	ID=HcicOR235;frameshift=0;premature=0;startCodn=ok;stopCodn=ok;
scaffold233	Genewise	CDS	43165	43046	.	-	0	Parent=HcicOR235;
scaffold233	Genewise	CDS	42994	42482	.	-	0	Parent=HcicOR235;
scaffold235	Genewise	mRNA	21990	23315	.	+	.	ID=HcicOR41;frameshift=0;premature=0;startCodn=ok;stopCodn=ok;
scaffold235	Genewise	CDS	21990	22373	.	+	0	Parent=HcicOR41;
scaffold235	Genewise	CDS	22420	22908	.	+	0	Parent=HcicOR41;
scaffold235	Genewise	CDS	22952	23209	.	+	0	Parent=HcicOR41;
scaffold235	Genewise	CDS	23262	23315	.	+	0	Parent=HcicOR41;
scaffold239	Genewise	mRNA	15294	16739	.	+	.	ID=HcicOR55;frameshift=0;premature=0;startCodn=ok;stopCodn=miss-found;
scaffold239	Genewise	CDS	15294	15506	.	+	0	Parent=HcicOR55;
scaffold239	Genewise	CDS	15822	16341	.	+	0	Parent=HcicOR55;
scaffold239	Genewise	CDS	16456	16739	.	+	1	Parent=HcicOR55;
scaffold239	Genewise	mRNA	9628	10256	.	+	.	ID=HcicOR64;frameshift=0;premature=0;startCodn=ok;stopCodn=miss-found;
scaffold239	Genewise	CDS	9628	9834	.	+	0	Parent=HcicOR64;
scaffold239	Genewise	CDS	9888	10256	.	+	0	Parent=HcicOR64;
scaffold239	Genewise	mRNA	20855	22061	.	+	.	ID=HcicOR49;frameshift=1;premature=0;startCodn=ok;stopCodn=ok;
scaffold239	Genewise	CDS	20855	21067	.	+	0	Parent=HcicOR49;
scaffold239	Genewise	CDS	21123	21326	.	+	0	Parent=HcicOR49;
scaffold239	Genewise	CDS	21332	21675	.	+	0	Parent=HcicOR49;
scaffold239	Genewise	CDS	21730	21832	.	+	2	Parent=HcicOR49;
scaffold239	Genewise	CDS	21885	22061	.	+	0	Parent=HcicOR49;
scaffold240	Genewise	mRNA	85200	84028	.	-	.	ID=HcicGR42;frameshift=0;premature=0;startCodn=ok;stopCodn=ok;
scaffold240	Genewise	CDS	85200	84364	.	-	0	Parent=HcicGR42;
scaffold240	Genewise	CDS	84303	84028	.	-	0	Parent=HcicGR42;
scaffold240	Genewise	mRNA	86943	85743	.	-	.	ID=HcicGR24;frameshift=1;premature=0;startCodn=ok;stopCodn=ok;
scaffold240	Genewise	CDS	86943	86587	.	-	0	Parent=HcicGR24;
scaffold240	Genewise	CDS	86582	86066	.	-	0	Parent=HcicGR24;
scaffold240	Genewise	CDS	86008	85743	.	-	1	Parent=HcicGR24;
scaffold240	Genewise	mRNA	88753	87551	.	-	.	ID=HcicGR13;frameshift=0;premature=0;startCodn=ok;stopCodn=ok;
scaffold240	Genewise	CDS	88753	87887	.	-	0	Parent=HcicGR13;
scaffold240	Genewise	CDS	87826	87551	.	-	0	Parent=HcicGR13;
scaffold240	Genewise	mRNA	89383	90580	.	+	.	ID=HcicGR19;frameshift=0;premature=0;startCodn=ok;stopCodn=ok;
scaffold240	Genewise	CDS	89383	90252	.	+	0	Parent=HcicGR19;
scaffold240	Genewise	CDS	90305	90580	.	+	0	Parent=HcicGR19;
scaffold253	Genewise	mRNA	4	924	.	+	.	ID=HcicOR136b;frameshift=1;premature=0;startCodn=miss-assembly;stopCodn=ok;
scaffold253	Genewise	CDS	4	287	.	+	0	Parent=HcicOR136b;
scaffold253	Genewise	CDS	349	385	.	+	2	Parent=HcicOR136b;
scaffold253	Genewise	CDS	391	564	.	+	0	Parent=HcicOR136b;
scaffold253	Genewise	CDS	635	790	.	+	0	Parent=HcicOR136b;
scaffold253	Genewise	CDS	859	924	.	+	0	Parent=HcicOR136b;
scaffold260	Genewise	mRNA	44823	43771	.	-	.	ID=HcicOR83;frameshift=0;premature=0;startCodn=failure;stopCodn=ok;
scaffold260	Genewise	CDS	44823	44360	.	-	0	Parent=HcicOR83;
scaffold260	Genewise	CDS	44309	44105	.	-	2	Parent=HcicOR83;
scaffold260	Genewise	CDS	44052	43894	.	-	0	Parent=HcicOR83;
scaffold260	Genewise	CDS	43839	43771	.	-	0	Parent=HcicOR83;
scaffold261	Genewise	mRNA	83280	84117	.	+	.	ID=HcicOR141;frameshift=0;premature=0;startCodn=ok;stopCodn=ok;
scaffold261	Genewise	CDS	83280	83519	.	+	0	Parent=HcicOR141;
scaffold261	Genewise	CDS	83590	84117	.	+	0	Parent=HcicOR141;
scaffold274	Genewise	mRNA	18143	19143	.	+	.	ID=HcicOR78;frameshift=0;premature=0;startCodn=failure;stopCodn=ok;
scaffold274	Genewise	CDS	18143	18814	.	+	0	Parent=HcicOR78;
scaffold274	Genewise	CDS	18867	19022	.	+	0	Parent=HcicOR78;
scaffold274	Genewise	CDS	19075	19143	.	+	0	Parent=HcicOR78;
scaffold297	Genewise	mRNA	62373	61014	.	-	.	ID=HcicOR102;frameshift=0;premature=0;startCodn=miss-start;stopCodn=ok;
scaffold297	Genewise	CDS	62373	62161	.	-	0	Parent=HcicOR102;
scaffold297	Genewise	CDS	62106	61646	.	-	0	Parent=HcicOR102;
scaffold297	Genewise	CDS	61595	61494	.	-	2	Parent=HcicOR102;
scaffold297	Genewise	CDS	61440	61338	.	-	2	Parent=HcicOR102;
scaffold297	Genewise	CDS	61284	61126	.	-	0	Parent=HcicOR102;
scaffold297	Genewise	CDS	61073	61014	.	-	0	Parent=HcicOR102;
scaffold300	Genewise	mRNA	2837	2211	.	-	.	ID=HcicOR10b;frameshift=2;premature=2;startCodn=miss-found;stopCodn=ok;
scaffold300	Genewise	CDS	2837	2763	.	-	0	Parent=HcicOR10b;
scaffold300	Genewise	CDS	2760	2365	.	-	0	Parent=HcicOR10b;
scaffold300	Genewise	CDS	2347	2249	.	-	0	Parent=HcicOR10b;
scaffold300	Genewise	CDS	2246	2211	.	-	0	Parent=HcicOR10b;
scaffold323	Genewise	mRNA	58558	59739	.	+	.	ID=HcicGR63;frameshift=0;premature=0;startCodn=ok;stopCodn=ok;
scaffold323	Genewise	CDS	58558	59421	.	+	0	Parent=HcicGR63;
scaffold323	Genewise	CDS	59473	59739	.	+	0	Parent=HcicGR63;
scaffold327	Genewise	mRNA	5245	6438	.	+	.	ID=HcicOR108;frameshift=0;premature=0;startCodn=ok;stopCodn=ok;
scaffold327	Genewise	CDS	5245	5412	.	+	0	Parent=HcicOR108;
scaffold327	Genewise	CDS	5464	5954	.	+	0	Parent=HcicOR108;
scaffold327	Genewise	CDS	6006	6210	.	+	2	Parent=HcicOR108;
scaffold327	Genewise	CDS	6271	6438	.	+	0	Parent=HcicOR108;
scaffold333	Genewise	mRNA	111940	109165	.	-	.	ID=HcicOR126;frameshift=0;premature=0;startCodn=ok;stopCodn=ok;
scaffold333	Genewise	CDS	111940	111709	.	-	0	Parent=HcicOR126;
scaffold333	Genewise	CDS	111657	111423	.	-	1	Parent=HcicOR126;
scaffold333	Genewise	CDS	111372	111082	.	-	2	Parent=HcicOR126;
scaffold333	Genewise	CDS	111025	110806	.	-	2	Parent=HcicOR126;
scaffold333	Genewise	CDS	109410	109165	.	-	0	Parent=HcicOR126;
scaffold333	Genewise	mRNA	118837	116540	.	-	.	ID=HcicOR127;frameshift=0;premature=0;startCodn=ok;stopCodn=miss-found;
scaffold333	Genewise	CDS	118837	118603	.	-	0	Parent=HcicOR127;
scaffold333	Genewise	CDS	118551	118317	.	-	1	Parent=HcicOR127;
scaffold333	Genewise	CDS	118266	117979	.	-	2	Parent=HcicOR127;
scaffold333	Genewise	CDS	117918	117699	.	-	2	Parent=HcicOR127;
scaffold333	Genewise	CDS	116719	116540	.	-	0	Parent=HcicOR127;
scaffold333	Genewise	mRNA	112745	114942	.	+	.	ID=HcicOR183;frameshift=0;premature=0;startCodn=ok;stopCodn=ok;
scaffold333	Genewise	CDS	112745	112963	.	+	0	Parent=HcicOR183;
scaffold333	Genewise	CDS	113016	113536	.	+	0	Parent=HcicOR183;
scaffold333	Genewise	CDS	113587	113663	.	+	2	Parent=HcicOR183;
scaffold333	Genewise	CDS	114236	114360	.	+	1	Parent=HcicOR183;
scaffold333	Genewise	CDS	114423	114578	.	+	0	Parent=HcicOR183;
scaffold333	Genewise	CDS	114886	114942	.	+	0	Parent=HcicOR183;
scaffold353	Genewise	mRNA	34735	33498	.	-	.	ID=HcicOR95a;frameshift=0;premature=0;startCodn=ok;stopCodn=ok;
scaffold353	Genewise	CDS	34735	34035	.	-	0	Parent=HcicOR95a;
scaffold353	Genewise	CDS	33984	33883	.	-	2	Parent=HcicOR95a;
scaffold353	Genewise	CDS	33834	33729	.	-	2	Parent=HcicOR95a;
scaffold353	Genewise	CDS	33677	33498	.	-	0	Parent=HcicOR95a;
scaffold365	Genewise	mRNA	2343	3942	.	+	.	ID=HcicOR128;frameshift=0;premature=0;startCodn=ok;stopCodn=ok;
scaffold365	Genewise	CDS	2343	2967	.	+	0	Parent=HcicOR128;
scaffold365	Genewise	CDS	3018	3331	.	+	1	Parent=HcicOR128;
scaffold365	Genewise	CDS	3483	3638	.	+	0	Parent=HcicOR128;
scaffold365	Genewise	CDS	3880	3942	.	+	0	Parent=HcicOR128;
scaffold369	Genewise	mRNA	59201	57790	.	-	.	ID=HcicOR200;frameshift=0;premature=0;startCodn=ok;stopCodn=ok;
scaffold369	Genewise	CDS	59201	58983	.	-	0	Parent=HcicOR200;
scaffold369	Genewise	CDS	58934	58414	.	-	0	Parent=HcicOR200;
scaffold369	Genewise	CDS	58360	58261	.	-	2	Parent=HcicOR200;
scaffold369	Genewise	CDS	58210	58102	.	-	0	Parent=HcicOR200;
scaffold369	Genewise	CDS	58046	57898	.	-	1	Parent=HcicOR200;
scaffold369	Genewise	CDS	57846	57790	.	-	0	Parent=HcicOR200;
scaffold375	Genewise	mRNA	3001	1464	.	-	.	ID=HcicGR209;frameshift=0;premature=0;startCodn=ok;stopCodn=ok;
scaffold375	Genewise	CDS	3001	2075	.	-	0	Parent=HcicGR209;
scaffold375	Genewise	CDS	1763	1464	.	-	0	Parent=HcicGR209;
scaffold375	Genewise	mRNA	7943	9638	.	+	.	ID=HcicGR203b;frameshift=0;premature=0;startCodn=ok;stopCodn=ok;
scaffold375	Genewise	CDS	7943	8327	.	+	0	Parent=HcicGR203b;
scaffold375	Genewise	CDS	9148	9638	.	+	1	Parent=HcicGR203b;
scaffold388	Genewise	mRNA	839	1789	.	+	.	ID=HcicOR67b;frameshift=4;premature=0;startCodn=ok;stopCodn=miss-found;
scaffold388	Genewise	CDS	839	1051	.	+	0	Parent=HcicOR67b;
scaffold388	Genewise	CDS	1105	1158	.	+	0	Parent=HcicOR67b;
scaffold388	Genewise	CDS	1160	1291	.	+	0	Parent=HcicOR67b;
scaffold388	Genewise	CDS	1293	1499	.	+	0	Parent=HcicOR67b;
scaffold388	Genewise	CDS	1501	1553	.	+	0	Parent=HcicOR67b;
scaffold388	Genewise	CDS	1599	1731	.	+	2	Parent=HcicOR67b;
scaffold388	Genewise	CDS	1736	1789	.	+	0	Parent=HcicOR67b;
scaffold388	Genewise	mRNA	4150	3148	.	-	.	ID=HcicOR68e;frameshift=0;premature=0;startCodn=ok;stopCodn=ok;
scaffold388	Genewise	CDS	4150	3747	.	-	0	Parent=HcicOR68e;
scaffold388	Genewise	CDS	3694	3487	.	-	2	Parent=HcicOR68e;
scaffold388	Genewise	CDS	3427	3272	.	-	0	Parent=HcicOR68e;
scaffold388	Genewise	CDS	3216	3148	.	-	0	Parent=HcicOR68e;
scaffold396	Genewise	mRNA	3100	1624	.	-	.	ID=HcicOR154;frameshift=0;premature=0;startCodn=ok;stopCodn=ok;
scaffold396	Genewise	CDS	3100	2882	.	-	0	Parent=HcicOR154;
scaffold396	Genewise	CDS	2817	2297	.	-	0	Parent=HcicOR154;
scaffold396	Genewise	CDS	2236	2137	.	-	2	Parent=HcicOR154;
scaffold396	Genewise	CDS	2067	1963	.	-	0	Parent=HcicOR154;
scaffold396	Genewise	CDS	1903	1748	.	-	0	Parent=HcicOR154;
scaffold396	Genewise	CDS	1680	1624	.	-	0	Parent=HcicOR154;
scaffold400	Genewise	mRNA	47538	48940	.	+	.	ID=HcicOR193;frameshift=0;premature=0;startCodn=ok;stopCodn=ok;
scaffold400	Genewise	CDS	47538	47756	.	+	0	Parent=HcicOR193;
scaffold400	Genewise	CDS	47804	48324	.	+	0	Parent=HcicOR193;
scaffold400	Genewise	CDS	48375	48484	.	+	2	Parent=HcicOR193;
scaffold400	Genewise	CDS	48541	48626	.	+	1	Parent=HcicOR193;
scaffold400	Genewise	CDS	48681	48836	.	+	0	Parent=HcicOR193;
scaffold400	Genewise	CDS	48884	48940	.	+	0	Parent=HcicOR193;
scaffold402	Genewise	mRNA	53909	55027	.	+	.	ID=HcicOR30a;frameshift=1;premature=0;startCodn=miss-start;stopCodn=ok;
scaffold402	Genewise	CDS	53909	54421	.	+	0	Parent=HcicOR30a;
scaffold402	Genewise	CDS	54615	54719	.	+	0	Parent=HcicOR30a;
scaffold402	Genewise	CDS	54776	54850	.	+	0	Parent=HcicOR30a;
scaffold402	Genewise	CDS	54853	54915	.	+	0	Parent=HcicOR30a;
scaffold402	Genewise	CDS	54968	55027	.	+	0	Parent=HcicOR30a;
scaffold402	Genewise	mRNA	49208	50643	.	+	.	ID=HcicOR30b;frameshift=0;premature=0;startCodn=ok;stopCodn=ok;
scaffold402	Genewise	CDS	49208	49874	.	+	0	Parent=HcicOR30b;
scaffold402	Genewise	CDS	49938	50007	.	+	1	Parent=HcicOR30b;
scaffold402	Genewise	CDS	50065	50164	.	+	2	Parent=HcicOR30b;
scaffold402	Genewise	CDS	50215	50319	.	+	0	Parent=HcicOR30b;
scaffold402	Genewise	CDS	50373	50528	.	+	0	Parent=HcicOR30b;
scaffold402	Genewise	CDS	50581	50643	.	+	0	Parent=HcicOR30b;
scaffold407	Genewise	mRNA	1296	565	.	-	.	ID=HcicGR203a;frameshift=0;premature=0;startCodn=ok;stopCodn=miss-found;
scaffold407	Genewise	CDS	1296	565	.	-	0	Parent=HcicGR203a;
scaffold417	Genewise	mRNA	17010	15531	.	-	.	ID=HcicOR39;frameshift=0;premature=0;startCodn=ok;stopCodn=ok;
scaffold417	Genewise	CDS	17010	16482	.	-	0	Parent=HcicOR39;
scaffold417	Genewise	CDS	16393	16168	.	-	1	Parent=HcicOR39;
scaffold417	Genewise	CDS	16115	16016	.	-	2	Parent=HcicOR39;
scaffold417	Genewise	CDS	15960	15856	.	-	0	Parent=HcicOR39;
scaffold417	Genewise	CDS	15793	15638	.	-	0	Parent=HcicOR39;
scaffold417	Genewise	CDS	15581	15531	.	-	0	Parent=HcicOR39;
scaffold417	Genewise	mRNA	10389	8941	.	-	.	ID=HcicOR202b;frameshift=0;premature=0;startCodn=ok;stopCodn=ok;
scaffold417	Genewise	CDS	10389	10171	.	-	0	Parent=HcicOR202b;
scaffold417	Genewise	CDS	10122	9602	.	-	0	Parent=HcicOR202b;
scaffold417	Genewise	CDS	9536	9437	.	-	2	Parent=HcicOR202b;
scaffold417	Genewise	CDS	9381	9277	.	-	0	Parent=HcicOR202b;
scaffold417	Genewise	CDS	9219	9064	.	-	0	Parent=HcicOR202b;
scaffold417	Genewise	CDS	9012	8941	.	-	0	Parent=HcicOR202b;
scaffold438	Genewise	mRNA	29129	30720	.	+	.	ID=HcicGR2;frameshift=0;premature=0;startCodn=ok;stopCodn=ok;
scaffold438	Genewise	CDS	29129	29320	.	+	0	Parent=HcicGR2;
scaffold438	Genewise	CDS	29372	29684	.	+	0	Parent=HcicGR2;
scaffold438	Genewise	CDS	29732	29970	.	+	1	Parent=HcicGR2;
scaffold438	Genewise	CDS	30099	30248	.	+	0	Parent=HcicGR2;
scaffold438	Genewise	CDS	30296	30595	.	+	0	Parent=HcicGR2;
scaffold438	Genewise	CDS	30646	30720	.	+	0	Parent=HcicGR2;
scaffold451	Genewise	mRNA	29553	25901	.	-	.	ID=HcicORco;frameshift=0;premature=0;startCodn=ok;stopCodn=ok;
scaffold451	Genewise	CDS	29553	29381	.	-	0	Parent=HcicORco;
scaffold451	Genewise	CDS	28593	28459	.	-	2	Parent=HcicORco;
scaffold451	Genewise	CDS	28177	28041	.	-	2	Parent=HcicORco;
scaffold451	Genewise	CDS	27880	27503	.	-	1	Parent=HcicORco;
scaffold451	Genewise	CDS	26743	26542	.	-	1	Parent=HcicORco;
scaffold451	Genewise	CDS	26366	26267	.	-	2	Parent=HcicORco;
scaffold451	Genewise	CDS	26212	25901	.	-	0	Parent=HcicORco;
scaffold470	Genewise	mRNA	42365	41229	.	-	.	ID=HcicGR160;frameshift=0;premature=0;startCodn=ok;stopCodn=ok;
scaffold470	Genewise	CDS	42365	41229	.	-	0	Parent=HcicGR160;
scaffold484	Genewise	mRNA	859	2024	.	+	.	ID=HcicGR30b;frameshift=0;premature=0;startCodn=ok;stopCodn=ok;
scaffold484	Genewise	CDS	859	1683	.	+	0	Parent=HcicGR30b;
scaffold484	Genewise	CDS	1749	2024	.	+	0	Parent=HcicGR30b;
scaffold493	Genewise	mRNA	20623	17370	.	-	.	ID=HcicOR23;frameshift=0;premature=0;startCodn=ok;stopCodn=ok;
scaffold493	Genewise	CDS	20623	19706	.	-	0	Parent=HcicOR23;
scaffold493	Genewise	CDS	19649	19545	.	-	0	Parent=HcicOR23;
scaffold493	Genewise	CDS	17646	17491	.	-	0	Parent=HcicOR23;
scaffold493	Genewise	CDS	17435	17370	.	-	0	Parent=HcicOR23;
scaffold493	Genewise	mRNA	15949	14614	.	-	.	ID=HcicOR25;frameshift=0;premature=0;startCodn=miss-found;stopCodn=ok;
scaffold493	Genewise	CDS	15949	15095	.	-	0	Parent=HcicOR25;
scaffold493	Genewise	CDS	15043	14939	.	-	0	Parent=HcicOR25;
scaffold493	Genewise	CDS	14885	14730	.	-	0	Parent=HcicOR25;
scaffold493	Genewise	CDS	14679	14614	.	-	0	Parent=HcicOR25;
scaffold520	Genewise	mRNA	66711	67870	.	+	.	ID=HcicGR150;frameshift=1;premature=0;startCodn=ok;stopCodn=ok;
scaffold520	Genewise	CDS	66711	66890	.	+	0	Parent=HcicGR150;
scaffold520	Genewise	CDS	66895	67041	.	+	0	Parent=HcicGR150;
scaffold520	Genewise	CDS	67091	67870	.	+	0	Parent=HcicGR150;
scaffold542	Genewise	mRNA	48496	49554	.	+	.	ID=HcicGR65b;frameshift=0;premature=0;startCodn=NN;stopCodn=ok;
scaffold542	Genewise	CDS	48496	49086	.	+	0	Parent=HcicGR65b;
scaffold542	Genewise	CDS	49276	49554	.	+	0	Parent=HcicGR65b;
scaffold549	Genewise	mRNA	3434	4790	.	+	.	ID=HcicOR222b;frameshift=0;premature=0;startCodn=miss-found;stopCodn=miss-found;
scaffold549	Genewise	CDS	3434	3652	.	+	0	Parent=HcicOR222b;
scaffold549	Genewise	CDS	3709	4181	.	+	0	Parent=HcicOR222b;
scaffold549	Genewise	CDS	4238	4337	.	+	2	Parent=HcicOR222b;
scaffold549	Genewise	CDS	4395	4517	.	+	0	Parent=HcicOR222b;
scaffold549	Genewise	CDS	4569	4790	.	+	0	Parent=HcicOR222b;
scaffold572	Genewise	mRNA	2603	1144	.	-	.	ID=HcicOR159;frameshift=0;premature=0;startCodn=ok;stopCodn=ok;
scaffold572	Genewise	CDS	2603	2385	.	-	0	Parent=HcicOR159;
scaffold572	Genewise	CDS	2326	1806	.	-	0	Parent=HcicOR159;
scaffold572	Genewise	CDS	1745	1646	.	-	2	Parent=HcicOR159;
scaffold572	Genewise	CDS	1584	1480	.	-	0	Parent=HcicOR159;
scaffold572	Genewise	CDS	1421	1266	.	-	0	Parent=HcicOR159;
scaffold572	Genewise	CDS	1200	1144	.	-	0	Parent=HcicOR159;
scaffold602	Genewise	mRNA	22159	23476	.	+	.	ID=HcicGR144;frameshift=0;premature=0;startCodn=ok;stopCodn=ok;
scaffold602	Genewise	CDS	22159	23091	.	+	0	Parent=HcicGR144;
scaffold602	Genewise	CDS	23140	23208	.	+	0	Parent=HcicGR144;
scaffold602	Genewise	CDS	23257	23346	.	+	0	Parent=HcicGR144;
scaffold602	Genewise	CDS	23396	23476	.	+	0	Parent=HcicGR144;
scaffold630	Genewise	mRNA	15206	13845	.	-	.	ID=HcicOR106;frameshift=0;premature=0;startCodn=ok;stopCodn=ok;
scaffold630	Genewise	CDS	15206	14967	.	-	0	Parent=HcicOR106;
scaffold630	Genewise	CDS	14893	14427	.	-	0	Parent=HcicOR106;
scaffold630	Genewise	CDS	14380	14279	.	-	2	Parent=HcicOR106;
scaffold630	Genewise	CDS	14226	14124	.	-	2	Parent=HcicOR106;
scaffold630	Genewise	CDS	14072	13845	.	-	0	Parent=HcicOR106;
scaffold630	Genewise	mRNA	44722	49178	.	+	.	ID=HcicOR33;frameshift=0;premature=0;startCodn=ok;stopCodn=ok;
scaffold630	Genewise	CDS	44722	45540	.	+	0	Parent=HcicOR33;
scaffold630	Genewise	CDS	48838	48942	.	+	0	Parent=HcicOR33;
scaffold630	Genewise	CDS	49017	49178	.	+	0	Parent=HcicOR33;
scaffold630	Genewise	mRNA	13595	12182	.	-	.	ID=HcicOR104;frameshift=0;premature=0;startCodn=ok;stopCodn=ok;
scaffold630	Genewise	CDS	13595	13359	.	-	0	Parent=HcicOR104;
scaffold630	Genewise	CDS	13301	12823	.	-	0	Parent=HcicOR104;
scaffold630	Genewise	CDS	12721	12620	.	-	2	Parent=HcicOR104;
scaffold630	Genewise	CDS	12567	12465	.	-	2	Parent=HcicOR104;
scaffold630	Genewise	CDS	12415	12182	.	-	0	Parent=HcicOR104;
scaffold661	Genewise	mRNA	22583	24051	.	+	.	ID=HcicOR180;frameshift=0;premature=0;startCodn=ok;stopCodn=ok;
scaffold661	Genewise	CDS	22583	22801	.	+	0	Parent=HcicOR180;
scaffold661	Genewise	CDS	22857	23377	.	+	0	Parent=HcicOR180;
scaffold661	Genewise	CDS	23444	23543	.	+	2	Parent=HcicOR180;
scaffold661	Genewise	CDS	23606	23713	.	+	0	Parent=HcicOR180;
scaffold661	Genewise	CDS	23770	23925	.	+	0	Parent=HcicOR180;
scaffold661	Genewise	CDS	23986	24051	.	+	0	Parent=HcicOR180;
scaffold742	Genewise	mRNA	27117	25831	.	-	.	ID=HcicOR58;frameshift=0;premature=0;startCodn=ok;stopCodn=ok;
scaffold742	Genewise	CDS	27117	26905	.	-	0	Parent=HcicOR58;
scaffold742	Genewise	CDS	26856	26300	.	-	0	Parent=HcicOR58;
scaffold742	Genewise	CDS	26243	26141	.	-	2	Parent=HcicOR58;
scaffold742	Genewise	CDS	26088	25831	.	-	0	Parent=HcicOR58;
scaffold742	Genewise	mRNA	39065	40318	.	+	.	ID=HcicOR60;frameshift=0;premature=0;startCodn=ok;stopCodn=miss-found;
scaffold742	Genewise	CDS	39065	39277	.	+	0	Parent=HcicOR60;
scaffold742	Genewise	CDS	39327	39883	.	+	0	Parent=HcicOR60;
scaffold742	Genewise	CDS	39939	40041	.	+	2	Parent=HcicOR60;
scaffold742	Genewise	CDS	40094	40318	.	+	0	Parent=HcicOR60;
scaffold746	Genewise	mRNA	4344	3545	.	-	.	ID=HcicOR232;frameshift=0;premature=0;startCodn=ok;stopCodn=ok;
scaffold746	Genewise	CDS	4344	4120	.	-	0	Parent=HcicOR232;
scaffold746	Genewise	CDS	4069	3545	.	-	0	Parent=HcicOR232;
scaffold765	Genewise	mRNA	2209	990	.	-	.	ID=HcicOR86;frameshift=0;premature=0;startCodn=ok;stopCodn=miss-found;
scaffold765	Genewise	CDS	2209	1997	.	-	0	Parent=HcicOR86;
scaffold765	Genewise	CDS	1945	1473	.	-	0	Parent=HcicOR86;
scaffold765	Genewise	CDS	1423	1219	.	-	2	Parent=HcicOR86;
scaffold765	Genewise	CDS	1166	990	.	-	0	Parent=HcicOR86;
scaffold823	Genewise	mRNA	2931	1468	.	-	.	ID=HcicOR158;frameshift=0;premature=0;startCodn=ok;stopCodn=ok;
scaffold823	Genewise	CDS	2931	2713	.	-	0	Parent=HcicOR158;
scaffold823	Genewise	CDS	2645	2125	.	-	0	Parent=HcicOR158;
scaffold823	Genewise	CDS	2070	1971	.	-	2	Parent=HcicOR158;
scaffold823	Genewise	CDS	1906	1802	.	-	0	Parent=HcicOR158;
scaffold823	Genewise	CDS	1744	1589	.	-	0	Parent=HcicOR158;
scaffold823	Genewise	CDS	1524	1468	.	-	0	Parent=HcicOR158;
scaffold838	Genewise	mRNA	14531	13127	.	-	.	ID=HcicOR195;frameshift=0;premature=0;startCodn=ok;stopCodn=ok;
scaffold838	Genewise	CDS	14531	14310	.	-	0	Parent=HcicOR195;
scaffold838	Genewise	CDS	14244	13721	.	-	0	Parent=HcicOR195;
scaffold838	Genewise	CDS	13666	13438	.	-	2	Parent=HcicOR195;
scaffold838	Genewise	CDS	13312	13127	.	-	0	Parent=HcicOR195;
scaffold838	Genewise	mRNA	3528	1166	.	-	.	ID=HcicGR154;frameshift=0;premature=0;startCodn=ok;stopCodn=miss-found;
scaffold838	Genewise	CDS	3528	2647	.	-	0	Parent=HcicGR154;
scaffold838	Genewise	CDS	1324	1166	.	-	0	Parent=HcicGR154;
scaffold877	Genewise	mRNA	13180	11724	.	-	.	ID=HcicOR161;frameshift=0;premature=0;startCodn=ok;stopCodn=ok;
scaffold877	Genewise	CDS	13180	12962	.	-	0	Parent=HcicOR161;
scaffold877	Genewise	CDS	12900	12386	.	-	0	Parent=HcicOR161;
scaffold877	Genewise	CDS	12325	12226	.	-	2	Parent=HcicOR161;
scaffold877	Genewise	CDS	12163	12059	.	-	0	Parent=HcicOR161;
scaffold877	Genewise	CDS	12001	11846	.	-	0	Parent=HcicOR161;
scaffold877	Genewise	CDS	11780	11724	.	-	0	Parent=HcicOR161;
scaffold1082	Genewise	mRNA	1191	2058	.	+	.	ID=HcicOR170;frameshift=0;premature=1;startCodn=miss-found;stopCodn=ok;
scaffold1082	Genewise	CDS	1191	1456	.	+	0	Parent=HcicOR170;
scaffold1082	Genewise	CDS	1520	1619	.	+	2	Parent=HcicOR170;
scaffold1082	Genewise	CDS	1668	1773	.	+	0	Parent=HcicOR170;
scaffold1082	Genewise	CDS	1809	1981	.	+	1	Parent=HcicOR170;
scaffold1082	Genewise	CDS	1999	2058	.	+	0	Parent=HcicOR170;
scaffold1082	Genewise	mRNA	12889	11428	.	-	.	ID=HcicOR171;frameshift=1;premature=0;startCodn=ok;stopCodn=ok;
scaffold1082	Genewise	CDS	12889	12672	.	-	0	Parent=HcicOR171;
scaffold1082	Genewise	CDS	12592	12280	.	-	2	Parent=HcicOR171;
scaffold1082	Genewise	CDS	12274	12084	.	-	0	Parent=HcicOR171;
scaffold1082	Genewise	CDS	12023	11924	.	-	2	Parent=HcicOR171;
scaffold1082	Genewise	CDS	11866	11762	.	-	0	Parent=HcicOR171;
scaffold1082	Genewise	CDS	11697	11548	.	-	0	Parent=HcicOR171;
scaffold1082	Genewise	CDS	11481	11428	.	-	0	Parent=HcicOR171;
scaffold1144	Genewise	mRNA	9052	4202	.	-	.	ID=HcicGR133;frameshift=1;premature=0;startCodn=ok;stopCodn=miss-found;
scaffold1144	Genewise	CDS	9052	8884	.	-	0	Parent=HcicGR133;
scaffold1144	Genewise	CDS	8002	7944	.	-	1	Parent=HcicGR133;
scaffold1144	Genewise	CDS	7939	7406	.	-	0	Parent=HcicGR133;
scaffold1144	Genewise	CDS	4662	4492	.	-	0	Parent=HcicGR133;
scaffold1144	Genewise	CDS	4440	4372	.	-	0	Parent=HcicGR133;
scaffold1144	Genewise	CDS	4303	4202	.	-	0	Parent=HcicGR133;
scaffold1327	Genewise	mRNA	2135	868	.	-	.	ID=HcicOR92a;frameshift=0;premature=0;startCodn=failure;stopCodn=ok;
scaffold1327	Genewise	CDS	2135	1636	.	-	0	Parent=HcicOR92a;
scaffold1327	Genewise	CDS	1579	1478	.	-	2	Parent=HcicOR92a;
scaffold1327	Genewise	CDS	1423	1321	.	-	2	Parent=HcicOR92a;
scaffold1327	Genewise	CDS	1059	868	.	-	0	Parent=HcicOR92a;
scaffold1338	Genewise	mRNA	7499	6318	.	-	.	ID=HcicOR164;frameshift=1;premature=1;startCodn=failure;stopCodn=ok;
scaffold1338	Genewise	CDS	7499	7275	.	-	0	Parent=HcicOR164;
scaffold1338	Genewise	CDS	7270	6978	.	-	0	Parent=HcicOR164;
scaffold1338	Genewise	CDS	6926	6827	.	-	2	Parent=HcicOR164;
scaffold1338	Genewise	CDS	6758	6654	.	-	0	Parent=HcicOR164;
scaffold1338	Genewise	CDS	6595	6440	.	-	0	Parent=HcicOR164;
scaffold1338	Genewise	CDS	6374	6318	.	-	0	Parent=HcicOR164;
scaffold1354	Genewise	mRNA	2826	1635	.	-	.	ID=HcicGR100a;frameshift=1;premature=1;startCodn=ok;stopCodn=ok;
scaffold1354	Genewise	CDS	2826	2233	.	-	0	Parent=HcicGR100a;
scaffold1354	Genewise	CDS	2227	1979	.	-	0	Parent=HcicGR100a;
scaffold1354	Genewise	CDS	1916	1635	.	-	0	Parent=HcicGR100a;
scaffold1354	Genewise	mRNA	4227	3267	.	-	.	ID=HcicGR106b;frameshift=3;premature=1;startCodn=failure;stopCodn=miss-found;
scaffold1354	Genewise	CDS	4227	3763	.	-	0	Parent=HcicGR106b;
scaffold1354	Genewise	CDS	3760	3731	.	-	0	Parent=HcicGR106b;
scaffold1354	Genewise	CDS	3717	3448	.	-	0	Parent=HcicGR106b;
scaffold1354	Genewise	CDS	3385	3320	.	-	0	Parent=HcicGR106b;
scaffold1354	Genewise	CDS	3314	3267	.	-	0	Parent=HcicGR106b;
scaffold1390	Genewise	mRNA	3927	5120	.	+	.	ID=HcicGR106a;frameshift=0;premature=0;startCodn=ok;stopCodn=ok;
scaffold1390	Genewise	CDS	3927	4772	.	+	0	Parent=HcicGR106a;
scaffold1390	Genewise	CDS	4830	5120	.	+	0	Parent=HcicGR106a;
scaffold1390	Genewise	mRNA	34	850	.	+	.	ID=HcicGR105;frameshift=0;premature=0;startCodn=miss-assembly;stopCodn=ok;
scaffold1390	Genewise	CDS	34	510	.	+	0	Parent=HcicGR105;
scaffold1390	Genewise	CDS	560	850	.	+	0	Parent=HcicGR105;
scaffold1390	Genewise	mRNA	1741	3022	.	+	.	ID=HcicGR111a;frameshift=2;premature=0;startCodn=miss-start;stopCodn=ok;
scaffold1390	Genewise	CDS	1741	2229	.	+	0	Parent=HcicGR111a;
scaffold1390	Genewise	CDS	2232	2411	.	+	0	Parent=HcicGR111a;
scaffold1390	Genewise	CDS	2417	2662	.	+	0	Parent=HcicGR111a;
scaffold1390	Genewise	CDS	2732	3022	.	+	0	Parent=HcicGR111a;
scaffold1390	Genewise	mRNA	6074	6943	.	+	.	ID=HcicGR110;frameshift=0;premature=0;startCodn=ok;stopCodn=ok;
scaffold1390	Genewise	CDS	6074	6943	.	+	0	Parent=HcicGR110;
scaffold1391	Genewise	mRNA	4585	3923	.	-	.	ID=HcicGR80;frameshift=0;premature=0;startCodn=miss-found;stopCodn=ok;
scaffold1391	Genewise	CDS	4585	4259	.	-	0	Parent=HcicGR80;
scaffold1391	Genewise	CDS	4207	3923	.	-	0	Parent=HcicGR80;
scaffold1391	Genewise	mRNA	6664	5987	.	-	.	ID=HcicGR71;frameshift=0;premature=0;startCodn=ok;stopCodn=ok;
scaffold1391	Genewise	CDS	6664	6332	.	-	0	Parent=HcicGR71;
scaffold1391	Genewise	CDS	6256	5987	.	-	0	Parent=HcicGR71;
scaffold1405	Genewise	mRNA	2098	3276	.	+	.	ID=HcicGR28;frameshift=0;premature=0;startCodn=ok;stopCodn=ok;
scaffold1405	Genewise	CDS	2098	2952	.	+	0	Parent=HcicGR28;
scaffold1405	Genewise	CDS	3001	3276	.	+	0	Parent=HcicGR28;
scaffold1405	Genewise	mRNA	5816	4645	.	-	.	ID=HcicGR51;frameshift=0;premature=0;startCodn=ok;stopCodn=ok;
scaffold1405	Genewise	CDS	5816	4977	.	-	0	Parent=HcicGR51;
scaffold1405	Genewise	CDS	4920	4645	.	-	0	Parent=HcicGR51;
scaffold1411	Genewise	mRNA	4670	3500	.	-	.	ID=HcicGR45;frameshift=0;premature=0;startCodn=ok;stopCodn=ok;
scaffold1411	Genewise	CDS	4670	3822	.	-	0	Parent=HcicGR45;
scaffold1411	Genewise	CDS	3763	3500	.	-	0	Parent=HcicGR45;
scaffold1476	Genewise	mRNA	1020	4	.	-	.	ID=HcicGR15b;frameshift=1;premature=0;startCodn=ok;stopCodn=miss-assembly;
scaffold1476	Genewise	CDS	1020	601	.	-	0	Parent=HcicGR15b;
scaffold1476	Genewise	CDS	598	167	.	-	0	Parent=HcicGR15b;
scaffold1476	Genewise	CDS	114	4	.	-	0	Parent=HcicGR15b;
scaffold1504	Genewise	mRNA	7830	6377	.	-	.	ID=HcicOR185;frameshift=0;premature=0;startCodn=ok;stopCodn=ok;
scaffold1504	Genewise	CDS	7830	7612	.	-	0	Parent=HcicOR185;
scaffold1504	Genewise	CDS	7549	7029	.	-	0	Parent=HcicOR185;
scaffold1504	Genewise	CDS	6959	6860	.	-	2	Parent=HcicOR185;
scaffold1504	Genewise	CDS	6802	6698	.	-	0	Parent=HcicOR185;
scaffold1504	Genewise	CDS	6647	6492	.	-	0	Parent=HcicOR185;
scaffold1504	Genewise	CDS	6433	6377	.	-	0	Parent=HcicOR185;
scaffold1512	Genewise	mRNA	2099	3275	.	+	.	ID=HcicGR49b;frameshift=0;premature=0;startCodn=ok;stopCodn=ok;
scaffold1512	Genewise	CDS	2099	2947	.	+	0	Parent=HcicGR49b;
scaffold1512	Genewise	CDS	3012	3275	.	+	0	Parent=HcicGR49b;
scaffold1516	Genewise	mRNA	5355	6143	.	+	.	ID=HcicGR157;frameshift=0;premature=0;startCodn=ok;stopCodn=miss-assembly;
scaffold1516	Genewise	CDS	5355	6143	.	+	0	Parent=HcicGR157;
scaffold1516	Genewise	mRNA	1177	2321	.	+	.	ID=HcicGR156;frameshift=0;premature=0;startCodn=ok;stopCodn=ok;
scaffold1516	Genewise	CDS	1177	2079	.	+	0	Parent=HcicGR156;
scaffold1516	Genewise	CDS	2139	2321	.	+	0	Parent=HcicGR156;
scaffold1546	Genewise	mRNA	5918	4985	.	-	.	ID=HcicOR196;frameshift=0;premature=0;startCodn=miss-assembly;stopCodn=ok;
scaffold1546	Genewise	CDS	5918	5689	.	-	0	Parent=HcicOR196;
scaffold1546	Genewise	CDS	5634	5406	.	-	2	Parent=HcicOR196;
scaffold1546	Genewise	CDS	5249	5094	.	-	0	Parent=HcicOR196;
scaffold1546	Genewise	CDS	5041	4985	.	-	0	Parent=HcicOR196;
scaffold1560	Genewise	mRNA	6750	6148	.	-	.	ID=HcicGR72c;frameshift=0;premature=0;startCodn=ok;stopCodn=NN;
scaffold1560	Genewise	CDS	6750	6148	.	-	0	Parent=HcicGR72c;
scaffold1560	Genewise	mRNA	4111	3437	.	-	.	ID=HcicGR82;frameshift=0;premature=0;startCodn=miss-found;stopCodn=ok;
scaffold1560	Genewise	CDS	4111	3437	.	-	0	Parent=HcicGR82;
scaffold1560	Genewise	mRNA	8852	7657	.	-	.	ID=HcicGR72a;frameshift=0;premature=0;startCodn=ok;stopCodn=ok;
scaffold1560	Genewise	CDS	8852	7998	.	-	0	Parent=HcicGR72a;
scaffold1560	Genewise	CDS	7935	7657	.	-	0	Parent=HcicGR72a;
scaffold1560	Genewise	mRNA	444	1903	.	+	.	ID=HcicOR160;frameshift=1;premature=1;startCodn=ok;stopCodn=ok;
scaffold1560	Genewise	CDS	444	665	.	+	0	Parent=HcicOR160;
scaffold1560	Genewise	CDS	733	1146	.	+	0	Parent=HcicOR160;
scaffold1560	Genewise	CDS	1152	1243	.	+	0	Parent=HcicOR160;
scaffold1560	Genewise	CDS	1303	1402	.	+	2	Parent=HcicOR160;
scaffold1560	Genewise	CDS	1463	1567	.	+	0	Parent=HcicOR160;
scaffold1560	Genewise	CDS	1626	1781	.	+	0	Parent=HcicOR160;
scaffold1560	Genewise	CDS	1847	1903	.	+	0	Parent=HcicOR160;
scaffold1588	Genewise	mRNA	4214	3305	.	-	.	ID=HcicGR36c;frameshift=0;premature=0;startCodn=miss-found;stopCodn=ok;
scaffold1588	Genewise	CDS	4214	3648	.	-	0	Parent=HcicGR36c;
scaffold1588	Genewise	CDS	3577	3305	.	-	0	Parent=HcicGR36c;
scaffold1591	Genewise	mRNA	5712	6822	.	+	.	ID=HcicGR47;frameshift=0;premature=0;startCodn=miss-found;stopCodn=ok;
scaffold1591	Genewise	CDS	5712	6485	.	+	0	Parent=HcicGR47;
scaffold1591	Genewise	CDS	6559	6822	.	+	0	Parent=HcicGR47;
scaffold1651	Genewise	mRNA	5310	4503	.	-	.	ID=HcicGR15c;frameshift=0;premature=0;startCodn=miss-assembly;stopCodn=ok;
scaffold1651	Genewise	CDS	5310	4822	.	-	0	Parent=HcicGR15c;
scaffold1651	Genewise	CDS	4772	4503	.	-	0	Parent=HcicGR15c;
scaffold1653	Genewise	mRNA	2139	947	.	-	.	ID=HcicGR100c;frameshift=0;premature=0;startCodn=ok;stopCodn=ok;
scaffold1653	Genewise	CDS	2139	1294	.	-	0	Parent=HcicGR100c;
scaffold1653	Genewise	CDS	1237	947	.	-	0	Parent=HcicGR100c;
scaffold1653	Genewise	mRNA	4644	3063	.	-	.	ID=HcicGR102;frameshift=0;premature=0;startCodn=failure;stopCodn=ok;
scaffold1653	Genewise	CDS	4644	4167	.	-	0	Parent=HcicGR102;
scaffold1653	Genewise	CDS	3370	3063	.	-	1	Parent=HcicGR102;
scaffold1707	Genewise	mRNA	2377	3770	.	+	.	ID=HcicOR204b;frameshift=1;premature=3;startCodn=ok;stopCodn=ok;
scaffold1707	Genewise	CDS	2377	2661	.	+	0	Parent=HcicOR204b;
scaffold1707	Genewise	CDS	2706	3130	.	+	0	Parent=HcicOR204b;
scaffold1707	Genewise	CDS	3181	3277	.	+	2	Parent=HcicOR204b;
scaffold1707	Genewise	CDS	3329	3394	.	+	0	Parent=HcicOR204b;
scaffold1707	Genewise	CDS	3399	3434	.	+	0	Parent=HcicOR204b;
scaffold1707	Genewise	CDS	3492	3647	.	+	0	Parent=HcicOR204b;
scaffold1707	Genewise	CDS	3699	3770	.	+	0	Parent=HcicOR204b;
scaffold1710	Genewise	mRNA	3699	1657	.	-	.	ID=HcicOR209;frameshift=1;premature=0;startCodn=ok;stopCodn=ok;
scaffold1710	Genewise	CDS	3699	3660	.	-	0	Parent=HcicOR209;
scaffold1710	Genewise	CDS	2278	2238	.	-	0	Parent=HcicOR209;
scaffold1710	Genewise	CDS	2179	1970	.	-	0	Parent=HcicOR209;
scaffold1710	Genewise	CDS	1965	1657	.	-	0	Parent=HcicOR209;
scaffold1772	Genewise	mRNA	4768	5451	.	+	.	ID=HcicGR36d;frameshift=0;premature=0;startCodn=ok;stopCodn=miss-assembly;
scaffold1772	Genewise	CDS	4768	5451	.	+	0	Parent=HcicGR36d;
scaffold1831	Genewise	mRNA	938	10	.	-	.	ID=HcicOR173;frameshift=0;premature=0;startCodn=ok;stopCodn=miss-assembly;
scaffold1831	Genewise	CDS	938	720	.	-	0	Parent=HcicOR173;
scaffold1831	Genewise	CDS	651	137	.	-	0	Parent=HcicOR173;
scaffold1831	Genewise	CDS	76	10	.	-	2	Parent=HcicOR173;
scaffold1834	Genewise	mRNA	3169	2302	.	-	.	ID=HcicGR124a;frameshift=0;premature=0;startCodn=miss-found;stopCodn=ok;
scaffold1834	Genewise	CDS	3169	2630	.	-	0	Parent=HcicGR124a;
scaffold1834	Genewise	CDS	2574	2302	.	-	0	Parent=HcicGR124a;
scaffold1855	Genewise	mRNA	3036	2192	.	-	.	ID=HcicOR62;frameshift=0;premature=0;startCodn=miss-found;stopCodn=ok;
scaffold1855	Genewise	CDS	3036	2654	.	-	0	Parent=HcicOR62;
scaffold1855	Genewise	CDS	2588	2498	.	-	2	Parent=HcicOR62;
scaffold1855	Genewise	CDS	2446	2192	.	-	0	Parent=HcicOR62;
scaffold1902	Genewise	mRNA	1223	2639	.	+	.	ID=HcicOR175;frameshift=0;premature=0;startCodn=ok;stopCodn=ok;
scaffold1902	Genewise	CDS	1223	1444	.	+	0	Parent=HcicOR175;
scaffold1902	Genewise	CDS	1497	2014	.	+	0	Parent=HcicOR175;
scaffold1902	Genewise	CDS	2069	2168	.	+	2	Parent=HcicOR175;
scaffold1902	Genewise	CDS	2220	2327	.	+	0	Parent=HcicOR175;
scaffold1902	Genewise	CDS	2377	2532	.	+	0	Parent=HcicOR175;
scaffold1902	Genewise	CDS	2589	2639	.	+	0	Parent=HcicOR175;
scaffold1934	Genewise	mRNA	1664	2469	.	+	.	ID=HcicOR12;frameshift=0;premature=0;startCodn=ok;stopCodn=miss-found;
scaffold1934	Genewise	CDS	1664	1934	.	+	0	Parent=HcicOR12;
scaffold1934	Genewise	CDS	2049	2143	.	+	1	Parent=HcicOR12;
scaffold1934	Genewise	CDS	2200	2304	.	+	0	Parent=HcicOR12;
scaffold1934	Genewise	CDS	2362	2469	.	+	0	Parent=HcicOR12;
scaffold1934	Genewise	mRNA	3	1307	.	+	.	ID=HcicOR5a;frameshift=0;premature=0;startCodn=miss-assembly;stopCodn=ok;
scaffold1934	Genewise	CDS	3	661	.	+	0	Parent=HcicOR5a;
scaffold1934	Genewise	CDS	721	820	.	+	2	Parent=HcicOR5a;
scaffold1934	Genewise	CDS	878	982	.	+	0	Parent=HcicOR5a;
scaffold1934	Genewise	CDS	1038	1193	.	+	0	Parent=HcicOR5a;
scaffold1934	Genewise	CDS	1245	1307	.	+	0	Parent=HcicOR5a;
scaffold1955	Genewise	mRNA	2311	3628	.	+	.	ID=HcicOR169;frameshift=1;premature=0;startCodn=ok;stopCodn=miss-found;
scaffold1955	Genewise	CDS	2311	2529	.	+	0	Parent=HcicOR169;
scaffold1955	Genewise	CDS	2597	2998	.	+	0	Parent=HcicOR169;
scaffold1955	Genewise	CDS	3004	3110	.	+	0	Parent=HcicOR169;
scaffold1955	Genewise	CDS	3171	3270	.	+	2	Parent=HcicOR169;
scaffold1955	Genewise	CDS	3323	3628	.	+	0	Parent=HcicOR169;
scaffold1958	Genewise	mRNA	4151	3143	.	-	.	ID=HcicOR163;frameshift=0;premature=0;startCodn=ok;stopCodn=ok;
scaffold1958	Genewise	CDS	4151	3808	.	-	0	Parent=HcicOR163;
scaffold1958	Genewise	CDS	3747	3648	.	-	2	Parent=HcicOR163;
scaffold1958	Genewise	CDS	3584	3480	.	-	0	Parent=HcicOR163;
scaffold1958	Genewise	CDS	3422	3267	.	-	0	Parent=HcicOR163;
scaffold1958	Genewise	CDS	3199	3143	.	-	0	Parent=HcicOR163;
scaffold1959	Genewise	mRNA	2261	4072	.	+	.	ID=HcicGR36a;frameshift=6;premature=1;startCodn=failure;stopCodn=ok;
scaffold1959	Genewise	CDS	2261	2353	.	+	0	Parent=HcicGR36a;
scaffold1959	Genewise	CDS	2356	2505	.	+	0	Parent=HcicGR36a;
scaffold1959	Genewise	CDS	2508	2687	.	+	0	Parent=HcicGR36a;
scaffold1959	Genewise	CDS	3387	3548	.	+	0	Parent=HcicGR36a;
scaffold1959	Genewise	CDS	3551	3595	.	+	0	Parent=HcicGR36a;
scaffold1959	Genewise	CDS	3600	3650	.	+	0	Parent=HcicGR36a;
scaffold1959	Genewise	CDS	3653	3736	.	+	0	Parent=HcicGR36a;
scaffold1959	Genewise	CDS	3801	3941	.	+	0	Parent=HcicGR36a;
scaffold1959	Genewise	CDS	3944	4072	.	+	0	Parent=HcicGR36a;
scaffold2014	Genewise	mRNA	881	1522	.	+	.	ID=HcicGR103;frameshift=0;premature=0;startCodn=ok;stopCodn=miss-found;
scaffold2014	Genewise	CDS	881	1222	.	+	0	Parent=HcicGR103;
scaffold2014	Genewise	CDS	1271	1522	.	+	0	Parent=HcicGR103;
scaffold2027	Genewise	mRNA	2579	3169	.	+	.	ID=HcicOR122;frameshift=0;premature=0;startCodn=failure;stopCodn=ok;
scaffold2027	Genewise	CDS	2579	3169	.	+	0	Parent=HcicOR122;
scaffold2040	Genewise	mRNA	6790	5396	.	-	.	ID=HcicOR168;frameshift=0;premature=0;startCodn=ok;stopCodn=ok;
scaffold2040	Genewise	CDS	6790	6659	.	-	0	Parent=HcicOR168;
scaffold2040	Genewise	CDS	6591	6071	.	-	0	Parent=HcicOR168;
scaffold2040	Genewise	CDS	6010	5911	.	-	2	Parent=HcicOR168;
scaffold2040	Genewise	CDS	5843	5739	.	-	0	Parent=HcicOR168;
scaffold2040	Genewise	CDS	5680	5525	.	-	0	Parent=HcicOR168;
scaffold2040	Genewise	CDS	5458	5396	.	-	0	Parent=HcicOR168;
scaffold2093	Genewise	mRNA	31	1080	.	+	.	ID=HcicOR211;frameshift=0;premature=0;startCodn=ok;stopCodn=ok;
scaffold2093	Genewise	CDS	31	440	.	+	0	Parent=HcicOR211;
scaffold2093	Genewise	CDS	493	592	.	+	2	Parent=HcicOR211;
scaffold2093	Genewise	CDS	649	753	.	+	0	Parent=HcicOR211;
scaffold2093	Genewise	CDS	811	966	.	+	0	Parent=HcicOR211;
scaffold2093	Genewise	CDS	1024	1080	.	+	0	Parent=HcicOR211;
scaffold2108	Genewise	mRNA	77	1201	.	+	.	ID=HcicOR92b;frameshift=0;premature=0;startCodn=miss-found;stopCodn=ok;
scaffold2108	Genewise	CDS	77	660	.	+	0	Parent=HcicOR92b;
scaffold2108	Genewise	CDS	711	812	.	+	2	Parent=HcicOR92b;
scaffold2108	Genewise	CDS	865	967	.	+	2	Parent=HcicOR92b;
scaffold2108	Genewise	CDS	1019	1201	.	+	0	Parent=HcicOR92b;
scaffold2142	Genewise	mRNA	173	1128	.	+	.	ID=HcicOR199a;frameshift=2;premature=0;startCodn=ok;stopCodn=ok;
scaffold2142	Genewise	CDS	173	355	.	+	0	Parent=HcicOR199a;
scaffold2142	Genewise	CDS	723	920	.	+	0	Parent=HcicOR199a;
scaffold2142	Genewise	CDS	923	1021	.	+	0	Parent=HcicOR199a;
scaffold2142	Genewise	CDS	1024	1128	.	+	0	Parent=HcicOR199a;
scaffold2151	Genewise	mRNA	3014	1012	.	-	.	ID=HcicOR145c;frameshift=0;premature=0;startCodn=ok;stopCodn=ok;
scaffold2151	Genewise	CDS	3014	2766	.	-	0	Parent=HcicOR145c;
scaffold2151	Genewise	CDS	2696	2176	.	-	0	Parent=HcicOR145c;
scaffold2151	Genewise	CDS	1577	1367	.	-	2	Parent=HcicOR145c;
scaffold2151	Genewise	CDS	1296	1141	.	-	0	Parent=HcicOR145c;
scaffold2151	Genewise	CDS	1083	1012	.	-	0	Parent=HcicOR145c;
scaffold2219	Genewise	mRNA	21	675	.	+	.	ID=HcicGR122;frameshift=0;premature=0;startCodn=ok;stopCodn=ok;
scaffold2219	Genewise	CDS	21	341	.	+	0	Parent=HcicGR122;
scaffold2219	Genewise	CDS	403	675	.	+	0	Parent=HcicGR122;
scaffold2219	Genewise	mRNA	2862	1716	.	-	.	ID=HcicGR35c;frameshift=0;premature=0;startCodn=ok;stopCodn=ok;
scaffold2219	Genewise	CDS	2862	2047	.	-	0	Parent=HcicGR35c;
scaffold2219	Genewise	CDS	1976	1716	.	-	0	Parent=HcicGR35c;
scaffold2221	Genewise	mRNA	2406	1226	.	-	.	ID=HcicGR36b;frameshift=1;premature=0;startCodn=ok;stopCodn=ok;
scaffold2221	Genewise	CDS	2406	1651	.	-	0	Parent=HcicGR36b;
scaffold2221	Genewise	CDS	1648	1559	.	-	0	Parent=HcicGR36b;
scaffold2221	Genewise	CDS	1498	1226	.	-	0	Parent=HcicGR36b;
scaffold2336	Genewise	mRNA	544	2019	.	+	.	ID=HcicOR167;frameshift=0;premature=0;startCodn=ok;stopCodn=ok;
scaffold2336	Genewise	CDS	544	762	.	+	0	Parent=HcicOR167;
scaffold2336	Genewise	CDS	830	1350	.	+	0	Parent=HcicOR167;
scaffold2336	Genewise	CDS	1405	1481	.	+	2	Parent=HcicOR167;
scaffold2336	Genewise	CDS	1555	1676	.	+	1	Parent=HcicOR167;
scaffold2336	Genewise	CDS	1735	1890	.	+	0	Parent=HcicOR167;
scaffold2336	Genewise	CDS	1957	2019	.	+	0	Parent=HcicOR167;
scaffold2339	Genewise	mRNA	2204	3036	.	+	.	ID=HcicOR142;frameshift=0;premature=0;startCodn=ok;stopCodn=ok;
scaffold2339	Genewise	CDS	2204	2443	.	+	0	Parent=HcicOR142;
scaffold2339	Genewise	CDS	2512	3036	.	+	0	Parent=HcicOR142;
scaffold2380	Genewise	mRNA	2672	1346	.	-	.	ID=HcicOR112;frameshift=0;premature=0;startCodn=ok;stopCodn=miss-found;
scaffold2380	Genewise	CDS	2672	1876	.	-	0	Parent=HcicOR112;
scaffold2380	Genewise	CDS	1822	1726	.	-	2	Parent=HcicOR112;
scaffold2380	Genewise	CDS	1672	1571	.	-	0	Parent=HcicOR112;
scaffold2380	Genewise	CDS	1519	1346	.	-	0	Parent=HcicOR112;
scaffold2393	Genewise	mRNA	1023	248	.	-	.	ID=HcicOR151;frameshift=0;premature=0;startCodn=ok;stopCodn=ok;
scaffold2393	Genewise	CDS	1023	805	.	-	0	Parent=HcicOR151;
scaffold2393	Genewise	CDS	736	248	.	-	0	Parent=HcicOR151;
scaffold2430	Genewise	mRNA	953	2143	.	+	.	ID=HcicGR14;frameshift=1;premature=0;startCodn=ok;stopCodn=ok;
scaffold2430	Genewise	CDS	953	1822	.	+	0	Parent=HcicGR14;
scaffold2430	Genewise	CDS	1875	1958	.	+	0	Parent=HcicGR14;
scaffold2430	Genewise	CDS	1964	2143	.	+	0	Parent=HcicGR14;
scaffold2438	Genewise	mRNA	2641	1513	.	-	.	ID=HcicGR111b;frameshift=5;premature=1;startCodn=ok;stopCodn=miss-found;
scaffold2438	Genewise	CDS	2641	2267	.	-	0	Parent=HcicGR111b;
scaffold2438	Genewise	CDS	2262	2161	.	-	0	Parent=HcicGR111b;
scaffold2438	Genewise	CDS	2158	1949	.	-	0	Parent=HcicGR111b;
scaffold2438	Genewise	CDS	1946	1890	.	-	0	Parent=HcicGR111b;
scaffold2438	Genewise	CDS	1887	1804	.	-	0	Parent=HcicGR111b;
scaffold2438	Genewise	CDS	1745	1623	.	-	0	Parent=HcicGR111b;
scaffold2438	Genewise	CDS	1620	1513	.	-	0	Parent=HcicGR111b;
scaffold2449	Genewise	mRNA	1159	434	.	-	.	ID=HcicOR114;frameshift=0;premature=0;startCodn=miss-found;stopCodn=ok;
scaffold2449	Genewise	CDS	1159	434	.	-	0	Parent=HcicOR114;
scaffold2449	Genewise	mRNA	3903	2326	.	-	.	ID=HcicOR116;frameshift=0;premature=0;startCodn=ok;stopCodn=ok;
scaffold2449	Genewise	CDS	3903	3113	.	-	0	Parent=HcicOR116;
scaffold2449	Genewise	CDS	3052	2934	.	-	2	Parent=HcicOR116;
scaffold2449	Genewise	CDS	2887	2805	.	-	1	Parent=HcicOR116;
scaffold2449	Genewise	CDS	2586	2431	.	-	0	Parent=HcicOR116;
scaffold2449	Genewise	CDS	2376	2326	.	-	0	Parent=HcicOR116;
scaffold2458	Genewise	mRNA	8	1335	.	+	.	ID=HcicOR165;frameshift=0;premature=0;startCodn=miss-assembly;stopCodn=ok;
scaffold2458	Genewise	CDS	8	82	.	+	0	Parent=HcicOR165;
scaffold2458	Genewise	CDS	147	667	.	+	0	Parent=HcicOR165;
scaffold2458	Genewise	CDS	728	827	.	+	2	Parent=HcicOR165;
scaffold2458	Genewise	CDS	894	998	.	+	0	Parent=HcicOR165;
scaffold2458	Genewise	CDS	1057	1212	.	+	0	Parent=HcicOR165;
scaffold2458	Genewise	CDS	1279	1335	.	+	0	Parent=HcicOR165;
scaffold2486	Genewise	mRNA	2899	681	.	-	.	ID=HcicOR157;frameshift=0;premature=0;startCodn=ok;stopCodn=ok;
scaffold2486	Genewise	CDS	2899	2382	.	-	0	Parent=HcicOR157;
scaffold2486	Genewise	CDS	2321	2222	.	-	2	Parent=HcicOR157;
scaffold2486	Genewise	CDS	1121	1017	.	-	0	Parent=HcicOR157;
scaffold2486	Genewise	CDS	958	803	.	-	0	Parent=HcicOR157;
scaffold2486	Genewise	CDS	737	681	.	-	0	Parent=HcicOR157;
scaffold2500	Genewise	mRNA	2214	1525	.	-	.	ID=HcicGR32;frameshift=1;premature=1;startCodn=miss-found;stopCodn=ok;
scaffold2500	Genewise	CDS	2214	1885	.	-	0	Parent=HcicGR32;
scaffold2500	Genewise	CDS	1880	1820	.	-	0	Parent=HcicGR32;
scaffold2500	Genewise	CDS	1793	1525	.	-	1	Parent=HcicGR32;
scaffold2500	Genewise	mRNA	836	18	.	-	.	ID=HcicGR36f;frameshift=0;premature=0;startCodn=ok;stopCodn=ok;
scaffold2500	Genewise	CDS	836	18	.	-	0	Parent=HcicGR36f;
scaffold2514	Genewise	mRNA	770	1948	.	+	.	ID=HcicGR34;frameshift=0;premature=0;startCodn=ok;stopCodn=ok;
scaffold2514	Genewise	CDS	770	1621	.	+	0	Parent=HcicGR34;
scaffold2514	Genewise	CDS	1673	1948	.	+	0	Parent=HcicGR34;
scaffold2560	Genewise	mRNA	930	1829	.	+	.	ID=HcicOR162c;frameshift=3;premature=0;startCodn=ok;stopCodn=miss-found;
scaffold2560	Genewise	CDS	930	1124	.	+	0	Parent=HcicOR162c;
scaffold2560	Genewise	CDS	1199	1471	.	+	0	Parent=HcicOR162c;
scaffold2560	Genewise	CDS	1474	1566	.	+	0	Parent=HcicOR162c;
scaffold2560	Genewise	CDS	1571	1642	.	+	0	Parent=HcicOR162c;
scaffold2560	Genewise	CDS	1647	1675	.	+	0	Parent=HcicOR162c;
scaffold2560	Genewise	CDS	1736	1829	.	+	2	Parent=HcicOR162c;
scaffold2598	Genewise	mRNA	2147	2920	.	+	.	ID=HcicOR1;frameshift=0;premature=0;startCodn=ok;stopCodn=miss-assembly;
scaffold2598	Genewise	CDS	2147	2920	.	+	0	Parent=HcicOR1;
scaffold2636	Genewise	mRNA	1794	2835	.	+	.	ID=HcicOR222a;frameshift=0;premature=1;startCodn=ok;stopCodn=miss-assembly;
scaffold2636	Genewise	CDS	1794	1970	.	+	0	Parent=HcicOR222a;
scaffold2636	Genewise	CDS	2027	2499	.	+	0	Parent=HcicOR222a;
scaffold2636	Genewise	CDS	2556	2655	.	+	2	Parent=HcicOR222a;
scaffold2636	Genewise	CDS	2713	2835	.	+	0	Parent=HcicOR222a;
scaffold2787	Genewise	mRNA	1007	1636	.	+	.	ID=HcicOR202a;frameshift=2;premature=0;startCodn=failure;stopCodn=ok;
scaffold2787	Genewise	CDS	1007	1156	.	+	0	Parent=HcicOR202a;
scaffold2787	Genewise	CDS	1159	1167	.	+	0	Parent=HcicOR202a;
scaffold2787	Genewise	CDS	1216	1275	.	+	0	Parent=HcicOR202a;
scaffold2787	Genewise	CDS	1277	1636	.	+	0	Parent=HcicOR202a;
scaffold2788	Genewise	mRNA	680	1852	.	+	.	ID=HcicGR106c;frameshift=2;premature=0;startCodn=failure;stopCodn=ok;
scaffold2788	Genewise	CDS	680	865	.	+	0	Parent=HcicGR106c;
scaffold2788	Genewise	CDS	870	1167	.	+	0	Parent=HcicGR106c;
scaffold2788	Genewise	CDS	1225	1229	.	+	1	Parent=HcicGR106c;
scaffold2788	Genewise	CDS	1229	1528	.	+	0	Parent=HcicGR106c;
scaffold2788	Genewise	CDS	1586	1852	.	+	0	Parent=HcicGR106c;
scaffold2857	Genewise	mRNA	144	1561	.	+	.	ID=HcicOR191;frameshift=1;premature=0;startCodn=ok;stopCodn=ok;
scaffold2857	Genewise	CDS	144	254	.	+	0	Parent=HcicOR191;
scaffold2857	Genewise	CDS	260	361	.	+	0	Parent=HcicOR191;
scaffold2857	Genewise	CDS	410	930	.	+	0	Parent=HcicOR191;
scaffold2857	Genewise	CDS	1040	1133	.	+	2	Parent=HcicOR191;
scaffold2857	Genewise	CDS	1199	1306	.	+	0	Parent=HcicOR191;
scaffold2857	Genewise	CDS	1364	1561	.	+	0	Parent=HcicOR191;
scaffold2876	Genewise	mRNA	2549	1555	.	-	.	ID=HcicOR68a;frameshift=0;premature=0;startCodn=ok;stopCodn=ok;
scaffold2876	Genewise	CDS	2549	2155	.	-	0	Parent=HcicOR68a;
scaffold2876	Genewise	CDS	2102	1895	.	-	2	Parent=HcicOR68a;
scaffold2876	Genewise	CDS	1834	1679	.	-	0	Parent=HcicOR68a;
scaffold2876	Genewise	CDS	1623	1555	.	-	0	Parent=HcicOR68a;
scaffold2895	Genewise	mRNA	1954	672	.	-	.	ID=HcicOR56a;frameshift=0;premature=0;startCodn=ok;stopCodn=ok;
scaffold2895	Genewise	CDS	1954	1742	.	-	0	Parent=HcicOR56a;
scaffold2895	Genewise	CDS	1693	1137	.	-	0	Parent=HcicOR56a;
scaffold2895	Genewise	CDS	1083	981	.	-	2	Parent=HcicOR56a;
scaffold2895	Genewise	CDS	929	672	.	-	0	Parent=HcicOR56a;
scaffold2903	Genewise	mRNA	55	1051	.	+	.	ID=HcicOR68d;frameshift=1;premature=4;startCodn=ok;stopCodn=ok;
scaffold2903	Genewise	CDS	55	419	.	+	0	Parent=HcicOR68d;
scaffold2903	Genewise	CDS	502	709	.	+	2	Parent=HcicOR68d;
scaffold2903	Genewise	CDS	770	826	.	+	0	Parent=HcicOR68d;
scaffold2903	Genewise	CDS	829	921	.	+	0	Parent=HcicOR68d;
scaffold2903	Genewise	CDS	977	1051	.	+	0	Parent=HcicOR68d;
scaffold2905	Genewise	mRNA	4	1175	.	+	.	ID=HcicOR145a;frameshift=0;premature=1;startCodn=miss-assembly;stopCodn=ok;
scaffold2905	Genewise	CDS	4	260	.	+	0	Parent=HcicOR145a;
scaffold2905	Genewise	CDS	612	822	.	+	2	Parent=HcicOR145a;
scaffold2905	Genewise	CDS	893	1048	.	+	0	Parent=HcicOR145a;
scaffold2905	Genewise	CDS	1107	1175	.	+	0	Parent=HcicOR145a;
scaffold2977	Genewise	mRNA	1711	302	.	-	.	ID=HcicOR7;frameshift=0;premature=0;startCodn=ok;stopCodn=ok;
scaffold2977	Genewise	CDS	1711	951	.	-	0	Parent=HcicOR7;
scaffold2977	Genewise	CDS	895	796	.	-	2	Parent=HcicOR7;
scaffold2977	Genewise	CDS	738	634	.	-	0	Parent=HcicOR7;
scaffold2977	Genewise	CDS	573	418	.	-	0	Parent=HcicOR7;
scaffold2977	Genewise	CDS	358	302	.	-	0	Parent=HcicOR7;
scaffold3026	Genewise	mRNA	3558	2150	.	-	.	ID=HcicOR5b;frameshift=1;premature=1;startCodn=ok;stopCodn=ok;
scaffold3026	Genewise	CDS	3558	3481	.	-	0	Parent=HcicOR5b;
scaffold3026	Genewise	CDS	3475	3135	.	-	0	Parent=HcicOR5b;
scaffold3026	Genewise	CDS	2958	2775	.	-	2	Parent=HcicOR5b;
scaffold3026	Genewise	CDS	2755	2642	.	-	0	Parent=HcicOR5b;
scaffold3026	Genewise	CDS	2584	2480	.	-	0	Parent=HcicOR5b;
scaffold3026	Genewise	CDS	2419	2264	.	-	0	Parent=HcicOR5b;
scaffold3026	Genewise	CDS	2212	2150	.	-	0	Parent=HcicOR5b;
scaffold3042	Genewise	mRNA	740	96	.	-	.	ID=HcicOR10a;frameshift=0;premature=0;startCodn=ok;stopCodn=miss-found;
scaffold3042	Genewise	CDS	740	96	.	-	0	Parent=HcicOR10a;
scaffold3181	Genewise	mRNA	1763	252	.	-	.	ID=HcicGR135;frameshift=0;premature=0;startCodn=ok;stopCodn=ok;
scaffold3181	Genewise	CDS	1763	1203	.	-	0	Parent=HcicGR135;
scaffold3181	Genewise	CDS	724	554	.	-	0	Parent=HcicGR135;
scaffold3181	Genewise	CDS	491	423	.	-	0	Parent=HcicGR135;
scaffold3181	Genewise	CDS	350	252	.	-	0	Parent=HcicGR135;
scaffold3241	Genewise	mRNA	2600	1920	.	-	.	ID=HcicGR163;frameshift=0;premature=0;startCodn=miss-assembly;stopCodn=miss-found;
scaffold3241	Genewise	CDS	2600	1920	.	-	0	Parent=HcicGR163;
scaffold3354	Genewise	mRNA	3	1594	.	+	.	ID=HcicOR88b;frameshift=0;premature=0;startCodn=ok;stopCodn=ok;
scaffold3354	Genewise	CDS	3	736	.	+	0	Parent=HcicOR88b;
scaffold3354	Genewise	CDS	1109	1210	.	+	2	Parent=HcicOR88b;
scaffold3354	Genewise	CDS	1263	1368	.	+	2	Parent=HcicOR88b;
scaffold3354	Genewise	CDS	1421	1594	.	+	0	Parent=HcicOR88b;
scaffold3530	Genewise	mRNA	1919	740	.	-	.	ID=HcicOR166;frameshift=0;premature=0;startCodn=failure;stopCodn=ok;
scaffold3530	Genewise	CDS	1919	1399	.	-	0	Parent=HcicOR166;
scaffold3530	Genewise	CDS	1344	1245	.	-	2	Parent=HcicOR166;
scaffold3530	Genewise	CDS	1179	1075	.	-	0	Parent=HcicOR166;
scaffold3530	Genewise	CDS	1016	861	.	-	0	Parent=HcicOR166;
scaffold3530	Genewise	CDS	796	740	.	-	0	Parent=HcicOR166;
scaffold3555	Genewise	mRNA	565	1890	.	+	.	ID=HcicOR162a;frameshift=0;premature=0;startCodn=ok;stopCodn=miss-found;
scaffold3555	Genewise	CDS	565	783	.	+	0	Parent=HcicOR162a;
scaffold3555	Genewise	CDS	839	1350	.	+	0	Parent=HcicOR162a;
scaffold3555	Genewise	CDS	1407	1506	.	+	2	Parent=HcicOR162a;
scaffold3555	Genewise	CDS	1569	1673	.	+	0	Parent=HcicOR162a;
scaffold3555	Genewise	CDS	1732	1890	.	+	0	Parent=HcicOR162a;
scaffold3614	Genewise	mRNA	3	1372	.	+	.	ID=HcicOR187;frameshift=0;premature=0;startCodn=miss-assembly;stopCodn=ok;
scaffold3614	Genewise	CDS	3	128	.	+	0	Parent=HcicOR187;
scaffold3614	Genewise	CDS	189	709	.	+	0	Parent=HcicOR187;
scaffold3614	Genewise	CDS	782	864	.	+	2	Parent=HcicOR187;
scaffold3614	Genewise	CDS	927	1042	.	+	1	Parent=HcicOR187;
scaffold3614	Genewise	CDS	1106	1261	.	+	0	Parent=HcicOR187;
scaffold3614	Genewise	CDS	1316	1372	.	+	0	Parent=HcicOR187;
scaffold3708	Genewise	mRNA	429	1338	.	+	.	ID=HcicOR162b;frameshift=2;premature=0;startCodn=miss-start;stopCodn=ok;
scaffold3708	Genewise	CDS	429	646	.	+	0	Parent=HcicOR162b;
scaffold3708	Genewise	CDS	708	756	.	+	2	Parent=HcicOR162b;
scaffold3708	Genewise	CDS	758	805	.	+	0	Parent=HcicOR162b;
scaffold3708	Genewise	CDS	903	998	.	+	0	Parent=HcicOR162b;
scaffold3708	Genewise	CDS	1158	1271	.	+	0	Parent=HcicOR162b;
scaffold3708	Genewise	CDS	1273	1338	.	+	0	Parent=HcicOR162b;
scaffold3774	Genewise	mRNA	1288	2449	.	+	.	ID=HcicGR100b;frameshift=1;premature=0;startCodn=ok;stopCodn=ok;
scaffold3774	Genewise	CDS	1288	1575	.	+	0	Parent=HcicGR100b;
scaffold3774	Genewise	CDS	1578	1605	.	+	0	Parent=HcicGR100b;
scaffold3774	Genewise	CDS	1893	2449	.	+	1	Parent=HcicGR100b;
scaffold3777	Genewise	mRNA	699	1794	.	+	.	ID=HcicOR143;frameshift=0;premature=0;startCodn=ok;stopCodn=miss-assembly;
scaffold3777	Genewise	CDS	699	938	.	+	0	Parent=HcicOR143;
scaffold3777	Genewise	CDS	1008	1528	.	+	0	Parent=HcicOR143;
scaffold3777	Genewise	CDS	1590	1794	.	+	2	Parent=HcicOR143;
scaffold3826	Genewise	mRNA	776	3	.	-	.	ID=HcicGR36e;frameshift=0;premature=0;startCodn=ok;stopCodn=miss-assembly;
scaffold3826	Genewise	CDS	776	3	.	-	0	Parent=HcicGR36e;
scaffold3847	Genewise	mRNA	1708	708	.	-	.	ID=HcicOR139;frameshift=0;premature=0;startCodn=miss-found;stopCodn=ok;
scaffold3847	Genewise	CDS	1708	1329	.	-	0	Parent=HcicOR139;
scaffold3847	Genewise	CDS	1267	1060	.	-	2	Parent=HcicOR139;
scaffold3847	Genewise	CDS	993	838	.	-	0	Parent=HcicOR139;
scaffold3847	Genewise	CDS	773	708	.	-	0	Parent=HcicOR139;
scaffold3853	Genewise	mRNA	2116	247	.	-	.	ID=HcicGR65a;frameshift=1;premature=0;startCodn=miss-assembly;stopCodn=ok;
scaffold3853	Genewise	CDS	2116	1772	.	-	0	Parent=HcicGR65a;
scaffold3853	Genewise	CDS	1761	1574	.	-	0	Parent=HcicGR65a;
scaffold3853	Genewise	CDS	661	661	.	-	2	Parent=HcicGR65a;
scaffold3853	Genewise	CDS	537	247	.	-	0	Parent=HcicGR65a;
scaffold3887	Genewise	mRNA	1353	661	.	-	.	ID=HcicOR67a;frameshift=1;premature=1;startCodn=ok;stopCodn=ok;
scaffold3887	Genewise	CDS	1353	1087	.	-	0	Parent=HcicOR67a;
scaffold3887	Genewise	CDS	1030	776	.	-	0	Parent=HcicOR67a;
scaffold3887	Genewise	CDS	771	661	.	-	0	Parent=HcicOR67a;
scaffold3927	Genewise	mRNA	757	27	.	-	.	ID=HcicOR70;frameshift=0;premature=0;startCodn=failure;stopCodn=miss-assembly;
scaffold3927	Genewise	CDS	757	279	.	-	0	Parent=HcicOR70;
scaffold3927	Genewise	CDS	225	27	.	-	2	Parent=HcicOR70;
scaffold4050	Genewise	mRNA	1086	3	.	-	.	ID=HcicGR15a;frameshift=0;premature=0;startCodn=ok;stopCodn=miss-assembly;
scaffold4050	Genewise	CDS	1086	220	.	-	0	Parent=HcicGR15a;
scaffold4050	Genewise	CDS	167	3	.	-	0	Parent=HcicGR15a;
scaffold4169	Genewise	mRNA	844	1598	.	+	.	ID=HcicGR108;frameshift=2;premature=0;startCodn=miss-found;stopCodn=miss-assembly;
scaffold4169	Genewise	CDS	844	1158	.	+	0	Parent=HcicGR108;
scaffold4169	Genewise	CDS	1163	1393	.	+	0	Parent=HcicGR108;
scaffold4169	Genewise	CDS	1395	1598	.	+	0	Parent=HcicGR108;
scaffold4192	Genewise	mRNA	1510	311	.	-	.	ID=HcicOR59;frameshift=0;premature=0;startCodn=ok;stopCodn=miss-found;
scaffold4192	Genewise	CDS	1510	1298	.	-	0	Parent=HcicOR59;
scaffold4192	Genewise	CDS	1249	664	.	-	0	Parent=HcicOR59;
scaffold4192	Genewise	CDS	498	311	.	-	1	Parent=HcicOR59;
scaffold4207	Genewise	mRNA	2025	2999	.	+	.	ID=HcicOR68b;frameshift=1;premature=1;startCodn=ok;stopCodn=ok;
scaffold4207	Genewise	CDS	2025	2048	.	+	0	Parent=HcicOR68b;
scaffold4207	Genewise	CDS	2054	2395	.	+	0	Parent=HcicOR68b;
scaffold4207	Genewise	CDS	2440	2661	.	+	0	Parent=HcicOR68b;
scaffold4207	Genewise	CDS	2723	2897	.	+	0	Parent=HcicOR68b;
scaffold4207	Genewise	CDS	2944	2999	.	+	1	Parent=HcicOR68b;
scaffold4235	Genewise	mRNA	1504	532	.	-	.	ID=HcicOR205;frameshift=0;premature=0;startCodn=ok;stopCodn=ok;
scaffold4235	Genewise	CDS	1504	1176	.	-	0	Parent=HcicOR205;
scaffold4235	Genewise	CDS	1125	1026	.	-	2	Parent=HcicOR205;
scaffold4235	Genewise	CDS	974	870	.	-	0	Parent=HcicOR205;
scaffold4235	Genewise	CDS	812	657	.	-	0	Parent=HcicOR205;
scaffold4235	Genewise	CDS	603	532	.	-	0	Parent=HcicOR205;
scaffold4288	Genewise	mRNA	476	1439	.	+	.	ID=HcicOR155;frameshift=0;premature=0;startCodn=ok;stopCodn=miss-found;
scaffold4288	Genewise	CDS	476	694	.	+	0	Parent=HcicOR155;
scaffold4288	Genewise	CDS	759	1279	.	+	0	Parent=HcicOR155;
scaffold4288	Genewise	CDS	1340	1439	.	+	2	Parent=HcicOR155;
scaffold4372	Genewise	mRNA	3	1440	.	+	.	ID=HcicOR134;frameshift=0;premature=0;startCodn=miss-assembly;stopCodn=ok;
scaffold4372	Genewise	CDS	3	161	.	+	0	Parent=HcicOR134;
scaffold4372	Genewise	CDS	229	644	.	+	0	Parent=HcicOR134;
scaffold4372	Genewise	CDS	711	809	.	+	2	Parent=HcicOR134;
scaffold4372	Genewise	CDS	871	1084	.	+	2	Parent=HcicOR134;
scaffold4372	Genewise	CDS	1151	1306	.	+	0	Parent=HcicOR134;
scaffold4372	Genewise	CDS	1375	1440	.	+	0	Parent=HcicOR134;
scaffold4443	Genewise	mRNA	859	17	.	-	.	ID=HcicOR53;frameshift=2;premature=0;startCodn=ok;stopCodn=ok;
scaffold4443	Genewise	CDS	859	659	.	-	0	Parent=HcicOR53;
scaffold4443	Genewise	CDS	657	313	.	-	0	Parent=HcicOR53;
scaffold4443	Genewise	CDS	310	239	.	-	0	Parent=HcicOR53;
scaffold4443	Genewise	CDS	184	17	.	-	0	Parent=HcicOR53;
scaffold4443	Genewise	mRNA	3273	2465	.	-	.	ID=HcicOR52;frameshift=1;premature=0;startCodn=miss-assembly;stopCodn=ok;
scaffold4443	Genewise	CDS	3273	2855	.	-	0	Parent=HcicOR52;
scaffold4443	Genewise	CDS	2799	2697	.	-	2	Parent=HcicOR52;
scaffold4443	Genewise	CDS	2643	2593	.	-	0	Parent=HcicOR52;
scaffold4443	Genewise	CDS	2587	2465	.	-	0	Parent=HcicOR52;
scaffold4470	Genewise	mRNA	595	1290	.	+	.	ID=HcicOR216;frameshift=2;premature=0;startCodn=failure;stopCodn=ok;
scaffold4470	Genewise	CDS	595	732	.	+	0	Parent=HcicOR216;
scaffold4470	Genewise	CDS	735	863	.	+	0	Parent=HcicOR216;
scaffold4470	Genewise	CDS	865	1290	.	+	0	Parent=HcicOR216;
scaffold4472	Genewise	mRNA	1727	363	.	-	.	ID=HcicOR212;frameshift=0;premature=0;startCodn=NN;stopCodn=ok;
scaffold4472	Genewise	CDS	1727	1596	.	-	0	Parent=HcicOR212;
scaffold4472	Genewise	CDS	1537	1014	.	-	0	Parent=HcicOR212;
scaffold4472	Genewise	CDS	961	873	.	-	2	Parent=HcicOR212;
scaffold4472	Genewise	CDS	813	695	.	-	1	Parent=HcicOR212;
scaffold4472	Genewise	CDS	632	477	.	-	0	Parent=HcicOR212;
scaffold4472	Genewise	CDS	419	363	.	-	0	Parent=HcicOR212;
scaffold4505	Genewise	mRNA	73	1427	.	+	.	ID=HcicOR190;frameshift=0;premature=0;startCodn=ok;stopCodn=ok;
scaffold4505	Genewise	CDS	73	294	.	+	0	Parent=HcicOR190;
scaffold4505	Genewise	CDS	355	875	.	+	0	Parent=HcicOR190;
scaffold4505	Genewise	CDS	948	1047	.	+	2	Parent=HcicOR190;
scaffold4505	Genewise	CDS	1104	1175	.	+	0	Parent=HcicOR190;
scaffold4505	Genewise	CDS	1263	1427	.	+	0	Parent=HcicOR190;
scaffold4631	Genewise	mRNA	1384	431	.	-	.	ID=HcicOR201;frameshift=0;premature=0;startCodn=miss-assembly;stopCodn=ok;
scaffold4631	Genewise	CDS	1384	1062	.	-	0	Parent=HcicOR201;
scaffold4631	Genewise	CDS	1008	909	.	-	2	Parent=HcicOR201;
scaffold4631	Genewise	CDS	854	740	.	-	0	Parent=HcicOR201;
scaffold4631	Genewise	CDS	687	539	.	-	1	Parent=HcicOR201;
scaffold4631	Genewise	CDS	487	431	.	-	0	Parent=HcicOR201;
scaffold4676	Genewise	mRNA	804	2256	.	+	.	ID=HcicOR135;frameshift=0;premature=0;startCodn=ok;stopCodn=ok;
scaffold4676	Genewise	CDS	804	1043	.	+	0	Parent=HcicOR135;
scaffold4676	Genewise	CDS	1112	1629	.	+	0	Parent=HcicOR135;
scaffold4676	Genewise	CDS	1699	1912	.	+	2	Parent=HcicOR135;
scaffold4676	Genewise	CDS	1979	2134	.	+	0	Parent=HcicOR135;
scaffold4676	Genewise	CDS	2191	2256	.	+	0	Parent=HcicOR135;
scaffold4869	Genewise	mRNA	1279	263	.	-	.	ID=HcicOR61;frameshift=0;premature=0;startCodn=failure;stopCodn=ok;
scaffold4869	Genewise	CDS	1279	751	.	-	0	Parent=HcicOR61;
scaffold4869	Genewise	CDS	649	573	.	-	1	Parent=HcicOR61;
scaffold4869	Genewise	CDS	520	263	.	-	0	Parent=HcicOR61;
scaffold4896	Genewise	mRNA	137	1282	.	+	.	ID=HcicOR140;frameshift=0;premature=0;startCodn=failure;stopCodn=ok;
scaffold4896	Genewise	CDS	137	657	.	+	0	Parent=HcicOR140;
scaffold4896	Genewise	CDS	719	926	.	+	2	Parent=HcicOR140;
scaffold4896	Genewise	CDS	993	1148	.	+	0	Parent=HcicOR140;
scaffold4896	Genewise	CDS	1217	1282	.	+	0	Parent=HcicOR140;
scaffold5240	Genewise	mRNA	57	1127	.	+	.	ID=HcicOR204c;frameshift=0;premature=0;startCodn=ok;stopCodn=ok;
scaffold5240	Genewise	CDS	57	574	.	+	0	Parent=HcicOR204c;
scaffold5240	Genewise	CDS	626	702	.	+	2	Parent=HcicOR204c;
scaffold5240	Genewise	CDS	805	1127	.	+	1	Parent=HcicOR204c;
scaffold5300	Genewise	mRNA	572	1405	.	+	.	ID=HcicGR66a;frameshift=0;premature=0;startCodn=ok;stopCodn=miss-assembly;
scaffold5300	Genewise	CDS	572	1405	.	+	0	Parent=HcicGR66a;
scaffold5389	Genewise	mRNA	909	56	.	-	.	ID=HcicGR72b;frameshift=0;premature=0;startCodn=ok;stopCodn=miss-found;
scaffold5389	Genewise	CDS	909	741	.	-	0	Parent=HcicGR72b;
scaffold5389	Genewise	CDS	630	56	.	-	1	Parent=HcicGR72b;
scaffold5546	Genewise	mRNA	332	1087	.	+	.	ID=HcicGR49a;frameshift=0;premature=0;startCodn=ok;stopCodn=miss-assembly;
scaffold5546	Genewise	CDS	332	1087	.	+	0	Parent=HcicGR49a;
scaffold5594	Genewise	mRNA	2	993	.	+	.	ID=HcicOR95c;frameshift=0;premature=0;startCodn=miss-assembly;stopCodn=miss-found;
scaffold5594	Genewise	CDS	2	684	.	+	0	Parent=HcicOR95c;
scaffold5594	Genewise	CDS	735	836	.	+	2	Parent=HcicOR95c;
scaffold5594	Genewise	CDS	885	993	.	+	2	Parent=HcicOR95c;
scaffold5653	Genewise	mRNA	841	31	.	-	.	ID=HcicOR152;frameshift=0;premature=0;startCodn=ok;stopCodn=ok;
scaffold5653	Genewise	CDS	841	623	.	-	0	Parent=HcicOR152;
scaffold5653	Genewise	CDS	552	31	.	-	0	Parent=HcicOR152;
scaffold6001	Genewise	mRNA	36	879	.	+	.	ID=HcicOR156;frameshift=0;premature=0;startCodn=ok;stopCodn=miss-found;
scaffold6001	Genewise	CDS	36	167	.	+	0	Parent=HcicOR156;
scaffold6001	Genewise	CDS	232	752	.	+	0	Parent=HcicOR156;
scaffold6001	Genewise	CDS	813	879	.	+	2	Parent=HcicOR156;
scaffold6121	Genewise	mRNA	26	784	.	+	.	ID=HcicGR26b;frameshift=0;premature=0;startCodn=miss-assembly;stopCodn=ok;
scaffold6121	Genewise	CDS	26	784	.	+	0	Parent=HcicGR26b;
scaffold6249	Genewise	mRNA	926	4	.	-	.	ID=HcicOR68c;frameshift=1;premature=0;startCodn=miss-assembly;stopCodn=miss-assembly;
scaffold6249	Genewise	CDS	926	613	.	-	0	Parent=HcicOR68c;
scaffold6249	Genewise	CDS	536	410	.	-	2	Parent=HcicOR68c;
scaffold6249	Genewise	CDS	407	333	.	-	0	Parent=HcicOR68c;
scaffold6249	Genewise	CDS	271	97	.	-	0	Parent=HcicOR68c;
scaffold6249	Genewise	CDS	50	4	.	-	1	Parent=HcicOR68c;
scaffold6297	Genewise	mRNA	17	775	.	+	.	ID=HcicGR26a;frameshift=0;premature=0;startCodn=miss-assembly;stopCodn=ok;
scaffold6297	Genewise	CDS	17	775	.	+	0	Parent=HcicGR26a;
scaffold6340	Genewise	mRNA	909	171	.	-	.	ID=HcicOR56b;frameshift=1;premature=0;startCodn=miss-assembly;stopCodn=ok;
scaffold6340	Genewise	CDS	909	715	.	-	0	Parent=HcicOR56b;
scaffold6340	Genewise	CDS	712	636	.	-	0	Parent=HcicOR56b;
scaffold6340	Genewise	CDS	582	480	.	-	2	Parent=HcicOR56b;
scaffold6340	Genewise	CDS	428	171	.	-	0	Parent=HcicOR56b;
scaffold6581	Genewise	mRNA	3	868	.	+	.	ID=HcicOR95b;frameshift=0;premature=0;startCodn=miss-assembly;stopCodn=miss-assembly;
scaffold6581	Genewise	CDS	3	628	.	+	0	Parent=HcicOR95b;
scaffold6581	Genewise	CDS	679	780	.	+	2	Parent=HcicOR95b;
scaffold6581	Genewise	CDS	829	868	.	+	2	Parent=HcicOR95b;
scaffold6734	Genewise	mRNA	3	870	.	+	.	ID=HcicOR145b;frameshift=0;premature=0;startCodn=miss-assembly;stopCodn=ok;
scaffold6734	Genewise	CDS	3	271	.	+	0	Parent=HcicOR145b;
scaffold6734	Genewise	CDS	330	540	.	+	2	Parent=HcicOR145b;
scaffold6734	Genewise	CDS	594	749	.	+	0	Parent=HcicOR145b;
scaffold6734	Genewise	CDS	808	870	.	+	0	Parent=HcicOR145b;
scaffold7024	Genewise	mRNA	3	788	.	+	.	ID=HcicOR188a;frameshift=0;premature=0;startCodn=miss-assembly;stopCodn=miss-assembly;
scaffold7024	Genewise	CDS	3	56	.	+	0	Parent=HcicOR188a;
scaffold7024	Genewise	CDS	117	637	.	+	0	Parent=HcicOR188a;
scaffold7024	Genewise	CDS	710	788	.	+	2	Parent=HcicOR188a;
scaffold7037	Genewise	mRNA	730	9	.	-	.	ID=HcicOR71;frameshift=0;premature=0;startCodn=failure;stopCodn=miss-assembly;
scaffold7037	Genewise	CDS	730	261	.	-	0	Parent=HcicOR71;
scaffold7037	Genewise	CDS	207	9	.	-	2	Parent=HcicOR71;
scaffold7999	Genewise	mRNA	3	578	.	+	.	ID=HcicOR95d;frameshift=0;premature=0;startCodn=miss-assembly;stopCodn=ok;
scaffold7999	Genewise	CDS	3	578	.	+	0	Parent=HcicOR95d;
scaffold8027	Genewise	mRNA	2	643	.	+	.	ID=HcicGR20a;frameshift=0;premature=0;startCodn=miss-assembly;stopCodn=ok;
scaffold8027	Genewise	CDS	2	643	.	+	0	Parent=HcicGR20a;
scaffold8049	Genewise	mRNA	634	47	.	-	.	ID=HcicGR33b;frameshift=0;premature=0;startCodn=ok;stopCodn=ok;
scaffold8049	Genewise	CDS	634	47	.	-	0	Parent=HcicGR33b;
scaffold8491	Genewise	mRNA	297	1617	.	+	.	ID=HcicOR88a;frameshift=0;premature=0;startCodn=NN;stopCodn=NN;
scaffold8491	Genewise	CDS	297	888	.	+	0	Parent=HcicOR88a;
scaffold8491	Genewise	CDS	1058	1176	.	+	1	Parent=HcicOR88a;
scaffold8491	Genewise	CDS	1435	1499	.	+	0	Parent=HcicOR88a;
scaffold8491	Genewise	CDS	1551	1617	.	+	2	Parent=HcicOR88a;
scaffold11256	Genewise	mRNA	4	691	.	+	.	ID=HcicGR20b;frameshift=0;premature=0;startCodn=miss-assembly;stopCodn=ok;
scaffold11256	Genewise	CDS	4	369	.	+	0	Parent=HcicGR20b;
scaffold11256	Genewise	CDS	491	691	.	+	0	Parent=HcicGR20b;
scaffold2	Genewise	mRNA	49563	56493	.	+	.	ID=HcicCG11155b;frameshift=0;premature=0;startCodn=miss-found;stopCodn=miss-found;
scaffold2	Genewise	CDS	49563	49599	.	+	0	Parent=HcicCG11155b;
scaffold2	Genewise	CDS	50297	50458	.	+	1	Parent=HcicCG11155b;
scaffold2	Genewise	CDS	50788	51039	.	+	1	Parent=HcicCG11155b;
scaffold2	Genewise	CDS	51097	51269	.	+	1	Parent=HcicCG11155b;
scaffold2	Genewise	CDS	51424	51645	.	+	0	Parent=HcicCG11155b;
scaffold2	Genewise	CDS	51919	52071	.	+	0	Parent=HcicCG11155b;
scaffold2	Genewise	CDS	53316	53519	.	+	0	Parent=HcicCG11155b;
scaffold2	Genewise	CDS	53930	54133	.	+	0	Parent=HcicCG11155b;
scaffold2	Genewise	CDS	54400	54504	.	+	0	Parent=HcicCG11155b;
scaffold2	Genewise	CDS	54994	55251	.	+	0	Parent=HcicCG11155b;
scaffold2	Genewise	CDS	55508	55705	.	+	0	Parent=HcicCG11155b;
scaffold2	Genewise	CDS	55776	56267	.	+	0	Parent=HcicCG11155b;
scaffold2	Genewise	CDS	56329	56493	.	+	0	Parent=HcicCG11155b;
scaffold2	Genewise	mRNA	510744	506223	.	-	.	ID=HcicIR8a;frameshift=0;premature=0;startCodn=miss-found;stopCodn=ok;
scaffold2	Genewise	CDS	510744	510627	.	-	0	Parent=HcicIR8a;
scaffold2	Genewise	CDS	510568	510362	.	-	1	Parent=HcicIR8a;
scaffold2	Genewise	CDS	509017	508851	.	-	1	Parent=HcicIR8a;
scaffold2	Genewise	CDS	508698	508177	.	-	0	Parent=HcicIR8a;
scaffold2	Genewise	CDS	508035	507844	.	-	0	Parent=HcicIR8a;
scaffold2	Genewise	CDS	507782	507683	.	-	0	Parent=HcicIR8a;
scaffold2	Genewise	CDS	507629	507268	.	-	1	Parent=HcicIR8a;
scaffold2	Genewise	CDS	507214	507093	.	-	0	Parent=HcicIR8a;
scaffold2	Genewise	CDS	507039	506722	.	-	2	Parent=HcicIR8a;
scaffold2	Genewise	CDS	506662	506541	.	-	2	Parent=HcicIR8a;
scaffold2	Genewise	CDS	506485	506223	.	-	1	Parent=HcicIR8a;
scaffold2	Genewise	mRNA	21774	7001	.	-	.	ID=HcicCG11155a;frameshift=0;premature=0;startCodn=failure;stopCodn=ok;
scaffold2	Genewise	CDS	21774	21612	.	-	0	Parent=HcicCG11155a;
scaffold2	Genewise	CDS	17920	17669	.	-	1	Parent=HcicCG11155a;
scaffold2	Genewise	CDS	17250	17075	.	-	1	Parent=HcicCG11155a;
scaffold2	Genewise	CDS	13959	13906	.	-	0	Parent=HcicCG11155a;
scaffold2	Genewise	CDS	13150	12986	.	-	0	Parent=HcicCG11155a;
scaffold2	Genewise	CDS	12837	12685	.	-	0	Parent=HcicCG11155a;
scaffold2	Genewise	CDS	12462	12259	.	-	0	Parent=HcicCG11155a;
scaffold2	Genewise	CDS	11591	11388	.	-	0	Parent=HcicCG11155a;
scaffold2	Genewise	CDS	11288	11184	.	-	0	Parent=HcicCG11155a;
scaffold2	Genewise	CDS	9247	8990	.	-	0	Parent=HcicCG11155a;
scaffold2	Genewise	CDS	8075	7878	.	-	0	Parent=HcicCG11155a;
scaffold2	Genewise	CDS	7788	7398	.	-	0	Parent=HcicCG11155a;
scaffold2	Genewise	CDS	7266	7001	.	-	1	Parent=HcicCG11155a;
scaffold3	Genewise	mRNA	51337	49373	.	-	.	ID=HcicIR106;frameshift=0;premature=0;startCodn=ok;stopCodn=miss-found;
scaffold3	Genewise	CDS	51337	49373	.	-	0	Parent=HcicIR106;
scaffold3	Genewise	mRNA	109075	105924	.	-	.	ID=HcicGLURIId1;frameshift=0;premature=0;startCodn=miss-found;stopCodn=miss-found;
scaffold3	Genewise	CDS	109075	108380	.	-	0	Parent=HcicGLURIId1;
scaffold3	Genewise	CDS	108327	108064	.	-	0	Parent=HcicGLURIId1;
scaffold3	Genewise	CDS	108018	107797	.	-	0	Parent=HcicGLURIId1;
scaffold3	Genewise	CDS	107744	107538	.	-	0	Parent=HcicGLURIId1;
scaffold3	Genewise	CDS	107483	107122	.	-	0	Parent=HcicGLURIId1;
scaffold3	Genewise	CDS	107062	106864	.	-	2	Parent=HcicGLURIId1;
scaffold3	Genewise	CDS	106496	106155	.	-	0	Parent=HcicGLURIId1;
scaffold3	Genewise	CDS	106103	105924	.	-	0	Parent=HcicGLURIId1;
scaffold3	Genewise	mRNA	124243	112377	.	-	.	ID=HcicCG3822;frameshift=0;premature=0;startCodn=failure;stopCodn=ok;
scaffold3	Genewise	CDS	124243	124075	.	-	0	Parent=HcicCG3822;
scaffold3	Genewise	CDS	119883	119699	.	-	1	Parent=HcicCG3822;
scaffold3	Genewise	CDS	118464	118307	.	-	0	Parent=HcicCG3822;
scaffold3	Genewise	CDS	117439	117298	.	-	2	Parent=HcicCG3822;
scaffold3	Genewise	CDS	115710	115552	.	-	0	Parent=HcicCG3822;
scaffold3	Genewise	CDS	115023	114871	.	-	0	Parent=HcicCG3822;
scaffold3	Genewise	CDS	114810	114592	.	-	0	Parent=HcicCG3822;
scaffold3	Genewise	CDS	114530	114100	.	-	0	Parent=HcicCG3822;
scaffold3	Genewise	CDS	114002	113865	.	-	2	Parent=HcicCG3822;
scaffold3	Genewise	CDS	113407	113209	.	-	2	Parent=HcicCG3822;
scaffold3	Genewise	CDS	113128	112897	.	-	0	Parent=HcicCG3822;
scaffold3	Genewise	CDS	112754	112639	.	-	1	Parent=HcicCG3822;
scaffold3	Genewise	CDS	112559	112377	.	-	0	Parent=HcicCG3822;
scaffold3	Genewise	mRNA	131350	138056	.	+	.	ID=HcicGLURIIa;frameshift=0;premature=0;startCodn=failure;stopCodn=ok;
scaffold3	Genewise	CDS	131350	131738	.	+	0	Parent=HcicGLURIIa;
scaffold3	Genewise	CDS	132836	132977	.	+	2	Parent=HcicGLURIIa;
scaffold3	Genewise	CDS	133084	133236	.	+	0	Parent=HcicGLURIIa;
scaffold3	Genewise	CDS	134499	134651	.	+	0	Parent=HcicGLURIIa;
scaffold3	Genewise	CDS	134714	134955	.	+	0	Parent=HcicGLURIIa;
scaffold3	Genewise	CDS	135003	135219	.	+	2	Parent=HcicGLURIIa;
scaffold3	Genewise	CDS	135473	135557	.	+	0	Parent=HcicGLURIIa;
scaffold3	Genewise	CDS	135630	135768	.	+	1	Parent=HcicGLURIIa;
scaffold3	Genewise	CDS	136140	136277	.	+	2	Parent=HcicGLURIIa;
scaffold3	Genewise	CDS	136791	137221	.	+	2	Parent=HcicGLURIIa;
scaffold3	Genewise	CDS	137613	137731	.	+	1	Parent=HcicGLURIIa;
scaffold3	Genewise	CDS	137883	138056	.	+	0	Parent=HcicGLURIIa;
scaffold7	Genewise	mRNA	118466	116703	.	-	.	ID=HcicIR112;frameshift=0;premature=0;startCodn=ok;stopCodn=ok;
scaffold7	Genewise	CDS	118466	116703	.	-	0	Parent=HcicIR112;
scaffold11	Genewise	mRNA	359111	360661	.	+	.	ID=HcicIR100c;frameshift=0;premature=0;startCodn=miss-found;stopCodn=ok;
scaffold11	Genewise	CDS	359111	360661	.	+	0	Parent=HcicIR100c;
scaffold11	Genewise	mRNA	362326	363813	.	+	.	ID=HcicIR100d;frameshift=0;premature=0;startCodn=miss-found;stopCodn=miss-found;
scaffold11	Genewise	CDS	362326	363813	.	+	0	Parent=HcicIR100d;
scaffold14	Genewise	mRNA	357614	355617	.	-	.	ID=HcicIR75g1;frameshift=0;premature=0;startCodn=ok;stopCodn=ok;
scaffold14	Genewise	CDS	357614	357270	.	-	0	Parent=HcicIR75g1;
scaffold14	Genewise	CDS	357218	356608	.	-	0	Parent=HcicIR75g1;
scaffold14	Genewise	CDS	356556	355617	.	-	2	Parent=HcicIR75g1;
scaffold15	Genewise	mRNA	422655	424238	.	+	.	ID=HcicIR145;frameshift=0;premature=0;startCodn=miss-found;stopCodn=ok;
scaffold15	Genewise	CDS	422655	424238	.	+	0	Parent=HcicIR145;
scaffold27	Genewise	mRNA	11455	8366	.	-	.	ID=HcicGluRK1a;frameshift=0;premature=0;startCodn=failure;stopCodn=ok;
scaffold27	Genewise	CDS	11455	11314	.	-	0	Parent=HcicGluRK1a;
scaffold27	Genewise	CDS	11258	10747	.	-	1	Parent=HcicGluRK1a;
scaffold27	Genewise	CDS	10698	10528	.	-	0	Parent=HcicGluRK1a;
scaffold27	Genewise	CDS	10476	9889	.	-	0	Parent=HcicGluRK1a;
scaffold27	Genewise	CDS	9841	9618	.	-	0	Parent=HcicGluRK1a;
scaffold27	Genewise	CDS	9569	9432	.	-	2	Parent=HcicGluRK1a;
scaffold27	Genewise	CDS	9379	8826	.	-	2	Parent=HcicGluRK1a;
scaffold27	Genewise	CDS	8763	8615	.	-	1	Parent=HcicGluRK1a;
scaffold27	Genewise	CDS	8563	8366	.	-	0	Parent=HcicGluRK1a;
scaffold27	Genewise	mRNA	214295	216254	.	+	.	ID=HcicIR120;frameshift=0;premature=0;startCodn=ok;stopCodn=ok;
scaffold27	Genewise	CDS	214295	214582	.	+	0	Parent=HcicIR120;
scaffold27	Genewise	CDS	214635	215361	.	+	0	Parent=HcicIR120;
scaffold27	Genewise	CDS	215434	216254	.	+	1	Parent=HcicIR120;
scaffold37	Genewise	mRNA	182201	178354	.	-	.	ID=HcicNMDAR3;frameshift=0;premature=0;startCodn=failure;stopCodn=ok;
scaffold37	Genewise	CDS	182201	181997	.	-	0	Parent=HcicNMDAR3;
scaffold37	Genewise	CDS	181875	181704	.	-	1	Parent=HcicNMDAR3;
scaffold37	Genewise	CDS	181646	181387	.	-	2	Parent=HcicNMDAR3;
scaffold37	Genewise	CDS	181221	181018	.	-	1	Parent=HcicNMDAR3;
scaffold37	Genewise	CDS	180564	180463	.	-	1	Parent=HcicNMDAR3;
scaffold37	Genewise	CDS	180255	180142	.	-	1	Parent=HcicNMDAR3;
scaffold37	Genewise	CDS	180033	179171	.	-	1	Parent=HcicNMDAR3;
scaffold37	Genewise	CDS	179118	178543	.	-	0	Parent=HcicNMDAR3;
scaffold37	Genewise	CDS	178491	178354	.	-	0	Parent=HcicNMDAR3;
scaffold43	Genewise	mRNA	153810	158661	.	+	.	ID=HcicGlu-R1B;frameshift=0;premature=0;startCodn=miss-found;stopCodn=miss-found;
scaffold43	Genewise	CDS	153810	153990	.	+	0	Parent=HcicGlu-R1B;
scaffold43	Genewise	CDS	154044	154301	.	+	1	Parent=HcicGlu-R1B;
scaffold43	Genewise	CDS	154354	154607	.	+	1	Parent=HcicGlu-R1B;
scaffold43	Genewise	CDS	155636	156007	.	+	0	Parent=HcicGlu-R1B;
scaffold43	Genewise	CDS	156292	156513	.	+	0	Parent=HcicGlu-R1B;
scaffold43	Genewise	CDS	156570	156690	.	+	0	Parent=HcicGlu-R1B;
scaffold43	Genewise	CDS	156759	156853	.	+	1	Parent=HcicGlu-R1B;
scaffold43	Genewise	CDS	157409	158008	.	+	0	Parent=HcicGlu-R1B;
scaffold43	Genewise	CDS	158067	158311	.	+	0	Parent=HcicGlu-R1B;
scaffold43	Genewise	CDS	158374	158479	.	+	2	Parent=HcicGlu-R1B;
scaffold43	Genewise	CDS	158548	158661	.	+	0	Parent=HcicGlu-R1B;
scaffold50	Genewise	mRNA	159798	157219	.	-	.	ID=HcicIR75b1;frameshift=0;premature=0;startCodn=ok;stopCodn=ok;
scaffold50	Genewise	CDS	159798	159633	.	-	0	Parent=HcicIR75b1;
scaffold50	Genewise	CDS	159572	159424	.	-	1	Parent=HcicIR75b1;
scaffold50	Genewise	CDS	159373	159033	.	-	0	Parent=HcicIR75b1;
scaffold50	Genewise	CDS	158699	157994	.	-	2	Parent=HcicIR75b1;
scaffold50	Genewise	CDS	157779	157219	.	-	0	Parent=HcicIR75b1;
scaffold54	Genewise	mRNA	116513	115146	.	-	.	ID=HcicIR147;frameshift=0;premature=0;startCodn=miss-found;stopCodn=ok;
scaffold54	Genewise	CDS	116513	115146	.	-	0	Parent=HcicIR147;
scaffold86	Genewise	mRNA	160835	157571	.	-	.	ID=HcicGLURIIc1;frameshift=0;premature=0;startCodn=failure;stopCodn=miss-found;
scaffold86	Genewise	CDS	160835	160339	.	-	0	Parent=HcicGLURIIc1;
scaffold86	Genewise	CDS	160285	160087	.	-	2	Parent=HcicGLURIIc1;
scaffold86	Genewise	CDS	160026	159948	.	-	0	Parent=HcicGLURIIc1;
scaffold86	Genewise	CDS	159873	159710	.	-	1	Parent=HcicGLURIIc1;
scaffold86	Genewise	CDS	159654	159436	.	-	0	Parent=HcicGLURIIc1;
scaffold86	Genewise	CDS	159214	159008	.	-	0	Parent=HcicGLURIIc1;
scaffold86	Genewise	CDS	158956	158595	.	-	0	Parent=HcicGLURIIc1;
scaffold86	Genewise	CDS	158542	158335	.	-	2	Parent=HcicGLURIIc1;
scaffold86	Genewise	CDS	158281	158053	.	-	0	Parent=HcicGLURIIc1;
scaffold86	Genewise	CDS	157969	157854	.	-	1	Parent=HcicGLURIIc1;
scaffold86	Genewise	CDS	157792	157571	.	-	0	Parent=HcicGLURIIc1;
scaffold92	Genewise	mRNA	139967	142197	.	+	.	ID=HcicIR68a;frameshift=0;premature=0;startCodn=ok;stopCodn=ok;
scaffold92	Genewise	CDS	139967	140650	.	+	0	Parent=HcicIR68a;
scaffold92	Genewise	CDS	140710	141826	.	+	0	Parent=HcicIR68a;
scaffold92	Genewise	CDS	141878	142197	.	+	1	Parent=HcicIR68a;
scaffold99	Genewise	mRNA	140547	143062	.	+	.	ID=HcicIR40a;frameshift=0;premature=0;startCodn=failure;stopCodn=ok;
scaffold99	Genewise	CDS	140547	140741	.	+	0	Parent=HcicIR40a;
scaffold99	Genewise	CDS	140794	140889	.	+	0	Parent=HcicIR40a;
scaffold99	Genewise	CDS	140936	141072	.	+	0	Parent=HcicIR40a;
scaffold99	Genewise	CDS	141126	141294	.	+	2	Parent=HcicIR40a;
scaffold99	Genewise	CDS	141343	141537	.	+	0	Parent=HcicIR40a;
scaffold99	Genewise	CDS	141586	141904	.	+	0	Parent=HcicIR40a;
scaffold99	Genewise	CDS	141955	142083	.	+	1	Parent=HcicIR40a;
scaffold99	Genewise	CDS	142141	142241	.	+	1	Parent=HcicIR40a;
scaffold99	Genewise	CDS	142293	142552	.	+	0	Parent=HcicIR40a;
scaffold99	Genewise	CDS	142606	143062	.	+	2	Parent=HcicIR40a;
scaffold107	Genewise	mRNA	160295	163367	.	+	.	ID=HcicIR93a;frameshift=0;premature=0;startCodn=ok;stopCodn=ok;
scaffold107	Genewise	CDS	160295	160544	.	+	0	Parent=HcicIR93a;
scaffold107	Genewise	CDS	160596	160691	.	+	1	Parent=HcicIR93a;
scaffold107	Genewise	CDS	160743	160892	.	+	1	Parent=HcicIR93a;
scaffold107	Genewise	CDS	160946	161337	.	+	1	Parent=HcicIR93a;
scaffold107	Genewise	CDS	161393	161560	.	+	0	Parent=HcicIR93a;
scaffold107	Genewise	CDS	161615	161848	.	+	0	Parent=HcicIR93a;
scaffold107	Genewise	CDS	161905	162306	.	+	0	Parent=HcicIR93a;
scaffold107	Genewise	CDS	162364	162747	.	+	0	Parent=HcicIR93a;
scaffold107	Genewise	CDS	162805	163061	.	+	0	Parent=HcicIR93a;
scaffold107	Genewise	CDS	163112	163367	.	+	2	Parent=HcicIR93a;
scaffold124	Genewise	mRNA	17960	16437	.	-	.	ID=HcicIR150;frameshift=0;premature=0;startCodn=miss-found;stopCodn=miss-found;
scaffold124	Genewise	CDS	17960	16437	.	-	0	Parent=HcicIR150;
scaffold133	Genewise	mRNA	145872	142647	.	-	.	ID=HcicIR25a;frameshift=0;premature=0;startCodn=miss-start;stopCodn=ok;
scaffold133	Genewise	CDS	145872	145596	.	-	0	Parent=HcicIR25a;
scaffold133	Genewise	CDS	145273	145159	.	-	1	Parent=HcicIR25a;
scaffold133	Genewise	CDS	144793	144404	.	-	2	Parent=HcicIR25a;
scaffold133	Genewise	CDS	143904	143572	.	-	2	Parent=HcicIR25a;
scaffold133	Genewise	CDS	142971	142647	.	-	2	Parent=HcicIR25a;
scaffold152	Genewise	mRNA	135102	139527	.	+	.	ID=HcicNMDAR;frameshift=0;premature=0;startCodn=ok;stopCodn=ok;
scaffold152	Genewise	CDS	135102	135245	.	+	0	Parent=HcicNMDAR;
scaffold152	Genewise	CDS	135296	135418	.	+	0	Parent=HcicNMDAR;
scaffold152	Genewise	CDS	135470	135598	.	+	0	Parent=HcicNMDAR;
scaffold152	Genewise	CDS	135651	135946	.	+	0	Parent=HcicNMDAR;
scaffold152	Genewise	CDS	135999	136172	.	+	2	Parent=HcicNMDAR;
scaffold152	Genewise	CDS	136224	136485	.	+	2	Parent=HcicNMDAR;
scaffold152	Genewise	CDS	136536	136749	.	+	0	Parent=HcicNMDAR;
scaffold152	Genewise	CDS	136800	137476	.	+	1	Parent=HcicNMDAR;
scaffold152	Genewise	CDS	137533	137690	.	+	0	Parent=HcicNMDAR;
scaffold152	Genewise	CDS	138797	139223	.	+	2	Parent=HcicNMDAR;
scaffold152	Genewise	CDS	139285	139527	.	+	0	Parent=HcicNMDAR;
scaffold166	Genewise	mRNA	32920	31418	.	-	.	ID=HcicIR144;frameshift=0;premature=0;startCodn=miss-found;stopCodn=ok;
scaffold166	Genewise	CDS	32920	31418	.	-	0	Parent=HcicIR144;
scaffold167	Genewise	mRNA	54686	57810	.	+	.	ID=HcicGLURIId2;frameshift=0;premature=0;startCodn=miss-found;stopCodn=miss-found;
scaffold167	Genewise	CDS	54686	55143	.	+	0	Parent=HcicGLURIId2;
scaffold167	Genewise	CDS	55195	55393	.	+	2	Parent=HcicGLURIId2;
scaffold167	Genewise	CDS	55518	55766	.	+	0	Parent=HcicGLURIId2;
scaffold167	Genewise	CDS	55821	56039	.	+	0	Parent=HcicGLURIId2;
scaffold167	Genewise	CDS	56091	56297	.	+	0	Parent=HcicGLURIId2;
scaffold167	Genewise	CDS	56360	56721	.	+	0	Parent=HcicGLURIId2;
scaffold167	Genewise	CDS	56770	56977	.	+	2	Parent=HcicGLURIId2;
scaffold167	Genewise	CDS	57223	57445	.	+	0	Parent=HcicGLURIId2;
scaffold167	Genewise	CDS	57498	57613	.	+	1	Parent=HcicGLURIId2;
scaffold167	Genewise	CDS	57664	57810	.	+	0	Parent=HcicGLURIId2;
scaffold167	Genewise	mRNA	58354	62049	.	+	.	ID=HcicGLURIIc2;frameshift=1;premature=0;startCodn=failure;stopCodn=miss-found;
scaffold167	Genewise	CDS	58354	59106	.	+	0	Parent=HcicGLURIIc2;
scaffold167	Genewise	CDS	59112	59531	.	+	0	Parent=HcicGLURIIc2;
scaffold167	Genewise	CDS	59578	59784	.	+	0	Parent=HcicGLURIIc2;
scaffold167	Genewise	CDS	59837	60198	.	+	0	Parent=HcicGLURIIc2;
scaffold167	Genewise	CDS	61033	61466	.	+	2	Parent=HcicGLURIIc2;
scaffold167	Genewise	CDS	61520	61635	.	+	1	Parent=HcicGLURIIc2;
scaffold167	Genewise	CDS	61789	62049	.	+	0	Parent=HcicGLURIIc2;
scaffold174	Genewise	mRNA	3631	1872	.	-	.	ID=HcicIR75b4;frameshift=0;premature=0;startCodn=miss-start;stopCodn=ok;
scaffold174	Genewise	CDS	3631	3291	.	-	0	Parent=HcicIR75b4;
scaffold174	Genewise	CDS	3243	2520	.	-	2	Parent=HcicIR75b4;
scaffold174	Genewise	CDS	2464	2187	.	-	0	Parent=HcicIR75b4;
scaffold174	Genewise	CDS	2130	1872	.	-	2	Parent=HcicIR75b4;
scaffold234	Genewise	mRNA	151888	149624	.	-	.	ID=HcicIR41a2-1;frameshift=0;premature=0;startCodn=ok;stopCodn=ok;
scaffold234	Genewise	CDS	151888	151264	.	-	0	Parent=HcicIR41a2-1;
scaffold234	Genewise	CDS	151205	151029	.	-	1	Parent=HcicIR41a2-1;
scaffold234	Genewise	CDS	150674	150581	.	-	1	Parent=HcicIR41a2-1;
scaffold234	Genewise	CDS	150527	149624	.	-	2	Parent=HcicIR41a2-1;
scaffold234	Genewise	mRNA	149205	147202	.	-	.	ID=HcicIR41a3-2;frameshift=0;premature=0;startCodn=ok;stopCodn=miss-found;
scaffold234	Genewise	CDS	149205	148554	.	-	0	Parent=HcicIR41a3-2;
scaffold234	Genewise	CDS	148501	148319	.	-	1	Parent=HcicIR41a3-2;
scaffold234	Genewise	CDS	148268	148175	.	-	1	Parent=HcicIR41a3-2;
scaffold234	Genewise	CDS	148126	147202	.	-	2	Parent=HcicIR41a3-2;
scaffold234	Genewise	mRNA	146223	144250	.	-	.	ID=HcicIR41a3-1;frameshift=0;premature=0;startCodn=ok;stopCodn=ok;
scaffold234	Genewise	CDS	146223	145593	.	-	0	Parent=HcicIR41a3-1;
scaffold234	Genewise	CDS	145527	145357	.	-	1	Parent=HcicIR41a3-1;
scaffold234	Genewise	CDS	145305	145212	.	-	1	Parent=HcicIR41a3-1;
scaffold234	Genewise	CDS	145156	144250	.	-	2	Parent=HcicIR41a3-1;
scaffold241	Genewise	mRNA	43408	39270	.	-	.	ID=HcicIR76b;frameshift=0;premature=0;startCodn=ok;stopCodn=ok;
scaffold241	Genewise	CDS	43408	43214	.	-	0	Parent=HcicIR76b;
scaffold241	Genewise	CDS	42866	42687	.	-	0	Parent=HcicIR76b;
scaffold241	Genewise	CDS	42631	41832	.	-	0	Parent=HcicIR76b;
scaffold241	Genewise	CDS	39744	39270	.	-	2	Parent=HcicIR76b;
scaffold242	Genewise	mRNA	6697	9434	.	+	.	ID=HcicIR75e;frameshift=0;premature=0;startCodn=miss-start;stopCodn=ok;
scaffold242	Genewise	CDS	6697	6856	.	+	0	Parent=HcicIR75e;
scaffold242	Genewise	CDS	6914	7064	.	+	1	Parent=HcicIR75e;
scaffold242	Genewise	CDS	7118	7296	.	+	2	Parent=HcicIR75e;
scaffold242	Genewise	CDS	7407	7627	.	+	1	Parent=HcicIR75e;
scaffold242	Genewise	CDS	7679	7951	.	+	0	Parent=HcicIR75e;
scaffold242	Genewise	CDS	8002	8205	.	+	0	Parent=HcicIR75e;
scaffold242	Genewise	CDS	8252	8313	.	+	0	Parent=HcicIR75e;
scaffold242	Genewise	CDS	9203	9434	.	+	2	Parent=HcicIR75e;
scaffold247	Genewise	mRNA	68876	70684	.	+	.	ID=HcicIR109;frameshift=0;premature=0;startCodn=ok;stopCodn=ok;
scaffold247	Genewise	CDS	68876	69209	.	+	0	Parent=HcicIR109;
scaffold247	Genewise	CDS	69303	70684	.	+	1	Parent=HcicIR109;
scaffold323	Genewise	mRNA	854	2589	.	+	.	ID=HcicIR75b5;frameshift=0;premature=0;startCodn=miss-start;stopCodn=miss-found;
scaffold323	Genewise	CDS	854	1200	.	+	0	Parent=HcicIR75b5;
scaffold323	Genewise	CDS	1275	1998	.	+	2	Parent=HcicIR75b5;
scaffold323	Genewise	CDS	2053	2330	.	+	0	Parent=HcicIR75b5;
scaffold323	Genewise	CDS	2382	2589	.	+	2	Parent=HcicIR75b5;
scaffold350	Genewise	mRNA	25716	27636	.	+	.	ID=HcicIR75c;frameshift=0;premature=0;startCodn=miss-start;stopCodn=miss-found;
scaffold350	Genewise	CDS	25716	26135	.	+	0	Parent=HcicIR75c;
scaffold350	Genewise	CDS	26201	26358	.	+	0	Parent=HcicIR75c;
scaffold350	Genewise	CDS	26407	26848	.	+	2	Parent=HcicIR75c;
scaffold350	Genewise	CDS	26920	27194	.	+	0	Parent=HcicIR75c;
scaffold350	Genewise	CDS	27438	27636	.	+	2	Parent=HcicIR75c;
scaffold350	Genewise	mRNA	29895	27757	.	-	.	ID=HcicIR75d;frameshift=0;premature=0;startCodn=ok;stopCodn=miss-found;
scaffold350	Genewise	CDS	29895	29602	.	-	0	Parent=HcicIR75d;
scaffold350	Genewise	CDS	29548	29237	.	-	0	Parent=HcicIR75d;
scaffold350	Genewise	CDS	29184	29060	.	-	0	Parent=HcicIR75d;
scaffold350	Genewise	CDS	28978	28808	.	-	2	Parent=HcicIR75d;
scaffold350	Genewise	CDS	28758	28326	.	-	2	Parent=HcicIR75d;
scaffold350	Genewise	CDS	28273	27999	.	-	0	Parent=HcicIR75d;
scaffold350	Genewise	CDS	27946	27757	.	-	2	Parent=HcicIR75d;
scaffold356	Genewise	mRNA	27235	25298	.	-	.	ID=HcicIR102;frameshift=0;premature=0;startCodn=ok;stopCodn=ok;
scaffold356	Genewise	CDS	27235	25298	.	-	0	Parent=HcicIR102;
scaffold369	Genewise	mRNA	56716	54040	.	-	.	ID=HcicIR116a;frameshift=0;premature=0;startCodn=miss-found;stopCodn=ok;
scaffold369	Genewise	CDS	56716	55924	.	-	0	Parent=HcicIR116a;
scaffold369	Genewise	CDS	55121	54752	.	-	1	Parent=HcicIR116a;
scaffold369	Genewise	CDS	54601	54394	.	-	2	Parent=HcicIR116a;
scaffold369	Genewise	CDS	54333	54040	.	-	0	Parent=HcicIR116a;
scaffold395	Genewise	mRNA	3937	5814	.	+	.	ID=HcicIR60a;frameshift=0;premature=0;startCodn=miss-found;stopCodn=ok;
scaffold395	Genewise	CDS	3937	5814	.	+	0	Parent=HcicIR60a;
scaffold402	Genewise	mRNA	51630	53303	.	+	.	ID=HcicIR151a;frameshift=0;premature=0;startCodn=ok;stopCodn=ok;
scaffold402	Genewise	CDS	51630	53303	.	+	0	Parent=HcicIR151a;
scaffold491	Genewise	mRNA	10294	7731	.	-	.	ID=HcicIR75g2;frameshift=0;premature=0;startCodn=ok;stopCodn=ok;
scaffold491	Genewise	CDS	10294	10150	.	-	0	Parent=HcicIR75g2;
scaffold491	Genewise	CDS	10089	9953	.	-	1	Parent=HcicIR75g2;
scaffold491	Genewise	CDS	9879	9561	.	-	0	Parent=HcicIR75g2;
scaffold491	Genewise	CDS	9247	9133	.	-	1	Parent=HcicIR75g2;
scaffold491	Genewise	CDS	9072	8902	.	-	2	Parent=HcicIR75g2;
scaffold491	Genewise	CDS	8676	7731	.	-	2	Parent=HcicIR75g2;
scaffold599	Genewise	mRNA	2942	323	.	-	.	ID=HcicIR41a1-2;frameshift=0;premature=0;startCodn=ok;stopCodn=ok;
scaffold599	Genewise	CDS	2942	2327	.	-	0	Parent=HcicIR41a1-2;
scaffold599	Genewise	CDS	2195	1913	.	-	1	Parent=HcicIR41a1-2;
scaffold599	Genewise	CDS	1701	1145	.	-	2	Parent=HcicIR41a1-2;
scaffold599	Genewise	CDS	828	644	.	-	1	Parent=HcicIR41a1-2;
scaffold599	Genewise	CDS	490	323	.	-	0	Parent=HcicIR41a1-2;
scaffold629	Genewise	mRNA	1916	5611	.	+	.	ID=HcicIR21a1;frameshift=0;premature=1;startCodn=ok;stopCodn=miss-found;
scaffold629	Genewise	CDS	1916	2549	.	+	0	Parent=HcicIR21a1;
scaffold629	Genewise	CDS	2968	3175	.	+	1	Parent=HcicIR21a1;
scaffold629	Genewise	CDS	3612	3847	.	+	2	Parent=HcicIR21a1;
scaffold629	Genewise	CDS	3909	4242	.	+	1	Parent=HcicIR21a1;
scaffold629	Genewise	CDS	4297	4495	.	+	2	Parent=HcicIR21a1;
scaffold629	Genewise	CDS	5156	5611	.	+	0	Parent=HcicIR21a1;
scaffold673	Genewise	mRNA	22802	20756	.	-	.	ID=HcicIR41a1-5;frameshift=0;premature=1;startCodn=ok;stopCodn=ok;
scaffold673	Genewise	CDS	22802	22166	.	-	0	Parent=HcicIR41a1-5;
scaffold673	Genewise	CDS	22132	21835	.	-	1	Parent=HcicIR41a1-5;
scaffold673	Genewise	CDS	21784	21258	.	-	2	Parent=HcicIR41a1-5;
scaffold673	Genewise	CDS	21204	21020	.	-	1	Parent=HcicIR41a1-5;
scaffold673	Genewise	CDS	20971	20756	.	-	0	Parent=HcicIR41a1-5;
scaffold744	Genewise	mRNA	25572	28222	.	+	.	ID=HcicIR41a1-1;frameshift=0;premature=0;startCodn=ok;stopCodn=ok;
scaffold744	Genewise	CDS	25572	26379	.	+	0	Parent=HcicIR41a1-1;
scaffold744	Genewise	CDS	27005	27098	.	+	1	Parent=HcicIR41a1-1;
scaffold744	Genewise	CDS	27150	27597	.	+	2	Parent=HcicIR41a1-1;
scaffold744	Genewise	CDS	27649	27757	.	+	0	Parent=HcicIR41a1-1;
scaffold744	Genewise	CDS	27810	28222	.	+	1	Parent=HcicIR41a1-1;
scaffold766	Genewise	mRNA	2425	414	.	-	.	ID=HcicGluRK1c;frameshift=0;premature=0;startCodn=ok;stopCodn=ok;
scaffold766	Genewise	CDS	2425	2006	.	-	0	Parent=HcicGluRK1c;
scaffold766	Genewise	CDS	1917	1753	.	-	0	Parent=HcicGluRK1c;
scaffold766	Genewise	CDS	1701	1510	.	-	0	Parent=HcicGluRK1c;
scaffold766	Genewise	CDS	1203	1022	.	-	0	Parent=HcicGluRK1c;
scaffold766	Genewise	CDS	969	753	.	-	2	Parent=HcicGluRK1c;
scaffold766	Genewise	CDS	698	614	.	-	0	Parent=HcicGluRK1c;
scaffold766	Genewise	CDS	553	414	.	-	1	Parent=HcicGluRK1c;
scaffold886	Genewise	mRNA	6475	4376	.	-	.	ID=HcicIR116b;frameshift=0;premature=0;startCodn=ok;stopCodn=miss-found;
scaffold886	Genewise	CDS	6475	5664	.	-	0	Parent=HcicIR116b;
scaffold886	Genewise	CDS	5481	5086	.	-	2	Parent=HcicIR116b;
scaffold886	Genewise	CDS	4920	4716	.	-	2	Parent=HcicIR116b;
scaffold886	Genewise	CDS	4651	4376	.	-	0	Parent=HcicIR116b;
scaffold949	Genewise	mRNA	8899	1617	.	-	.	ID=HcicGluRK1b;frameshift=0;premature=0;startCodn=miss-found;stopCodn=miss-found;
scaffold949	Genewise	CDS	8899	8492	.	-	0	Parent=HcicGluRK1b;
scaffold949	Genewise	CDS	6113	5961	.	-	0	Parent=HcicGluRK1b;
scaffold949	Genewise	CDS	5912	5769	.	-	0	Parent=HcicGluRK1b;
scaffold949	Genewise	CDS	5718	5510	.	-	0	Parent=HcicGluRK1b;
scaffold949	Genewise	CDS	5466	5304	.	-	2	Parent=HcicGluRK1b;
scaffold949	Genewise	CDS	5237	5017	.	-	0	Parent=HcicGluRK1b;
scaffold949	Genewise	CDS	2847	2710	.	-	2	Parent=HcicGluRK1b;
scaffold949	Genewise	CDS	2661	2234	.	-	2	Parent=HcicGluRK1b;
scaffold949	Genewise	CDS	2176	2057	.	-	1	Parent=HcicGluRK1b;
scaffold949	Genewise	CDS	1943	1810	.	-	1	Parent=HcicGluRK1b;
scaffold949	Genewise	CDS	1754	1617	.	-	0	Parent=HcicGluRK1b;
scaffold958	Genewise	mRNA	12760	11186	.	-	.	ID=HcicIR41a1-6;frameshift=1;premature=0;startCodn=ok;stopCodn=ok;
scaffold958	Genewise	CDS	12760	12540	.	-	0	Parent=HcicIR41a1-6;
scaffold958	Genewise	CDS	12484	11931	.	-	2	Parent=HcicIR41a1-6;
scaffold958	Genewise	CDS	11877	11711	.	-	1	Parent=HcicIR41a1-6;
scaffold958	Genewise	CDS	11705	11657	.	-	0	Parent=HcicIR41a1-6;
scaffold958	Genewise	CDS	11361	11186	.	-	1	Parent=HcicIR41a1-6;
scaffold958	Genewise	mRNA	8891	6081	.	-	.	ID=HcicIR41a3-4;frameshift=0;premature=0;startCodn=ok;stopCodn=ok;
scaffold958	Genewise	CDS	8891	8258	.	-	0	Parent=HcicIR41a3-4;
scaffold958	Genewise	CDS	7408	7226	.	-	1	Parent=HcicIR41a3-4;
scaffold958	Genewise	CDS	7171	7078	.	-	1	Parent=HcicIR41a3-4;
scaffold958	Genewise	CDS	7026	6081	.	-	2	Parent=HcicIR41a3-4;
scaffold958	Genewise	mRNA	4411	2442	.	-	.	ID=HcicIR41a2-2;frameshift=0;premature=0;startCodn=ok;stopCodn=ok;
scaffold958	Genewise	CDS	4411	3781	.	-	0	Parent=HcicIR41a2-2;
scaffold958	Genewise	CDS	3731	3549	.	-	1	Parent=HcicIR41a2-2;
scaffold958	Genewise	CDS	3488	3395	.	-	1	Parent=HcicIR41a2-2;
scaffold958	Genewise	CDS	3345	2442	.	-	2	Parent=HcicIR41a2-2;
scaffold1354	Genewise	mRNA	1225	6	.	-	.	ID=HcicIR75b2;frameshift=3;premature=3;startCodn=ok;stopCodn=miss-assembly;
scaffold1354	Genewise	CDS	1225	1124	.	-	0	Parent=HcicIR75b2;
scaffold1354	Genewise	CDS	1122	874	.	-	0	Parent=HcicIR75b2;
scaffold1354	Genewise	CDS	871	755	.	-	0	Parent=HcicIR75b2;
scaffold1354	Genewise	CDS	749	270	.	-	0	Parent=HcicIR75b2;
scaffold1354	Genewise	CDS	236	6	.	-	0	Parent=HcicIR75b2;
scaffold1354	Genewise	mRNA	5504	7229	.	+	.	ID=HcicIR75b6;frameshift=0;premature=0;startCodn=miss-start;stopCodn=miss-found;
scaffold1354	Genewise	CDS	5504	5850	.	+	0	Parent=HcicIR75b6;
scaffold1354	Genewise	CDS	5922	6645	.	+	2	Parent=HcicIR75b6;
scaffold1354	Genewise	CDS	6703	6980	.	+	0	Parent=HcicIR75b6;
scaffold1354	Genewise	CDS	7031	7229	.	+	2	Parent=HcicIR75b6;
scaffold1608	Genewise	mRNA	25	1206	.	+	.	ID=HcicIR151b;frameshift=0;premature=0;startCodn=miss-assembly;stopCodn=ok;
scaffold1608	Genewise	CDS	25	1206	.	+	0	Parent=HcicIR151b;
scaffold1694	Genewise	mRNA	3256	4701	.	+	.	ID=HcicIR41a1-3;frameshift=1;premature=0;startCodn=ok;stopCodn=miss-found;
scaffold1694	Genewise	CDS	3256	3780	.	+	0	Parent=HcicIR41a1-3;
scaffold1694	Genewise	CDS	3786	3864	.	+	0	Parent=HcicIR41a1-3;
scaffold1694	Genewise	CDS	3970	4258	.	+	1	Parent=HcicIR41a1-3;
scaffold1694	Genewise	CDS	4569	4701	.	+	2	Parent=HcicIR41a1-3;
scaffold1723	Genewise	mRNA	508	2602	.	+	.	ID=HcicIR75b3;frameshift=0;premature=0;startCodn=miss-found;stopCodn=ok;
scaffold1723	Genewise	CDS	508	565	.	+	0	Parent=HcicIR75b3;
scaffold1723	Genewise	CDS	614	762	.	+	1	Parent=HcicIR75b3;
scaffold1723	Genewise	CDS	812	1164	.	+	0	Parent=HcicIR75b3;
scaffold1723	Genewise	CDS	1218	1644	.	+	2	Parent=HcicIR75b3;
scaffold1723	Genewise	CDS	1678	1962	.	+	0	Parent=HcicIR75b3;
scaffold1723	Genewise	CDS	2019	2175	.	+	0	Parent=HcicIR75b3;
scaffold1723	Genewise	CDS	2229	2346	.	+	1	Parent=HcicIR75b3;
scaffold1723	Genewise	CDS	2401	2602	.	+	2	Parent=HcicIR75b3;
scaffold1748	Genewise	mRNA	1495	53	.	-	.	ID=HcicIR41a1-4;frameshift=0;premature=0;startCodn=ok;stopCodn=miss-found;
scaffold1748	Genewise	CDS	1495	880	.	-	0	Parent=HcicIR41a1-4;
scaffold1748	Genewise	CDS	784	496	.	-	1	Parent=HcicIR41a1-4;
scaffold1748	Genewise	CDS	408	386	.	-	2	Parent=HcicIR41a1-4;
scaffold1748	Genewise	CDS	159	53	.	-	1	Parent=HcicIR41a1-4;
scaffold1814	Genewise	mRNA	4	1791	.	+	.	ID=HcicIR41a3-3;frameshift=0;premature=0;startCodn=miss-assembly;stopCodn=ok;
scaffold1814	Genewise	CDS	4	451	.	+	0	Parent=HcicIR41a3-3;
scaffold1814	Genewise	CDS	505	687	.	+	1	Parent=HcicIR41a3-3;
scaffold1814	Genewise	CDS	738	831	.	+	1	Parent=HcicIR41a3-3;
scaffold1814	Genewise	CDS	888	1791	.	+	2	Parent=HcicIR41a3-3;
scaffold2693	Genewise	mRNA	1503	2760	.	+	.	ID=HcicIR75s;frameshift=0;premature=1;startCodn=failure;stopCodn=NN;
scaffold2693	Genewise	CDS	1503	1649	.	+	0	Parent=HcicIR75s;
scaffold2693	Genewise	CDS	1669	2021	.	+	0	Parent=HcicIR75s;
scaffold2693	Genewise	CDS	2075	2468	.	+	2	Parent=HcicIR75s;
scaffold2693	Genewise	CDS	2533	2760	.	+	0	Parent=HcicIR75s;
scaffold2746	Genewise	mRNA	2703	898	.	-	.	ID=HcicIR41a2-3;frameshift=0;premature=0;startCodn=miss-assembly;stopCodn=ok;
scaffold2746	Genewise	CDS	2703	2579	.	-	0	Parent=HcicIR41a2-3;
scaffold2746	Genewise	CDS	2276	1714	.	-	2	Parent=HcicIR41a2-3;
scaffold2746	Genewise	CDS	1389	1205	.	-	1	Parent=HcicIR41a2-3;
scaffold2746	Genewise	CDS	1098	898	.	-	0	Parent=HcicIR41a2-3;
scaffold4478	Genewise	mRNA	1915	818	.	-	.	ID=HcicIR75q2;frameshift=2;premature=0;startCodn=ok;stopCodn=miss-found;
scaffold4478	Genewise	CDS	1915	1553	.	-	0	Parent=HcicIR75q2;
scaffold4478	Genewise	CDS	1548	1153	.	-	0	Parent=HcicIR75q2;
scaffold4478	Genewise	CDS	1095	991	.	-	0	Parent=HcicIR75q2;
scaffold4478	Genewise	CDS	985	818	.	-	0	Parent=HcicIR75q2;
scaffold4879	Genewise	mRNA	1268	81	.	-	.	ID=HcicIR151c;frameshift=0;premature=0;startCodn=miss-assembly;stopCodn=ok;
scaffold4879	Genewise	CDS	1268	81	.	-	0	Parent=HcicIR151c;
scaffold3	Genewise	mRNA	44283	43136	.	-	.	ID=HphaGR85;frameshift=0;premature=0;startCodn=ok;stopCodn=ok;
scaffold3	Genewise	CDS	44283	43462	.	-	0	Parent=HphaGR85;
scaffold3	Genewise	CDS	43405	43136	.	-	0	Parent=HphaGR85;
scaffold5	Genewise	mRNA	35725	37140	.	+	.	ID=HphaOR200;frameshift=0;premature=0;startCodn=ok;stopCodn=ok;
scaffold5	Genewise	CDS	35725	35943	.	+	0	Parent=HphaOR200;
scaffold5	Genewise	CDS	35992	36512	.	+	0	Parent=HphaOR200;
scaffold5	Genewise	CDS	36566	36665	.	+	2	Parent=HphaOR200;
scaffold5	Genewise	CDS	36720	36828	.	+	0	Parent=HphaOR200;
scaffold5	Genewise	CDS	36884	37032	.	+	1	Parent=HphaOR200;
scaffold5	Genewise	CDS	37084	37140	.	+	0	Parent=HphaOR200;
scaffold9	Genewise	mRNA	384588	383150	.	-	.	ID=HphaGR148;frameshift=0;premature=0;startCodn=ok;stopCodn=ok;
scaffold9	Genewise	CDS	384588	383572	.	-	0	Parent=HphaGR148;
scaffold9	Genewise	CDS	383373	383284	.	-	0	Parent=HphaGR148;
scaffold9	Genewise	CDS	383224	383150	.	-	0	Parent=HphaGR148;
scaffold13	Genewise	mRNA	17648	18830	.	+	.	ID=HphaGR59;frameshift=0;premature=0;startCodn=ok;stopCodn=ok;
scaffold13	Genewise	CDS	17648	18490	.	+	0	Parent=HphaGR59;
scaffold13	Genewise	CDS	18549	18830	.	+	0	Parent=HphaGR59;
scaffold13	Genewise	mRNA	74581	75763	.	+	.	ID=HphaOR34;frameshift=0;premature=0;startCodn=ok;stopCodn=miss-found;
scaffold13	Genewise	CDS	74581	75290	.	+	0	Parent=HphaOR34;
scaffold13	Genewise	CDS	75345	75549	.	+	2	Parent=HphaOR34;
scaffold13	Genewise	CDS	75602	75763	.	+	0	Parent=HphaOR34;
scaffold23	Genewise	mRNA	306582	305133	.	-	.	ID=HphaGR142;frameshift=0;premature=0;startCodn=ok;stopCodn=ok;
scaffold23	Genewise	CDS	306582	305940	.	-	0	Parent=HphaGR142;
scaffold23	Genewise	CDS	305846	305674	.	-	1	Parent=HphaGR142;
scaffold23	Genewise	CDS	305621	305517	.	-	0	Parent=HphaGR142;
scaffold23	Genewise	CDS	305468	305400	.	-	0	Parent=HphaGR142;
scaffold23	Genewise	CDS	305345	305256	.	-	0	Parent=HphaGR142;
scaffold23	Genewise	CDS	305210	305133	.	-	0	Parent=HphaGR142;
scaffold23	Genewise	mRNA	303320	304735	.	+	.	ID=HphaGR140;frameshift=1;premature=0;startCodn=ok;stopCodn=ok;
scaffold23	Genewise	CDS	303320	304192	.	+	0	Parent=HphaGR140;
scaffold23	Genewise	CDS	304239	304346	.	+	0	Parent=HphaGR140;
scaffold23	Genewise	CDS	304351	304353	.	+	0	Parent=HphaGR140;
scaffold23	Genewise	CDS	304395	304463	.	+	0	Parent=HphaGR140;
scaffold23	Genewise	CDS	304514	304603	.	+	0	Parent=HphaGR140;
scaffold23	Genewise	CDS	304667	304735	.	+	0	Parent=HphaGR140;
scaffold28	Genewise	mRNA	54633	55982	.	+	.	ID=HphaOR20;frameshift=0;premature=0;startCodn=miss-found;stopCodn=ok;
scaffold28	Genewise	CDS	54633	55493	.	+	0	Parent=HphaOR20;
scaffold28	Genewise	CDS	55547	55651	.	+	0	Parent=HphaOR20;
scaffold28	Genewise	CDS	55700	55855	.	+	0	Parent=HphaOR20;
scaffold28	Genewise	CDS	55905	55982	.	+	0	Parent=HphaOR20;
scaffold29	Genewise	mRNA	299103	300306	.	+	.	ID=HphaGR72d;frameshift=0;premature=0;startCodn=ok;stopCodn=ok;
scaffold29	Genewise	CDS	299103	299948	.	+	0	Parent=HphaGR72d;
scaffold29	Genewise	CDS	300022	300306	.	+	0	Parent=HphaGR72d;
scaffold41	Genewise	mRNA	251848	250738	.	-	.	ID=HphaGR129;frameshift=0;premature=0;startCodn=ok;stopCodn=ok;
scaffold41	Genewise	CDS	251848	251677	.	-	0	Parent=HphaGR129;
scaffold41	Genewise	CDS	251626	250974	.	-	1	Parent=HphaGR129;
scaffold41	Genewise	CDS	250923	250738	.	-	0	Parent=HphaGR129;
scaffold41	Genewise	mRNA	256524	254485	.	-	.	ID=HphaGR131;frameshift=0;premature=0;startCodn=ok;stopCodn=ok;
scaffold41	Genewise	CDS	256524	256344	.	-	0	Parent=HphaGR131;
scaffold41	Genewise	CDS	256292	255649	.	-	1	Parent=HphaGR131;
scaffold41	Genewise	CDS	255593	255417	.	-	0	Parent=HphaGR131;
scaffold41	Genewise	CDS	255366	255298	.	-	0	Parent=HphaGR131;
scaffold41	Genewise	CDS	254681	254592	.	-	0	Parent=HphaGR131;
scaffold41	Genewise	CDS	254541	254485	.	-	0	Parent=HphaGR131;
scaffold44	Genewise	mRNA	104234	103357	.	-	.	ID=HphaOR132;frameshift=0;premature=0;startCodn=ok;stopCodn=miss-found;
scaffold44	Genewise	CDS	104234	104082	.	-	0	Parent=HphaOR132;
scaffold44	Genewise	CDS	104028	103508	.	-	0	Parent=HphaOR132;
scaffold44	Genewise	CDS	103450	103357	.	-	2	Parent=HphaOR132;
scaffold44	Genewise	mRNA	5448	6855	.	+	.	ID=HphaOR130;frameshift=0;premature=0;startCodn=ok;stopCodn=ok;
scaffold44	Genewise	CDS	5448	5661	.	+	0	Parent=HphaOR130;
scaffold44	Genewise	CDS	5712	5943	.	+	1	Parent=HphaOR130;
scaffold44	Genewise	CDS	5987	6470	.	+	2	Parent=HphaOR130;
scaffold44	Genewise	CDS	6673	6855	.	+	0	Parent=HphaOR130;
scaffold46	Genewise	mRNA	174241	172830	.	-	.	ID=HphaOR181;frameshift=0;premature=0;startCodn=ok;stopCodn=ok;
scaffold46	Genewise	CDS	174241	174023	.	-	0	Parent=HphaOR181;
scaffold46	Genewise	CDS	173968	173451	.	-	0	Parent=HphaOR181;
scaffold46	Genewise	CDS	173402	173303	.	-	2	Parent=HphaOR181;
scaffold46	Genewise	CDS	173253	173146	.	-	0	Parent=HphaOR181;
scaffold46	Genewise	CDS	173095	172940	.	-	0	Parent=HphaOR181;
scaffold46	Genewise	CDS	172883	172830	.	-	0	Parent=HphaOR181;
scaffold46	Genewise	mRNA	224270	225576	.	+	.	ID=HphaOR193;frameshift=0;premature=0;startCodn=ok;stopCodn=miss-found;
scaffold46	Genewise	CDS	224270	224488	.	+	0	Parent=HphaOR193;
scaffold46	Genewise	CDS	224536	225056	.	+	0	Parent=HphaOR193;
scaffold46	Genewise	CDS	225109	225208	.	+	2	Parent=HphaOR193;
scaffold46	Genewise	CDS	225256	225360	.	+	0	Parent=HphaOR193;
scaffold46	Genewise	CDS	225415	225576	.	+	0	Parent=HphaOR193;
scaffold51	Genewise	mRNA	2520	3437	.	+	.	ID=HphaOR68b;frameshift=3;premature=2;startCodn=failure;stopCodn=ok;
scaffold51	Genewise	CDS	2520	2788	.	+	0	Parent=HphaOR68b;
scaffold51	Genewise	CDS	2885	2942	.	+	2	Parent=HphaOR68b;
scaffold51	Genewise	CDS	2944	3009	.	+	0	Parent=HphaOR68b;
scaffold51	Genewise	CDS	3012	3026	.	+	0	Parent=HphaOR68b;
scaffold51	Genewise	CDS	3029	3094	.	+	0	Parent=HphaOR68b;
scaffold51	Genewise	CDS	3161	3316	.	+	0	Parent=HphaOR68b;
scaffold51	Genewise	CDS	3372	3437	.	+	0	Parent=HphaOR68b;
scaffold58	Genewise	mRNA	458	1678	.	+	.	ID=HphaGR72e;frameshift=0;premature=0;startCodn=ok;stopCodn=ok;
scaffold58	Genewise	CDS	458	1306	.	+	0	Parent=HphaGR72e;
scaffold58	Genewise	CDS	1391	1678	.	+	0	Parent=HphaGR72e;
scaffold60	Genewise	mRNA	57803	56677	.	-	.	ID=HphaOR124;frameshift=0;premature=0;startCodn=miss-found;stopCodn=ok;
scaffold60	Genewise	CDS	57803	56991	.	-	0	Parent=HphaOR124;
scaffold60	Genewise	CDS	56942	56787	.	-	0	Parent=HphaOR124;
scaffold60	Genewise	CDS	56736	56677	.	-	0	Parent=HphaOR124;
scaffold68	Genewise	mRNA	76156	77470	.	+	.	ID=HphaOR92c;frameshift=0;premature=0;startCodn=failure;stopCodn=ok;
scaffold68	Genewise	CDS	76156	76655	.	+	0	Parent=HphaOR92c;
scaffold68	Genewise	CDS	76712	76813	.	+	2	Parent=HphaOR92c;
scaffold68	Genewise	CDS	76870	76969	.	+	2	Parent=HphaOR92c;
scaffold68	Genewise	CDS	77276	77470	.	+	0	Parent=HphaOR92c;
scaffold77	Genewise	mRNA	124656	125814	.	+	.	ID=HphaGR205;frameshift=0;premature=0;startCodn=ok;stopCodn=miss-found;
scaffold77	Genewise	CDS	124656	125483	.	+	0	Parent=HphaGR205;
scaffold77	Genewise	CDS	125539	125814	.	+	0	Parent=HphaGR205;
scaffold77	Genewise	mRNA	121853	121092	.	-	.	ID=HphaGR201;frameshift=0;premature=0;startCodn=ok;stopCodn=ok;
scaffold77	Genewise	CDS	121853	121092	.	-	0	Parent=HphaGR201;
scaffold80	Genewise	mRNA	163552	162292	.	-	.	ID=HphaGR146;frameshift=0;premature=0;startCodn=ok;stopCodn=ok;
scaffold80	Genewise	CDS	163552	162452	.	-	0	Parent=HphaGR146;
scaffold80	Genewise	CDS	162402	162292	.	-	0	Parent=HphaGR146;
scaffold81	Genewise	mRNA	77953	80401	.	+	.	ID=HphaOR148;frameshift=0;premature=0;startCodn=ok;stopCodn=miss-found;
scaffold81	Genewise	CDS	77953	78192	.	+	0	Parent=HphaOR148;
scaffold81	Genewise	CDS	78253	78773	.	+	0	Parent=HphaOR148;
scaffold81	Genewise	CDS	78835	79049	.	+	2	Parent=HphaOR148;
scaffold81	Genewise	CDS	79110	79261	.	+	1	Parent=HphaOR148;
scaffold81	Genewise	CDS	80342	80401	.	+	0	Parent=HphaOR148;
scaffold91	Genewise	mRNA	22361	23690	.	+	.	ID=HphaOR41;frameshift=0;premature=0;startCodn=ok;stopCodn=ok;
scaffold91	Genewise	CDS	22361	22744	.	+	0	Parent=HphaOR41;
scaffold91	Genewise	CDS	22791	23279	.	+	0	Parent=HphaOR41;
scaffold91	Genewise	CDS	23323	23580	.	+	0	Parent=HphaOR41;
scaffold91	Genewise	CDS	23637	23690	.	+	0	Parent=HphaOR41;
scaffold99	Genewise	mRNA	47240	48711	.	+	.	ID=HphaOR118;frameshift=0;premature=0;startCodn=ok;stopCodn=ok;
scaffold99	Genewise	CDS	47240	47429	.	+	0	Parent=HphaOR118;
scaffold99	Genewise	CDS	47476	47813	.	+	1	Parent=HphaOR118;
scaffold99	Genewise	CDS	47865	48097	.	+	0	Parent=HphaOR118;
scaffold99	Genewise	CDS	48153	48252	.	+	2	Parent=HphaOR118;
scaffold99	Genewise	CDS	48309	48401	.	+	0	Parent=HphaOR118;
scaffold99	Genewise	CDS	48457	48612	.	+	0	Parent=HphaOR118;
scaffold99	Genewise	CDS	48661	48711	.	+	0	Parent=HphaOR118;
scaffold100	Genewise	mRNA	49717	50995	.	+	.	ID=HphaGR136;frameshift=0;premature=0;startCodn=miss-found;stopCodn=ok;
scaffold100	Genewise	CDS	49717	50676	.	+	0	Parent=HphaGR136;
scaffold100	Genewise	CDS	50725	50877	.	+	0	Parent=HphaGR136;
scaffold100	Genewise	CDS	50933	50995	.	+	0	Parent=HphaGR136;
scaffold110	Genewise	mRNA	130448	131801	.	+	.	ID=HphaGR1;frameshift=0;premature=0;startCodn=miss-found;stopCodn=ok;
scaffold110	Genewise	CDS	130448	130635	.	+	0	Parent=HphaGR1;
scaffold110	Genewise	CDS	130683	131625	.	+	2	Parent=HphaGR1;
scaffold110	Genewise	CDS	131679	131801	.	+	0	Parent=HphaGR1;
scaffold120	Genewise	mRNA	3864	5167	.	+	.	ID=HphaGR66a;frameshift=0;premature=0;startCodn=ok;stopCodn=ok;
scaffold120	Genewise	CDS	3864	4742	.	+	0	Parent=HphaGR66a;
scaffold120	Genewise	CDS	4877	5167	.	+	0	Parent=HphaGR66a;
scaffold120	Genewise	mRNA	5661	7323	.	+	.	ID=HphaGR65a;frameshift=0;premature=0;startCodn=ok;stopCodn=ok;
scaffold120	Genewise	CDS	5661	6551	.	+	0	Parent=HphaGR65a;
scaffold120	Genewise	CDS	7033	7323	.	+	0	Parent=HphaGR65a;
scaffold123	Genewise	mRNA	29620	30931	.	+	.	ID=HphaOR220;frameshift=0;premature=0;startCodn=failure;stopCodn=ok;
scaffold123	Genewise	CDS	29620	29805	.	+	0	Parent=HphaOR220;
scaffold123	Genewise	CDS	29867	30378	.	+	0	Parent=HphaOR220;
scaffold123	Genewise	CDS	30430	30529	.	+	2	Parent=HphaOR220;
scaffold123	Genewise	CDS	30591	30701	.	+	0	Parent=HphaOR220;
scaffold123	Genewise	CDS	30749	30931	.	+	0	Parent=HphaOR220;
scaffold123	Genewise	mRNA	31603	32377	.	+	.	ID=HphaOR226;frameshift=0;premature=0;startCodn=miss-start;stopCodn=ok;
scaffold123	Genewise	CDS	31603	31800	.	+	0	Parent=HphaOR226;
scaffold123	Genewise	CDS	31850	32377	.	+	0	Parent=HphaOR226;
scaffold123	Genewise	mRNA	25994	25237	.	-	.	ID=HphaOR230;frameshift=0;premature=0;startCodn=miss-found;stopCodn=ok;
scaffold123	Genewise	CDS	25994	25805	.	-	0	Parent=HphaOR230;
scaffold123	Genewise	CDS	25736	25237	.	-	1	Parent=HphaOR230;
scaffold135	Genewise	mRNA	106102	107476	.	+	.	ID=HphaOR19;frameshift=0;premature=0;startCodn=ok;stopCodn=ok;
scaffold135	Genewise	CDS	106102	106847	.	+	0	Parent=HphaOR19;
scaffold135	Genewise	CDS	106898	106997	.	+	2	Parent=HphaOR19;
scaffold135	Genewise	CDS	107052	107156	.	+	0	Parent=HphaOR19;
scaffold135	Genewise	CDS	107207	107362	.	+	0	Parent=HphaOR19;
scaffold135	Genewise	CDS	107414	107476	.	+	0	Parent=HphaOR19;
scaffold135	Genewise	mRNA	108173	109558	.	+	.	ID=HphaOR17;frameshift=0;premature=0;startCodn=ok;stopCodn=ok;
scaffold135	Genewise	CDS	108173	108927	.	+	0	Parent=HphaOR17;
scaffold135	Genewise	CDS	108978	109077	.	+	2	Parent=HphaOR17;
scaffold135	Genewise	CDS	109128	109232	.	+	0	Parent=HphaOR17;
scaffold135	Genewise	CDS	109286	109441	.	+	0	Parent=HphaOR17;
scaffold135	Genewise	CDS	109496	109558	.	+	0	Parent=HphaOR17;
scaffold159	Genewise	mRNA	58713	57504	.	-	.	ID=HphaOR108;frameshift=0;premature=0;startCodn=ok;stopCodn=ok;
scaffold159	Genewise	CDS	58713	58546	.	-	0	Parent=HphaOR108;
scaffold159	Genewise	CDS	58494	58004	.	-	0	Parent=HphaOR108;
scaffold159	Genewise	CDS	57954	57750	.	-	2	Parent=HphaOR108;
scaffold159	Genewise	CDS	57689	57504	.	-	0	Parent=HphaOR108;
scaffold163	Genewise	mRNA	86865	85491	.	-	.	ID=HphaGR65b;frameshift=0;premature=0;startCodn=ok;stopCodn=ok;
scaffold163	Genewise	CDS	86865	85969	.	-	0	Parent=HphaGR65b;
scaffold163	Genewise	CDS	85784	85491	.	-	0	Parent=HphaGR65b;
scaffold165	Genewise	mRNA	52858	51677	.	-	.	ID=HphaGR210;frameshift=0;premature=0;startCodn=ok;stopCodn=ok;
scaffold165	Genewise	CDS	52858	52001	.	-	0	Parent=HphaGR210;
scaffold165	Genewise	CDS	51952	51677	.	-	0	Parent=HphaGR210;
scaffold165	Genewise	mRNA	29999	31453	.	+	.	ID=HphaOR43;frameshift=0;premature=1;startCodn=ok;stopCodn=ok;
scaffold165	Genewise	CDS	29999	30632	.	+	0	Parent=HphaOR43;
scaffold165	Genewise	CDS	30683	30772	.	+	1	Parent=HphaOR43;
scaffold165	Genewise	CDS	30851	30990	.	+	1	Parent=HphaOR43;
scaffold165	Genewise	CDS	31039	31137	.	+	0	Parent=HphaOR43;
scaffold165	Genewise	CDS	31187	31342	.	+	0	Parent=HphaOR43;
scaffold165	Genewise	CDS	31394	31453	.	+	0	Parent=HphaOR43;
scaffold168	Genewise	mRNA	15214	16065	.	+	.	ID=HphaOR216;frameshift=0;premature=0;startCodn=miss-start;stopCodn=ok;
scaffold168	Genewise	CDS	15214	15414	.	+	0	Parent=HphaOR216;
scaffold168	Genewise	CDS	15571	16065	.	+	0	Parent=HphaOR216;
scaffold176	Genewise	mRNA	46728	45139	.	-	.	ID=HphaGR7;frameshift=0;premature=0;startCodn=ok;stopCodn=ok;
scaffold176	Genewise	CDS	46728	46443	.	-	0	Parent=HphaGR7;
scaffold176	Genewise	CDS	46391	46209	.	-	1	Parent=HphaGR7;
scaffold176	Genewise	CDS	46158	46007	.	-	1	Parent=HphaGR7;
scaffold176	Genewise	CDS	45953	45682	.	-	0	Parent=HphaGR7;
scaffold176	Genewise	CDS	45632	45470	.	-	2	Parent=HphaGR7;
scaffold176	Genewise	CDS	45386	45297	.	-	0	Parent=HphaGR7;
scaffold176	Genewise	CDS	45249	45139	.	-	0	Parent=HphaGR7;
scaffold176	Genewise	mRNA	48686	47199	.	-	.	ID=HphaGR6;frameshift=0;premature=0;startCodn=ok;stopCodn=miss-found;
scaffold176	Genewise	CDS	48686	48452	.	-	0	Parent=HphaGR6;
scaffold176	Genewise	CDS	48400	48215	.	-	1	Parent=HphaGR6;
scaffold176	Genewise	CDS	48156	48011	.	-	1	Parent=HphaGR6;
scaffold176	Genewise	CDS	47961	47681	.	-	0	Parent=HphaGR6;
scaffold176	Genewise	CDS	47635	47461	.	-	2	Parent=HphaGR6;
scaffold176	Genewise	CDS	47297	47199	.	-	0	Parent=HphaGR6;
scaffold176	Genewise	mRNA	78739	76751	.	-	.	ID=HphaGR138;frameshift=0;premature=0;startCodn=ok;stopCodn=ok;
scaffold176	Genewise	CDS	78739	78324	.	-	0	Parent=HphaGR138;
scaffold176	Genewise	CDS	78270	77993	.	-	2	Parent=HphaGR138;
scaffold176	Genewise	CDS	77934	77549	.	-	1	Parent=HphaGR138;
scaffold176	Genewise	CDS	77148	77080	.	-	0	Parent=HphaGR138;
scaffold176	Genewise	CDS	77006	76917	.	-	0	Parent=HphaGR138;
scaffold176	Genewise	CDS	76855	76751	.	-	0	Parent=HphaGR138;
scaffold176	Genewise	mRNA	50597	49037	.	-	.	ID=HphaGR5;frameshift=0;premature=0;startCodn=ok;stopCodn=ok;
scaffold176	Genewise	CDS	50597	50348	.	-	0	Parent=HphaGR5;
scaffold176	Genewise	CDS	50296	49782	.	-	1	Parent=HphaGR5;
scaffold176	Genewise	CDS	49735	49581	.	-	0	Parent=HphaGR5;
scaffold176	Genewise	CDS	49526	49364	.	-	2	Parent=HphaGR5;
scaffold176	Genewise	CDS	49285	49196	.	-	0	Parent=HphaGR5;
scaffold176	Genewise	CDS	49135	49037	.	-	0	Parent=HphaGR5;
scaffold212	Genewise	mRNA	90867	91958	.	+	.	ID=HphaGR94;frameshift=0;premature=0;startCodn=ok;stopCodn=miss-assembly;
scaffold212	Genewise	CDS	90867	91727	.	+	0	Parent=HphaGR94;
scaffold212	Genewise	CDS	91776	91958	.	+	0	Parent=HphaGR94;
scaffold228	Genewise	mRNA	2121	727	.	-	.	ID=HphaOR100;frameshift=0;premature=0;startCodn=ok;stopCodn=ok;
scaffold228	Genewise	CDS	2121	1876	.	-	0	Parent=HphaOR100;
scaffold228	Genewise	CDS	1820	1375	.	-	0	Parent=HphaOR100;
scaffold228	Genewise	CDS	1325	1227	.	-	2	Parent=HphaOR100;
scaffold228	Genewise	CDS	1166	1064	.	-	2	Parent=HphaOR100;
scaffold228	Genewise	CDS	1001	843	.	-	0	Parent=HphaOR100;
scaffold228	Genewise	CDS	789	727	.	-	0	Parent=HphaOR100;
scaffold230	Genewise	mRNA	1060	383	.	-	.	ID=HphaGR44;frameshift=1;premature=1;startCodn=miss-start;stopCodn=ok;
scaffold230	Genewise	CDS	1060	572	.	-	0	Parent=HphaGR44;
scaffold230	Genewise	CDS	510	463	.	-	0	Parent=HphaGR44;
scaffold230	Genewise	CDS	460	383	.	-	0	Parent=HphaGR44;
scaffold233	Genewise	mRNA	25082	26327	.	+	.	ID=HphaOR223;frameshift=0;premature=0;startCodn=ok;stopCodn=ok;
scaffold233	Genewise	CDS	25082	25258	.	+	0	Parent=HphaOR223;
scaffold233	Genewise	CDS	25315	25784	.	+	0	Parent=HphaOR223;
scaffold233	Genewise	CDS	25836	25935	.	+	2	Parent=HphaOR223;
scaffold233	Genewise	CDS	25992	26105	.	+	0	Parent=HphaOR223;
scaffold233	Genewise	CDS	26157	26327	.	+	0	Parent=HphaOR223;
scaffold233	Genewise	mRNA	20859	22150	.	+	.	ID=HphaOR225;frameshift=0;premature=0;startCodn=ok;stopCodn=miss-found;
scaffold233	Genewise	CDS	20859	21035	.	+	0	Parent=HphaOR225;
scaffold233	Genewise	CDS	21089	21561	.	+	0	Parent=HphaOR225;
scaffold233	Genewise	CDS	21617	21716	.	+	2	Parent=HphaOR225;
scaffold233	Genewise	CDS	21773	21883	.	+	0	Parent=HphaOR225;
scaffold233	Genewise	CDS	21935	22150	.	+	0	Parent=HphaOR225;
scaffold239	Genewise	mRNA	78622	80070	.	+	.	ID=HphaOR202b;frameshift=0;premature=2;startCodn=ok;stopCodn=ok;
scaffold239	Genewise	CDS	78622	78840	.	+	0	Parent=HphaOR202b;
scaffold239	Genewise	CDS	78889	79409	.	+	0	Parent=HphaOR202b;
scaffold239	Genewise	CDS	79475	79574	.	+	2	Parent=HphaOR202b;
scaffold239	Genewise	CDS	79630	79734	.	+	0	Parent=HphaOR202b;
scaffold239	Genewise	CDS	79792	79947	.	+	0	Parent=HphaOR202b;
scaffold239	Genewise	CDS	79999	80070	.	+	0	Parent=HphaOR202b;
scaffold239	Genewise	mRNA	71986	73458	.	+	.	ID=HphaOR39;frameshift=0;premature=0;startCodn=ok;stopCodn=ok;
scaffold239	Genewise	CDS	71986	72514	.	+	0	Parent=HphaOR39;
scaffold239	Genewise	CDS	72598	72823	.	+	1	Parent=HphaOR39;
scaffold239	Genewise	CDS	72875	72974	.	+	2	Parent=HphaOR39;
scaffold239	Genewise	CDS	73029	73133	.	+	0	Parent=HphaOR39;
scaffold239	Genewise	CDS	73196	73351	.	+	0	Parent=HphaOR39;
scaffold239	Genewise	CDS	73408	73458	.	+	0	Parent=HphaOR39;
scaffold256	Genewise	mRNA	19688	18196	.	-	.	ID=HphaGR9;frameshift=0;premature=0;startCodn=ok;stopCodn=ok;
scaffold256	Genewise	CDS	19688	19415	.	-	0	Parent=HphaGR9;
scaffold256	Genewise	CDS	19354	19163	.	-	1	Parent=HphaGR9;
scaffold256	Genewise	CDS	19113	18959	.	-	1	Parent=HphaGR9;
scaffold256	Genewise	CDS	18902	18366	.	-	0	Parent=HphaGR9;
scaffold256	Genewise	CDS	18312	18196	.	-	0	Parent=HphaGR9;
scaffold256	Genewise	mRNA	21815	20430	.	-	.	ID=HphaGR11;frameshift=0;premature=0;startCodn=miss-found;stopCodn=ok;
scaffold256	Genewise	CDS	21815	21416	.	-	0	Parent=HphaGR11;
scaffold256	Genewise	CDS	21365	21214	.	-	1	Parent=HphaGR11;
scaffold256	Genewise	CDS	21155	20718	.	-	0	Parent=HphaGR11;
scaffold256	Genewise	CDS	20662	20573	.	-	0	Parent=HphaGR11;
scaffold256	Genewise	CDS	20522	20430	.	-	0	Parent=HphaGR11;
scaffold256	Genewise	mRNA	17290	15805	.	-	.	ID=HphaGR8;frameshift=0;premature=0;startCodn=ok;stopCodn=ok;
scaffold256	Genewise	CDS	17290	17053	.	-	0	Parent=HphaGR8;
scaffold256	Genewise	CDS	16999	16611	.	-	1	Parent=HphaGR8;
scaffold256	Genewise	CDS	16565	16440	.	-	0	Parent=HphaGR8;
scaffold256	Genewise	CDS	16388	15978	.	-	0	Parent=HphaGR8;
scaffold256	Genewise	CDS	15924	15805	.	-	0	Parent=HphaGR8;
scaffold256	Genewise	mRNA	11885	13312	.	+	.	ID=HphaGR4;frameshift=0;premature=0;startCodn=ok;stopCodn=miss-found;
scaffold256	Genewise	CDS	11885	12128	.	+	0	Parent=HphaGR4;
scaffold256	Genewise	CDS	12183	12526	.	+	1	Parent=HphaGR4;
scaffold256	Genewise	CDS	12580	12705	.	+	0	Parent=HphaGR4;
scaffold256	Genewise	CDS	12759	13079	.	+	0	Parent=HphaGR4;
scaffold256	Genewise	CDS	13126	13215	.	+	0	Parent=HphaGR4;
scaffold256	Genewise	CDS	13268	13312	.	+	0	Parent=HphaGR4;
scaffold256	Genewise	mRNA	15245	13679	.	-	.	ID=HphaGR10;frameshift=0;premature=0;startCodn=ok;stopCodn=ok;
scaffold256	Genewise	CDS	15245	14981	.	-	0	Parent=HphaGR10;
scaffold256	Genewise	CDS	14930	14464	.	-	1	Parent=HphaGR10;
scaffold256	Genewise	CDS	14323	14006	.	-	0	Parent=HphaGR10;
scaffold256	Genewise	CDS	13956	13867	.	-	0	Parent=HphaGR10;
scaffold256	Genewise	CDS	13807	13679	.	-	0	Parent=HphaGR10;
scaffold258	Genewise	mRNA	70073	71413	.	+	.	ID=HphaOR36;frameshift=0;premature=0;startCodn=ok;stopCodn=ok;
scaffold258	Genewise	CDS	70073	70767	.	+	0	Parent=HphaOR36;
scaffold258	Genewise	CDS	70825	70924	.	+	2	Parent=HphaOR36;
scaffold258	Genewise	CDS	70981	71085	.	+	0	Parent=HphaOR36;
scaffold258	Genewise	CDS	71141	71299	.	+	0	Parent=HphaOR36;
scaffold258	Genewise	CDS	71348	71413	.	+	0	Parent=HphaOR36;
scaffold258	Genewise	mRNA	61143	61892	.	+	.	ID=HphaOR120;frameshift=1;premature=0;startCodn=failure;stopCodn=ok;
scaffold258	Genewise	CDS	61143	61290	.	+	0	Parent=HphaOR120;
scaffold258	Genewise	CDS	61341	61531	.	+	1	Parent=HphaOR120;
scaffold258	Genewise	CDS	61536	61892	.	+	0	Parent=HphaOR120;
scaffold258	Genewise	mRNA	81550	80307	.	-	.	ID=HphaOR45;frameshift=0;premature=0;startCodn=ok;stopCodn=ok;
scaffold258	Genewise	CDS	81550	81338	.	-	0	Parent=HphaOR45;
scaffold258	Genewise	CDS	81286	80700	.	-	0	Parent=HphaOR45;
scaffold258	Genewise	CDS	80650	80545	.	-	2	Parent=HphaOR45;
scaffold258	Genewise	CDS	80495	80307	.	-	0	Parent=HphaOR45;
scaffold262	Genewise	mRNA	2528	3835	.	+	.	ID=HphaOR27;frameshift=0;premature=0;startCodn=miss-found;stopCodn=ok;
scaffold262	Genewise	CDS	2528	3258	.	+	0	Parent=HphaOR27;
scaffold262	Genewise	CDS	3310	3409	.	+	2	Parent=HphaOR27;
scaffold262	Genewise	CDS	3462	3566	.	+	0	Parent=HphaOR27;
scaffold262	Genewise	CDS	3617	3835	.	+	0	Parent=HphaOR27;
scaffold270	Genewise	mRNA	76957	76088	.	-	.	ID=HphaOR138;frameshift=0;premature=0;startCodn=miss-assembly;stopCodn=ok;
scaffold270	Genewise	CDS	76957	76707	.	-	0	Parent=HphaOR138;
scaffold270	Genewise	CDS	76645	76432	.	-	2	Parent=HphaOR138;
scaffold270	Genewise	CDS	76372	76223	.	-	0	Parent=HphaOR138;
scaffold270	Genewise	CDS	76153	76088	.	-	0	Parent=HphaOR138;
scaffold274	Genewise	mRNA	53882	52278	.	-	.	ID=HphaGR2;frameshift=0;premature=0;startCodn=ok;stopCodn=ok;
scaffold274	Genewise	CDS	53882	53691	.	-	0	Parent=HphaGR2;
scaffold274	Genewise	CDS	53639	53327	.	-	0	Parent=HphaGR2;
scaffold274	Genewise	CDS	53279	53041	.	-	1	Parent=HphaGR2;
scaffold274	Genewise	CDS	52899	52750	.	-	0	Parent=HphaGR2;
scaffold274	Genewise	CDS	52702	52403	.	-	0	Parent=HphaGR2;
scaffold274	Genewise	CDS	52352	52278	.	-	0	Parent=HphaGR2;
scaffold285	Genewise	mRNA	7402	6184	.	-	.	ID=HphaGR72f;frameshift=0;premature=0;startCodn=ok;stopCodn=ok;
scaffold285	Genewise	CDS	7402	6554	.	-	0	Parent=HphaGR72f;
scaffold285	Genewise	CDS	6471	6184	.	-	0	Parent=HphaGR72f;
scaffold285	Genewise	mRNA	9178	8453	.	-	.	ID=HphaGR72b;frameshift=2;premature=0;startCodn=ok;stopCodn=ok;
scaffold285	Genewise	CDS	9178	9029	.	-	0	Parent=HphaGR72b;
scaffold285	Genewise	CDS	9026	8976	.	-	0	Parent=HphaGR72b;
scaffold285	Genewise	CDS	8973	8836	.	-	0	Parent=HphaGR72b;
scaffold285	Genewise	CDS	8737	8453	.	-	0	Parent=HphaGR72b;
scaffold285	Genewise	mRNA	4786	4124	.	-	.	ID=HphaGR80;frameshift=0;premature=0;startCodn=miss-found;stopCodn=ok;
scaffold285	Genewise	CDS	4786	4460	.	-	0	Parent=HphaGR80;
scaffold285	Genewise	CDS	4408	4124	.	-	0	Parent=HphaGR80;
scaffold298	Genewise	mRNA	43603	42056	.	-	.	ID=HphaOR195;frameshift=0;premature=0;startCodn=ok;stopCodn=ok;
scaffold298	Genewise	CDS	43603	43382	.	-	0	Parent=HphaOR195;
scaffold298	Genewise	CDS	43295	42772	.	-	0	Parent=HphaOR195;
scaffold298	Genewise	CDS	42717	42489	.	-	2	Parent=HphaOR195;
scaffold298	Genewise	CDS	42320	42165	.	-	0	Parent=HphaOR195;
scaffold298	Genewise	CDS	42112	42056	.	-	0	Parent=HphaOR195;
scaffold348	Genewise	mRNA	56166	56794	.	+	.	ID=HphaOR64;frameshift=0;premature=0;startCodn=ok;stopCodn=miss-found;
scaffold348	Genewise	CDS	56166	56372	.	+	0	Parent=HphaOR64;
scaffold348	Genewise	CDS	56426	56794	.	+	0	Parent=HphaOR64;
scaffold349	Genewise	mRNA	60005	58941	.	-	.	ID=HphaOR83;frameshift=0;premature=0;startCodn=failure;stopCodn=ok;
scaffold349	Genewise	CDS	60005	59530	.	-	0	Parent=HphaOR83;
scaffold349	Genewise	CDS	59479	59275	.	-	2	Parent=HphaOR83;
scaffold349	Genewise	CDS	59222	59064	.	-	0	Parent=HphaOR83;
scaffold349	Genewise	CDS	59009	58941	.	-	0	Parent=HphaOR83;
scaffold353	Genewise	mRNA	35277	36704	.	+	.	ID=HphaOR15;frameshift=0;premature=0;startCodn=ok;stopCodn=ok;
scaffold353	Genewise	CDS	35277	35949	.	+	0	Parent=HphaOR15;
scaffold353	Genewise	CDS	36010	36076	.	+	1	Parent=HphaOR15;
scaffold353	Genewise	CDS	36128	36227	.	+	2	Parent=HphaOR15;
scaffold353	Genewise	CDS	36285	36389	.	+	0	Parent=HphaOR15;
scaffold353	Genewise	CDS	36441	36596	.	+	0	Parent=HphaOR15;
scaffold353	Genewise	CDS	36651	36704	.	+	0	Parent=HphaOR15;
scaffold357	Genewise	mRNA	4352	3171	.	-	.	ID=HphaGR63;frameshift=0;premature=0;startCodn=ok;stopCodn=ok;
scaffold357	Genewise	CDS	4352	3489	.	-	0	Parent=HphaGR63;
scaffold357	Genewise	CDS	3437	3171	.	-	0	Parent=HphaGR63;
scaffold377	Genewise	mRNA	9310	10883	.	+	.	ID=HphaGR209;frameshift=0;premature=0;startCodn=ok;stopCodn=ok;
scaffold377	Genewise	CDS	9310	10233	.	+	0	Parent=HphaGR209;
scaffold377	Genewise	CDS	10587	10883	.	+	0	Parent=HphaGR209;
scaffold377	Genewise	mRNA	6413	3162	.	-	.	ID=HphaGR203b;frameshift=0;premature=0;startCodn=ok;stopCodn=miss-found;
scaffold377	Genewise	CDS	6413	6026	.	-	0	Parent=HphaGR203b;
scaffold377	Genewise	CDS	5181	4715	.	-	1	Parent=HphaGR203b;
scaffold377	Genewise	CDS	3437	3162	.	-	0	Parent=HphaGR203b;
scaffold378	Genewise	mRNA	57132	56129	.	-	.	ID=HphaOR68a;frameshift=4;premature=5;startCodn=ok;stopCodn=ok;
scaffold378	Genewise	CDS	57132	57109	.	-	0	Parent=HphaOR68a;
scaffold378	Genewise	CDS	57104	56737	.	-	0	Parent=HphaOR68a;
scaffold378	Genewise	CDS	56690	56513	.	-	2	Parent=HphaOR68a;
scaffold378	Genewise	CDS	56511	56464	.	-	0	Parent=HphaOR68a;
scaffold378	Genewise	CDS	56403	56338	.	-	0	Parent=HphaOR68a;
scaffold378	Genewise	CDS	56335	56252	.	-	0	Parent=HphaOR68a;
scaffold378	Genewise	CDS	56211	56200	.	-	0	Parent=HphaOR68a;
scaffold378	Genewise	CDS	56197	56129	.	-	0	Parent=HphaOR68a;
scaffold427	Genewise	mRNA	49191	47907	.	-	.	ID=HphaGR203a;frameshift=0;premature=0;startCodn=ok;stopCodn=ok;
scaffold427	Genewise	CDS	49191	48406	.	-	0	Parent=HphaGR203a;
scaffold427	Genewise	CDS	48191	47907	.	-	0	Parent=HphaGR203a;
scaffold432	Genewise	mRNA	46797	45290	.	-	.	ID=HphaOR192;frameshift=0;premature=0;startCodn=ok;stopCodn=ok;
scaffold432	Genewise	CDS	46797	46579	.	-	0	Parent=HphaOR192;
scaffold432	Genewise	CDS	46460	45940	.	-	0	Parent=HphaOR192;
scaffold432	Genewise	CDS	45878	45779	.	-	2	Parent=HphaOR192;
scaffold432	Genewise	CDS	45727	45623	.	-	0	Parent=HphaOR192;
scaffold432	Genewise	CDS	45559	45404	.	-	0	Parent=HphaOR192;
scaffold432	Genewise	CDS	45346	45290	.	-	0	Parent=HphaOR192;
scaffold432	Genewise	mRNA	47738	48733	.	+	.	ID=HphaOR190;frameshift=0;premature=0;startCodn=ok;stopCodn=ok;
scaffold432	Genewise	CDS	47738	47959	.	+	0	Parent=HphaOR190;
scaffold432	Genewise	CDS	48020	48540	.	+	0	Parent=HphaOR190;
scaffold432	Genewise	CDS	48613	48733	.	+	2	Parent=HphaOR190;
scaffold435	Genewise	mRNA	9221	10386	.	+	.	ID=HphaGR30b;frameshift=0;premature=0;startCodn=ok;stopCodn=ok;
scaffold435	Genewise	CDS	9221	10060	.	+	0	Parent=HphaGR30b;
scaffold435	Genewise	CDS	10111	10386	.	+	0	Parent=HphaGR30b;
scaffold435	Genewise	mRNA	6794	7972	.	+	.	ID=HphaGR34;frameshift=0;premature=0;startCodn=ok;stopCodn=ok;
scaffold435	Genewise	CDS	6794	7645	.	+	0	Parent=HphaGR34;
scaffold435	Genewise	CDS	7697	7972	.	+	0	Parent=HphaGR34;
scaffold435	Genewise	mRNA	5173	6355	.	+	.	ID=HphaGR36;frameshift=0;premature=0;startCodn=ok;stopCodn=ok;
scaffold435	Genewise	CDS	5173	6015	.	+	0	Parent=HphaGR36;
scaffold435	Genewise	CDS	6083	6355	.	+	0	Parent=HphaGR36;
scaffold441	Genewise	mRNA	42389	43719	.	+	.	ID=HphaOR221;frameshift=0;premature=0;startCodn=ok;stopCodn=ok;
scaffold441	Genewise	CDS	42389	42601	.	+	0	Parent=HphaOR221;
scaffold441	Genewise	CDS	42657	43165	.	+	0	Parent=HphaOR221;
scaffold441	Genewise	CDS	43215	43318	.	+	2	Parent=HphaOR221;
scaffold441	Genewise	CDS	43389	43489	.	+	1	Parent=HphaOR221;
scaffold441	Genewise	CDS	43546	43719	.	+	0	Parent=HphaOR221;
scaffold451	Genewise	mRNA	27333	28527	.	+	.	ID=HphaGR3;frameshift=0;premature=0;startCodn=miss-found;stopCodn=ok;
scaffold451	Genewise	CDS	27333	28358	.	+	0	Parent=HphaGR3;
scaffold451	Genewise	CDS	28411	28527	.	+	0	Parent=HphaGR3;
scaffold496	Genewise	mRNA	35919	35134	.	-	.	ID=HphaGR163;frameshift=0;premature=0;startCodn=ok;stopCodn=miss-found;
scaffold496	Genewise	CDS	35919	35134	.	-	0	Parent=HphaGR163;
scaffold496	Genewise	mRNA	33436	30978	.	-	.	ID=HphaGR160;frameshift=0;premature=0;startCodn=ok;stopCodn=ok;
scaffold496	Genewise	CDS	33436	32513	.	-	0	Parent=HphaGR160;
scaffold496	Genewise	CDS	31139	30978	.	-	0	Parent=HphaGR160;
scaffold496	Genewise	mRNA	37847	37080	.	-	.	ID=HphaGR162;frameshift=0;premature=0;startCodn=ok;stopCodn=miss-found;
[truncated: 750 more rows]
