# Supplementary material for: Genomic content of chemosensory receptors in two sister blister beetles facilitates characterization of chemosensory evolution
Source: BMC Genomics. 2020 Aug 26;21:589. doi: 10.1186/s12864-020-06974-4 (PMC7448986; doi:10.1186/s12864-020-06974-4)
Supplement: Supplementary file 3 — Additional file 3. All positively selected gene pairs between the two blister beetle species. [file 12864_2020_6974_MOESM3_ESM.xls]

## Sheet: Additional file 3 Hycleus_Ortho
GeneID	OR Group	P-vaule	detail of positively selected sites [ID1|ID2:loci1,AA1|loci2,AA2::P-vaule(NEB)|P-vaule(BEB)]	detail of all putative sites [ID1|ID2:loci1,AA1|loci2,AA2::P-vaule(NEB)|P-vaule(BEB)]
HcicOR148-HphaOR148	5A	1.5e-08	HcicOR148|HphaOR148:144,L|144,S::0.988*|0.960*;	HcicOR148|HphaOR148:5,I|5,V::NA|0.953*;85,A|85,T::NA|0.953*;127,I|127,T::NA|0.953*;136,G|136,A::NA|0.953*;143,L|143,I::NA|0.953*;144,L|144,S::0.988*|0.960*;180,A|180,T::NA|0.953*;183,A|183,G::NA|0.953*;185,S|185,A::NA|0.953*;212,I|212,L::0.930|0.956*;221,S|221,G::NA|0.953*;229,V|229,I::NA|0.953*;259,K|257,R::NA|0.953*;264,Q|262,E::NA|0.953*;304,M|302,A::0.932|0.958*;305,T|303,A::NA|0.953*;326,M|3…
HcicOR171-HphaOR171	5A	2.3e-07	HcicOR171|HphaOR171:208,C|210,N::0.959*|0.956*;	HcicOR171|HphaOR171:53,V|53,A::NA|0.953*;59,L|59,F::NA|0.953*;85,L|85,M::NA|0.953*;91,E|91,G::NA|0.953*;98,I|98,T::NA|0.953*;133,S|133,F::NA|0.953*;140,Y|140,C::NA|0.953*;153,D|153,H::NA|0.953*;156,L|156,P::NA|0.953*;169,I|169,S::0.649|0.953*;201,G|203,D::NA|0.953*;208,C|210,N::0.959*|0.956*;209,G|211,D::NA|0.953*;214,E|216,G::NA|0.953*;239,F|241,L::NA|0.953*;244,H|246,Y::NA|0.953*;261,G|263,S::N…
HcicOR183-HphaOR183	5A	0	HcicOR183|HphaOR183:11,R|11,Q::0.962*|0.957*;63,R|63,Q::0.962*|0.957*;	HcicOR183|HphaOR183:11,R|11,Q::0.962*|0.957*;37,M|37,I::NA|0.952*;59,E|59,K::NA|0.953*;63,R|63,Q::0.962*|0.957*;88,T|88,A::NA|0.952*;94,E|94,A::NA|0.953*;105,E|105,K::NA|0.953*;110,N|110,I::NA|0.953*;113,R|113,K::NA|0.953*;123,V|123,I::NA|0.952*;137,H|137,Y::NA|0.953*;162,P|162,H::NA|0.953*;193,V|193,L::NA|0.953*;210,Y|210,C::NA|0.953*;216,T|216,I::NA|0.952*;253,N|253,S::NA|0.952*;254,K|254,R::NA…
HcicOR190-HphaOR190	5A	0.000494521	HcicOR190|HphaOR190:218,A|218,K::1.000**|0.954*;	HcicOR190|HphaOR190:20,F|20,L::1.000**|0.946;25,I|25,L::1.000**|0.947;45,F|45,L::1.000**|0.946;48,F|48,V::1.000**|0.946;60,A|60,I::1.000**|0.948;63,V|63,A::1.000**|0.947;68,T|68,S::1.000**|0.947;90,D|90,E::1.000**|0.946;104,A|104,S::1.000**|0.947;106,K|106,E::1.000**|0.946;114,Y|114,F::1.000**|0.946;128,A|128,V::1.000**|0.947;132,C|132,F::1.000**|0.946;160,E|160,Q::1.000**|0.947;162,Y|162,S::1.00…
HcicOR220-HphaOR220	5A	0.00611238	HcicOR220|HphaOR220:26,M|18,I::1.000**|0.952*;32,T|24,I::1.000**|0.952*;42,L|34,I::1.000**|0.953*;73,T|65,S::1.000**|0.953*;87,K|79,E::1.000**|0.953*;92,D|84,K::1.000**|0.956*;98,T|90,S::1.000**|0.953*;102,K|94,R::1.000**|0.952*;129,V|121,L::1.000**|0.953*;142,V|134,F::1.000**|0.953*;201,R|193,E::1.000**|0.956*;206,N|198,S::1.000**|0.953*;230,R|222,I::1.000**|0.953*;276,A|268,T::1.000**|0.953*;27…	HcicOR220|HphaOR220:26,M|18,I::1.000**|0.952*;32,T|24,I::1.000**|0.952*;42,L|34,I::1.000**|0.953*;73,T|65,S::1.000**|0.953*;87,K|79,E::1.000**|0.953*;92,D|84,K::1.000**|0.956*;98,T|90,S::1.000**|0.953*;102,K|94,R::1.000**|0.952*;129,V|121,L::1.000**|0.953*;142,V|134,F::1.000**|0.953*;201,R|193,E::1.000**|0.956*;206,N|198,S::1.000**|0.953*;230,R|222,I::1.000**|0.953*;276,A|268,T::1.000**|0.953*;27…
HcicOR23-HphaOR23	2A	0.000207607	HcicOR23|HphaOR23:359,Q|359,I::1.000**|0.960*;	HcicOR23|HphaOR23:148,V|148,T::0.995**|0.791;359,Q|359,I::1.000**|0.960*;371,R|371,K::0.960*|0.751;387,S|387,N::0.996**|0.816;
HcicOR34-HphaOR34	2A	0.00992796	HcicOR34|HphaOR34:12,E|12,Q::1.000**|0.950*;79,L|79,I::1.000**|0.950*;117,M|117,V::1.000**|0.954*;175,L|175,C::1.000**|0.957*;180,A|180,C::1.000**|0.959*;224,Q|224,R::1.000**|0.950*;266,L|266,V::1.000**|0.950*;323,Q|323,R::1.000**|0.950*;	HcicOR34|HphaOR34:12,E|12,Q::1.000**|0.950*;79,L|79,I::1.000**|0.950*;81,I|81,V::1.000**|0.949;117,M|117,V::1.000**|0.954*;132,I|132,M::1.000**|0.949;175,L|175,C::1.000**|0.957*;180,A|180,C::1.000**|0.959*;215,N|215,D::1.000**|0.950;224,Q|224,R::1.000**|0.950*;238,F|238,L::1.000**|0.950;247,S|247,N::1.000**|0.950;266,L|266,V::1.000**|0.950*;307,D|307,E::1.000**|0.950;314,V|314,I::1.000**|0.949;32…
HcicOR86-HphaOR86	3	0.000973258	HcicOR86|HphaOR86:106,H|106,T::0.990**|0.959*;147,W|147,F::0.983*|0.957*;	HcicOR86|HphaOR86:12,N|12,T::0.501|0.950*;61,G|61,A::NA|0.950*;83,L|83,H::NA|0.950*;106,H|106,T::0.990**|0.959*;120,I|120,A::0.948|0.955*;134,I|134,S::0.510|0.950*;147,W|147,F::0.983*|0.957*;151,T|151,I::NA|0.951*;236,G|236,E::0.925|0.954*;240,P|240,L::0.897|0.953*;
HphaGR87-HcicGR87	NA	0.00629398	HphaGR87|HcicGR87:22,L|22,F::1.000**|0.953*;58,S|58,C::1.000**|0.953*;66,Q|66,T::1.000**|0.960*;67,E|67,K::1.000**|0.953*;72,T|72,M::1.000**|0.953*;79,S|79,C::1.000**|0.953*;85,L|85,F::1.000**|0.953*;110,C|110,W::1.000**|0.953*;118,I|118,V::1.000**|0.954*;129,D|129,E::1.000**|0.953*;138,M|138,V::1.000**|0.953*;147,S|147,T::1.000**|0.953*;150,F|150,C::1.000**|0.953*;153,N|153,S::1.000**|0.953*;158…	HphaGR87|HcicGR87:22,L|22,F::1.000**|0.953*;58,S|58,C::1.000**|0.953*;66,Q|66,T::1.000**|0.960*;67,E|67,K::1.000**|0.953*;72,T|72,M::1.000**|0.953*;79,S|79,C::1.000**|0.953*;85,L|85,F::1.000**|0.953*;110,C|110,W::1.000**|0.953*;118,I|118,V::1.000**|0.954*;129,D|129,E::1.000**|0.953*;138,M|138,V::1.000**|0.953*;147,S|147,T::1.000**|0.953*;150,F|150,C::1.000**|0.953*;153,N|153,S::1.000**|0.953*;158…
HphaGR94-HcicGR94	NA	0.00738451	HphaGR94|HcicGR94:73,S|73,R::1.000**|0.953*;76,V|76,I::1.000**|0.953*;118,D|118,N::1.000**|0.953*;125,R|125,S::1.000**|0.960*;144,A|144,V::1.000**|0.953*;148,L|148,F::1.000**|0.953*;155,V|155,L::1.000**|0.953*;157,N|157,T::1.000**|0.957*;179,L|179,I::1.000**|0.953*;191,S|191,N::1.000**|0.953*;212,L|212,V::1.000**|0.953*;251,V|251,I::1.000**|0.953*;252,I|252,M::1.000**|0.953*;254,A|254,G::1.000**|…	HphaGR94|HcicGR94:73,S|73,R::1.000**|0.953*;76,V|76,I::1.000**|0.953*;118,D|118,N::1.000**|0.953*;125,R|125,S::1.000**|0.960*;144,A|144,V::1.000**|0.953*;148,L|148,F::1.000**|0.953*;155,V|155,L::1.000**|0.953*;157,N|157,T::1.000**|0.957*;179,L|179,I::1.000**|0.953*;191,S|191,N::1.000**|0.953*;212,L|212,V::1.000**|0.953*;251,V|251,I::1.000**|0.953*;252,I|252,M::1.000**|0.953*;254,A|254,G::1.000**|…
HphaGR34-HcicGR34	NA	2.4206e-05	HphaGR34|HcicGR34:70,T|70,R::0.954*|0.958*;	HphaGR34|HcicGR34:2,R|2,G::NA|0.952*;30,F|30,I::NA|0.952*;34,T|34,K::NA|0.953*;61,L|61,V::NA|0.953*;70,T|70,R::0.954*|0.958*;72,Y|72,C::NA|0.953*;74,N|74,C::0.737|0.956*;79,F|79,L::NA|0.952*;97,R|97,Q::NA|0.953*;109,I|109,T::NA|0.952*;118,N|118,D::NA|0.953*;126,G|126,R::NA|0.952*;128,Y|128,D::NA|0.952*;141,S|141,A::NA|0.953*;149,N|149,T::NA|0.952*;154,Y|154,F::NA|0.952*;155,K|155,T::NA|0.952*;158…
HcicIR112-HphaIR112	NA	0	HcicIR112|HphaIR112:255,G|254,S::0.962*|0.961*;	HcicIR112|HphaIR112:6,A|6,V::NA|0.952*;11,V|10,T::NA|0.956*;40,H|39,Q::NA|0.953*;90,N|89,D::NA|0.952*;125,D|124,A::NA|0.952*;190,E|189,K::NA|0.952*;255,G|254,S::0.962*|0.961*;280,V|279,I::NA|0.952*;296,I|295,V::NA|0.952*;341,K|340,R::NA|0.952*;360,F|359,L::NA|0.953*;365,I|364,T::NA|0.952*;430,I|429,V::NA|0.954*;465,Y|464,H::NA|0.952*;551,H|550,Y::NA|0.952*;
HcicIR41a2-1-HphaIR41a2-1	NA	0.00913623	HcicIR41a2-1|HphaIR41a2-1:60,D|60,G::1.000**|0.953*;66,N|66,D::1.000**|0.953*;210,S|209,L::1.000**|0.953*;236,F|235,L::1.000**|0.953*;356,M|355,V::1.000**|0.953*;375,A|374,V::1.000**|0.953*;416,R|415,Q::1.000**|0.953*;450,K|449,E::1.000**|0.953*;595,T|594,K::1.000**|0.953*;	HcicIR41a2-1|HphaIR41a2-1:60,D|60,G::1.000**|0.953*;66,N|66,D::1.000**|0.953*;210,S|209,L::1.000**|0.953*;236,F|235,L::1.000**|0.953*;356,M|355,V::1.000**|0.953*;375,A|374,V::1.000**|0.953*;416,R|415,Q::1.000**|0.953*;450,K|449,E::1.000**|0.953*;595,T|594,K::1.000**|0.953*;
HcicNMDAR3-HphaNMDAR3	NA	0	HcicNMDAR3|HphaNMDAR3:196,T|193,S::1.000**|0.956*;663,Q|667,R::1.000**|0.956*;	HcicNMDAR3|HphaNMDAR3:196,T|193,S::1.000**|0.956*;663,Q|667,R::1.000**|0.956*;
