# Supplementary material for: Genomic content of chemosensory receptors in two sister blister beetles facilitates characterization of chemosensory evolution
Source: BMC Genomics. 2020 Aug 26;21:589. doi: 10.1186/s12864-020-06974-4 (PMC7448986; doi:10.1186/s12864-020-06974-4)
Supplement: Supplementary file 4 — Additional file 4. The protein set used in phylogenetic tree analysis. [file 12864_2020_6974_MOESM4_ESM.xlsx]

## Sheet: Sheet1
The protein set used in phylogenetic tree analysis
	OR	GR	IR
T. castaneum	Dippel, 2016 [33]	Dippel, 2016 [33]	Schoville, 2018 [35]
D. ponderosae	Andersson, 2019 [28]
A. planipennis	Andersson, 2019 [28]
L. decemlineata	Schoville, 2018 [35]
H. cichorii	Additional file 1
H. phaleratus	Additional file 1
